# Supplementary material for: Secretagogin expression delineates functionally-specialized populations of striatal parvalbumin-containing interneurons
Source: eLife. 2016 Sep 26;5:e16088. doi: 10.7554/eLife.16088 (PMC5036963; doi:10.7554/eLife.16088)
Supplement: Figure 1—source data 1. — DOI: http://dx.doi.org/10.7554/eLife.16088.003 [file elife-16088-fig1-data1.xlsx]

## Sheet: Figure 1E,F
Animal Section Used	Scgn	PV/Scgn	PV					% of PV+ cells expressing Scgn	% PV-expressing cells not expressing Scgn		% of Scgn-expressing cells expressing PV
MS1 - Rostral 1	3	1	57					0.0172414	0.982759		0.142857
MS1 - Rostral 2	2	0	36					0	1		0
MS1 - Rostral 3	0	0	67					0	1		0
MS1 - Rostral 4	0	0	63					0	1		0
MS1 - Rostral 5	0	0	76					0	1		0
MS1 - Rostral 6	0	8	50					0.137931	0.862069		1
MS1 - Rostral 7	0	0	57					0	1		0
MS1 - Rostral 8	4	0	42					0	1		0
MS1 - Rostral 9	5	0	40					0	1		0
MEAN	1.55556	1	54.2222					0.0181087	0.981891		0.264706
MS2 - Rostral 1	2	0	45					0	1		0
MS2 - Rostral 2	2	0	40					0	1		0
MS2 - Rostral 3	0	1	60					0.0163934	0.983607		0.2
MS2 - Rostral 4	1	0	80					0	1		0
MS2 - Rostral 5	0	0	68					0	1		0
MS2 - Rostral 6	0	0	51					0	1		0
MS2 - Rostral 7	0	3	40					0.0697674	0.930233		1
MS2 - Rostral 8	5	0	45					0	1		0
MS2 - Rostral 9	5	2	31					0.0606061	0.939394		0.285714
MEAN	1.66667	0.666667	51.1111					0.0128755	0.987124		0.171429
MS3 - Rostral 1	5	2	61					0.031746	0.968254		0.2
MS3 - Rostral 2	1	1	44					0.0222222	0.977778		0.142857
MS3 - Rostral 3	5	0	75					0	1		0
MS3 - Rostral 4	0	0	60					0	1		0
MS3 - Rostral 5	0	0	65					0	1		0
MS3 - Rostral 6	0	0	62					0	1		0
MS3 - Rostral 7	0	0	45					0	1		0
MS3 - Rostral 8	1	2	50					0.0384615	0.961538		0.666667
MS3 - Rostral 9	2	5	46					0.0980392	0.901961		0.625
MEAN	1.55556	1.11111	56.4444					0.019305	0.980695		0.263158
	all Scgn	all PV	Scgn PV	PV		AREA (mm2)	Volume (mm3)	Rostral-Caudal Plane (mm from Bregma)	Density of all Scgn	Density of all PV	Density of all Scgn+ PV+	Density of all PV+ Scgn-
MS1 - Rostral 1	7	58	1	57		1.02892	0.0102892	1.7	680.325	5636.98	97.1893	5539.79
MS1 - Rostral 2	3	36	0	36		1.14059	0.0114059	1.54	263.022	3156.26	0	3156.26
MS1 - Rostral 3	5	67	0	67		3.04607	0.0304607	0.98	164.146	2199.56	0	2199.56
MS1 - Rostral 4	0	63	0	63		4.71262	0.0471262	0.5	0	1336.84	0	1336.84
MS1 - Rostral 5	1	76	0	76		2.71172	0.0271172	0	36.877	2802.65	0	2802.65
MS1 - Rostral 6	8	52	2	50		2.29652	0.0229652	-0.46	348.353	2264.3	87.0883	2177.21
MS1 - Rostral 7	1	57	0	57		1.32183	0.0132183	-0.94	75.6527	4312.2	0	4312.2
MS1 - Rostral 8	4	42	0	42		0.968196	0.00968196	-1.46	413.139	4337.96	0	4337.96
MS1 - Rostral 9	5	40	0	40		0.810583	0.00810583	-1.9	616.84	4934.72	0	4934.72
										3442.38	20.4753	3421.91
MS2 - Rostral 1	7	45	0	45		0.952156	0.00952156	1.7	735.174	4726.12	0	4726.12
MS2 - Rostral 2	5	40	0	40		1.35743	0.0135743	1.54	368.344	2946.75	0	2946.75
MS2 - Rostral 3	5	61	1	60		2.95402	0.0295402	0.98	169.261	2064.98	33.8521	2031.13
MS2 - Rostral 4	1	80	0	80		4.05286	0.0405286	0.5	24.674	1973.92	0	1973.92
MS2 - Rostral 5	1	68	0	68		2.21576	0.0221576	0	45.1313	3068.93	0	3068.93
MS2 - Rostral 6	1	51	0	51		2.20016	0.0220016	-0.46	45.4513	2318.02	0	2318.02
MS2 - Rostral 7	3	43	3	40		1.54321	0.0154321	-0.94	194.4	2786.39	194.4	2591.99
MS2 - Rostral 8	5	45	0	45		0.812675	0.00812675	-1.46	615.252	5537.27	0	5537.27
MS2 - Rostral 9	7	33	2	31		0.782254	0.00782254	-1.9	894.85	4218.58	255.671	3962.91
										3293.44	53.7692	3239.67
MS3 - Rostral 1	10	63	2	61		1.15876	0.0115876	1.7	862.994	5436.87	172.599	5264.27
MS3 - Rostral 2	7	45	1	44		1.42215	0.0142215	1.54	492.211	3164.22	70.3159	3093.9
MS3 - Rostral 3	9	75	0	75		3.45126	0.0345126	0.98	260.774	2173.12	0	2173.12
MS3 - Rostral 4	1	60	0	60		4.35781	0.0435781	0.5	22.9473	1376.84	0	1376.84
MS3 - Rostral 5	0	65	0	65		2.41157	0.0241157	0	0	2695.34	0	2695.34
MS3 - Rostral 6	0	62	0	62		1.87652	0.0187652	-0.46	0	3303.98	0	3303.98
MS3 - Rostral 7	0	45	0	45		1.24898	0.0124898	-0.94	0	3602.95	0	3602.95
MS3 - Rostral 8	3	52	2	50		0.956421	0.00956421	-1.46	313.669	5436.94	209.113	5227.82
MS3 - Rostral 9	8	51	5	46		0.995213	0.00995213	-1.9	803.848	5124.53	502.405	4622.13
										3590.53	106.048	3484.48

## Sheet: Figure 1K,L
Animal Section Used	Scgn	PV/Scgn	PV		% of PV+ cells expressing Scgn	% PV+ cells not expressing Scgn	% PV in Scgn positive cells
Rt1 - Rostral 1	6	4	40		0.0909091	0.909091	0.0666667
Rt1 - Rostral 2	9	29	100		0.224806	0.775194	0.3625
Rt1 - Rostral 3	20	25	142		0.149701	0.850299	0.274725
Rt1 - Rostral 4	23	40	162		0.19802	0.80198	0.512821
Rt1 - Rostral 5	25	38	140		0.213483	0.786517	0.567164
Rt1 - Rostral 6	32	27	110		0.19708	0.80292	0.435484
Rt1 - Rostral 7	41	34	82		0.293103	0.706897	0.43038
Rt1 - Rostral 8	25	46	80		0.365079	0.634921	0.638889
Rt1 - Rostral 9	29	40	60		0.4	0.6	0.571429
Rt1 - Rostral 10	21	28	51		0.35443	0.64557	0.571429
Rt1 - Rostral 11	5	24	20		0.545455	0.454545	0.827586
Rt1 - Rostral 12	7	25	8		0.757576	0.242424	0.78125
Rt1 - Rostral 13	7	41	3		0.931818	0.0681818	0.854167
MEAN	19.2308	30.8462	76.7692		0.286633	0.713367	0.49082
Rt2- Rostral 1	4	7	46		0.132075	0.867925	0.114754
Rt2- Rostral 2	7	36	95		0.274809	0.725191	0.409091
Rt2- Rostral 3	15	27	129		0.173077	0.826923	0.313953
Rt2- Rostral 4	22	37	155		0.192708	0.807292	0.486842
Rt2- Rostral 5	18	31	129		0.19375	0.80625	0.596154
Rt2- Rostral 6	26	30	98		0.234375	0.765625	0.535714
Rt2- Rostral 7	33	30	86		0.258621	0.741379	0.461538
Rt2- Rostral 8	25	39	76		0.33913	0.66087	0.609375
Rt2- Rostral 9	21	36	70		0.339623	0.660377	0.631579
Rt2- Rostral 10	25	37	54		0.406593	0.593407	0.596774
Rt2- Rostral 11	6	28	23		0.54902	0.45098	0.823529
Rt2- Rostral 12	2	37	11		0.770833	0.229167	0.948718
Rt2- Rostral 13	4	44	5		0.897959	0.102041	0.916667
MEAN	16	32.2308	75.1538		0.300143	0.699857	0.531726
Rt3- Rostral 1	8	9	45		0.166667	0.833333	0.113924
Rt3- Rostral 2	12	31	94		0.248	0.752	0.326316
Rt3- Rostral 3	8	32	133		0.193939	0.806061	0.355556
Rt3- Rostral 4	18	33	148		0.18232	0.81768	0.515625
Rt3- Rostral 5	21	28	120		0.189189	0.810811	0.54902
Rt3- Rostral 6	24	23	105		0.179688	0.820312	0.479167
Rt3- Rostral 7	35	26	86		0.232143	0.767857	0.42623
Rt3- Rostral 8	22	41	81		0.336066	0.663934	0.650794
Rt3- Rostral 9	21	37	73		0.336364	0.663636	0.637931
Rt3- Rostral 10	23	29	58		0.333333	0.666667	0.557692
Rt3- Rostral 11	5	26	22		0.541667	0.458333	0.83871
Rt3- Rostral 12	7	32	9		0.780488	0.219512	0.820513
Rt3- Rostral 13	4	52	2		0.962963	0.037037	0.928571
MEAN	16	30.6923	75.0769		0.290182	0.709818	0.506989
MEAN OF ALL MEANS					0.292319	0.707681	0.509845
	all Scgn	all PV	Scgn PV	PV	Scgn only		Area	Volume	Plane (mm Bregma)	Density of all Scgn	Density of all PV	Density of all Scgn+ PV+	Density of all PV+ Scgn-
Rt1 - Rostral 1	60	44	4	40	6		2.8531	0.028531	2.28	2102.98	1542.18	140.198	1401.98
Rt1 - Rostral 2	80	129	29	100	9		6.90651	0.0690651	2	1158.33	1867.8	419.894	1447.91
Rt1 - Rostral 3	91	167	25	142	20		10.7382	0.107382	1.8	847.442	1555.2	232.814	1322.38
Rt1 - Rostral 4	78	202	40	162	23		10.2645	0.102645	1.3	759.901	1967.95	389.693	1578.26
Rt1 - Rostral 5	67	178	38	140	25		9.08184	0.0908184	0.8	737.736	1959.96	418.417	1541.54
Rt1 - Rostral 6	62	137	27	110	32		6.20084	0.0620084	0.3	999.865	2209.38	435.425	1773.95
Rt1 - Rostral 7	79	116	34	82	41		5.2946	0.052946	-0.2	1492.09	2190.91	642.164	1548.75
Rt1 - Rostral 8	72	126	46	80	25		4.66551	0.0466551	-0.7	1543.24	2700.67	985.959	1714.71
Rt1 - Rostral 9	70	100	40	60	29		4.25388	0.0425388	-1.2	1645.56	2350.8	940.318	1410.48
Rt1 - Rostral 10	49	79	28	51	21		3.82492	0.0382492	-1.7	1281.07	2065.4	732.041	1333.36
Rt1 - Rostral 11	29	44	24	20	5		1.74388	0.0174388	-2.2	1662.96	2523.11	1376.24	1146.87
Rt1 - Rostral 12	32	33	25	8	7		1.07318	0.0107318	-2.7	2981.79	3074.97	2329.53	745.448
Rt1 - Rostral 13	48	44	41	3	7		0.910838	0.00910838	-3.2	5269.87	4830.72	4501.35	329.367
SUM	817	1399	401	998	250			0.678118		27951.7	47863.5	13719.3	34144.2
										1204.82	2063.08	591.348	1471.73
Rt2- Rostral 1	61	53	7	46	4		3.12608	0.0312608	2.28	1951.33	1695.41	223.923	1471.49
Rt2- Rostral 2	88	131	36	95	7		6.23708	0.0623708	2	1410.92	2100.34	577.193	1523.15
Rt2- Rostral 3	86	156	27	129	15		10.5531	0.105531	1.8	814.926	1478.24	255.849	1222.39
Rt2- Rostral 4	76	192	37	155	22		10.6718	0.106718	1.3	712.157	1799.13	346.708	1452.43
Rt2- Rostral 5	52	160	31	129	18		10.3138	0.103138	0.8	504.179	1551.32	300.568	1250.75
Rt2- Rostral 6	56	128	30	98	26		6.06802	0.0606802	0.3	922.871	2109.42	494.395	1615.02
Rt2- Rostral 7	65	116	30	86	33		5.39524	0.0539524	-0.2	1204.77	2150.04	556.046	1594
Rt2- Rostral 8	64	115	39	76	25		5.02244	0.0502244	-0.7	1274.28	2289.72	776.515	1513.21
Rt2- Rostral 9	57	106	36	70	21		4.36203	0.0436203	-1.2	1306.73	2430.06	825.304	1604.76
Rt2- Rostral 10	62	91	37	54	25		3.79418	0.0379418	-1.7	1634.08	2398.41	975.178	1423.23
Rt2- Rostral 11	34	51	28	23	6		1.93534	0.0193534	-2.2	1756.8	2635.2	1446.77	1188.42
Rt2- Rostral 12	39	48	37	11	2		1.31758	0.0131758	-2.7	2959.97	3643.04	2808.18	834.864
Rt2- Rostral 13	48	49	44	5	4		0.9318	0.009318	-3.2	5151.32	5258.64	4722.04	536.596
SUM	788	1396	419	977	208			0.697285		26198.5	46412.6	13930.4	32482.1
										1129.25	2000.54	600.449	1400.09
Rt3- Rostral 1	79	54	9	45	8		2.82999	0.0282999	2.28	2791.53	1908.13	318.022	1590.11
Rt3- Rostral 2	95	125	31	94	12		6.15202	0.0615202	2	1544.21	2031.85	503.9	1527.95
Rt3- Rostral 3	90	165	32	133	8		9.66085	0.0966085	1.8	931.595	1707.92	331.234	1376.69
Rt3- Rostral 4	64	181	33	148	18		10.13	0.1013	1.3	631.787	1786.77	325.765	1461.01
Rt3- Rostral 5	51	148	28	120	21		10.4619	0.104619	0.8	487.483	1414.66	267.638	1147.02
Rt3- Rostral 6	48	128	23	105	24		5.82098	0.0582098	0.3	824.603	2198.94	395.122	1803.82
Rt3- Rostral 7	61	112	26	86	35		5.46752	0.0546752	-0.2	1115.68	2048.46	475.536	1572.93
Rt3- Rostral 8	63	122	41	81	22		4.85315	0.0485315	-0.7	1298.13	2513.83	844.812	1669.02
Rt3- Rostral 9	58	110	37	73	21		4.37821	0.0437821	-1.2	1324.74	2512.44	845.094	1667.35
Rt3- Rostral 10	52	87	29	58	23		3.78337	0.0378337	-1.7	1374.44	2299.54	766.512	1533.02
Rt3- Rostral 11	31	48	26	22	5		1.74905	0.0174905	-2.2	1772.39	2744.35	1486.52	1257.83
Rt3- Rostral 12	39	41	32	9	7		1.45137	0.0145137	-2.7	2687.12	2824.92	2204.81	620.104
Rt3- Rostral 13	56	54	52	2	4		0.94912	0.0094912	-3.2	5900.2	5689.48	5478.76	210.722
SUM	787	1375	399	976	208			0.676875		26973.6	47126.6	13675.3	33451.3
										1162.65	2031.32	589.452	1441.87
											Mean	27041.3	47134.2	13775	33359.2
											Standard Deviation	878.576	725.493	136.388	834.856
											Standard Error	507.246	418.863	78.7436	482.004
