# Supplementary material for: Secretagogin expression delineates functionally-specialized populations of striatal parvalbumin-containing interneurons
Source: eLife. 2016 Sep 26;5:e16088. doi: 10.7554/eLife.16088 (PMC5036963; doi:10.7554/eLife.16088)
Supplement: Figure 2—source data 1. — DOI: http://dx.doi.org/10.7554/eLife.16088.006 [file elife-16088-fig2-data1.xlsx]

## Sheet: Density
	all Scgn	all PV	Scgn PV	PV	Scgn only		Area	Volume	Plane (mm Bregma)	Density of all Scgn	Density of all PV	Density of all Scgn+ PV+	Density of all PV+ Scgn-
Rt1 - Rostral 1	60	44	4	40	6		2.8531	0.028531	2.28	2102.98	1542.18	140.198	1401.98
Rt1 - Rostral 2	80	129	29	100	9		6.90651	0.0690651	2	1158.33	1867.8	419.894	1447.91
Rt1 - Rostral 3	91	167	25	142	20		10.7382	0.107382	1.8	847.442	1555.2	232.814	1322.38
Rt1 - Rostral 4	78	202	40	162	23		10.2645	0.102645	1.3	759.901	1967.95	389.693	1578.26
Rt1 - Rostral 5	67	178	38	140	25		9.08184	0.0908184	0.8	737.736	1959.96	418.417	1541.54
Rt1 - Rostral 6	62	137	27	110	32		6.20084	0.0620084	0.3	999.865	2209.38	435.425	1773.95
Rt1 - Rostral 7	79	116	34	82	41		5.2946	0.052946	-0.2	1492.09	2190.91	642.164	1548.75
Rt1 - Rostral 8	72	126	46	80	25		4.66551	0.0466551	-0.7	1543.24	2700.67	985.959	1714.71
Rt1 - Rostral 9	70	100	40	60	29		4.25388	0.0425388	-1.2	1645.56	2350.8	940.318	1410.48
Rt1 - Rostral 10	49	79	28	51	21		3.82492	0.0382492	-1.7	1281.07	2065.4	732.041	1333.36
Rt1 - Rostral 11	29	44	24	20	5		1.74388	0.0174388	-2.2	1662.96	2523.11	1376.24	1146.87
Rt1 - Rostral 12	32	33	25	8	7		1.07318	0.0107318	-2.7	2981.79	3074.97	2329.53	745.448
Rt1 - Rostral 13	48	44	41	3	7		0.910838	0.00910838	-3.2	5269.87	4830.72	4501.35	329.367
SUM	817	1399	401	998	250			0.678118		27951.7	47863.5	13719.3	34144.2
										1204.82	2063.08	591.348	1471.73
Rt2- Rostral 1	61	53	7	46	4		3.12608	0.0312608	2.28	1951.33	1695.41	223.923	1471.49
Rt2- Rostral 2	88	131	36	95	7		6.23708	0.0623708	2	1410.92	2100.34	577.193	1523.15
Rt2- Rostral 3	86	156	27	129	15		10.5531	0.105531	1.8	814.926	1478.24	255.849	1222.39
Rt2- Rostral 4	76	192	37	155	22		10.6718	0.106718	1.3	712.157	1799.13	346.708	1452.43
Rt2- Rostral 5	52	160	31	129	18		10.3138	0.103138	0.8	504.179	1551.32	300.568	1250.75
Rt2- Rostral 6	56	128	30	98	26		6.06802	0.0606802	0.3	922.871	2109.42	494.395	1615.02
Rt2- Rostral 7	65	116	30	86	33		5.39524	0.0539524	-0.2	1204.77	2150.04	556.046	1594
Rt2- Rostral 8	64	115	39	76	25		5.02244	0.0502244	-0.7	1274.28	2289.72	776.515	1513.21
Rt2- Rostral 9	57	106	36	70	21		4.36203	0.0436203	-1.2	1306.73	2430.06	825.304	1604.76
Rt2- Rostral 10	62	91	37	54	25		3.79418	0.0379418	-1.7	1634.08	2398.41	975.178	1423.23
Rt2- Rostral 11	34	51	28	23	6		1.93534	0.0193534	-2.2	1756.8	2635.2	1446.77	1188.42
Rt2- Rostral 12	39	48	37	11	2		1.31758	0.0131758	-2.7	2959.97	3643.04	2808.18	834.864
Rt2- Rostral 13	48	49	44	5	4		0.9318	0.009318	-3.2	5151.32	5258.64	4722.04	536.596
SUM	788	1396	419	977	208			0.697285		26198.5	46412.6	13930.4	32482.1
										1129.25	2000.54	600.449	1400.09
Rt3- Rostral 1	79	54	9	45	8		2.82999	0.0282999	2.28	2791.53	1908.13	318.022	1590.11
Rt3- Rostral 2	95	125	31	94	12		6.15202	0.0615202	2	1544.21	2031.85	503.9	1527.95
Rt3- Rostral 3	90	165	32	133	8		9.66085	0.0966085	1.8	931.595	1707.92	331.234	1376.69
Rt3- Rostral 4	64	181	33	148	18		10.13	0.1013	1.3	631.787	1786.77	325.765	1461.01
Rt3- Rostral 5	51	148	28	120	21		10.4619	0.104619	0.8	487.483	1414.66	267.638	1147.02
Rt3- Rostral 6	48	128	23	105	24		5.82098	0.0582098	0.3	824.603	2198.94	395.122	1803.82
Rt3- Rostral 7	61	112	26	86	35		5.46752	0.0546752	-0.2	1115.68	2048.46	475.536	1572.93
Rt3- Rostral 8	63	122	41	81	22		4.85315	0.0485315	-0.7	1298.13	2513.83	844.812	1669.02
Rt3- Rostral 9	58	110	37	73	21		4.37821	0.0437821	-1.2	1324.74	2512.44	845.094	1667.35
Rt3- Rostral 10	52	87	29	58	23		3.78337	0.0378337	-1.7	1374.44	2299.54	766.512	1533.02
Rt3- Rostral 11	31	48	26	22	5		1.74905	0.0174905	-2.2	1772.39	2744.35	1486.52	1257.83
Rt3- Rostral 12	39	41	32	9	7		1.45137	0.0145137	-2.7	2687.12	2824.92	2204.81	620.104
Rt3- Rostral 13	56	54	52	2	4		0.94912	0.0094912	-3.2	5900.2	5689.48	5478.76	210.722
SUM	787	1375	399	976	208			0.676875		26973.6	47126.6	13675.3	33451.3
										1162.65	2031.32	589.452	1441.87
											Mean	27041.3	47134.2
											Standard Deviation	878.576	725.493
											Standard Error	507.246	418.863

## Sheet: Rat PV+Scgn- DV
R1	R2	R3	R4	R5	R6	R7	R8	R9	R10	R11	R12	R13
0.939691	0.958624	0.752278	0.958353	0.978459	0.980533	0.897627	0.969869	0.973216	0.933327	0.92945	0.883142	0.728308
0.747951	0.908636	0.757691	0.849407	0.884816	0.986203	0.952053	0.975401	0.946849	0.931042	0.91427	0.770136	0.608524
0.830754	0.673286	0.789245	0.896363	0.963898	0.947047	0.974581	0.957157	0.942024	0.922134	0.661502	0.758296	-0.0511113
0.823222	0.821279	0.690293	0.76788	0.967599	0.927621	0.949555	0.894243	0.808422	0.740322	0.543801	0.606198	-0.603323
0.823284	0.9146	0.525134	0.938091	0.961552	0.980533	0.987717	0.911236	0.848225	0.8483	0.463713	0.282318	-0.672925
0.875979	0.887968	0.340796	0.93823	0.827901	0.903316	0.958548	0.84987	0.783019	0.881836	0.294656	0.174221	-0.784934
0.818497	0.869935	0.356421	0.977158	0.824459	0.864058	0.826253	0.840325	0.780068	0.89311	0.154715	0.151907	-0.727223
0.785824	0.862027	0.556645	0.933836	0.877224	0.933386	0.895715	0.863408	0.803279	0.788023	0.127512	0.13956	0.628078
0.699923	0.866816	0.603917	0.829504	0.901408	0.786534	0.93468	0.845774	0.76531	0.81332	0.0934153	0.224177	0.385724
0.762604	0.705841	0.606657	0.898193	0.834252	0.809867	0.885564	0.841427	0.735759	0.806584	0.209309	-0.4832	0.86484
0.694363	0.777422	0.655249	0.891201	0.841731	0.858949	0.856171	0.831585	0.653296	0.822251	-0.113358	-0.477697	0.282371
0.715794	0.787808	0.686779	0.915639	0.827566	0.887157	0.803524	0.791901	0.710033	0.795601	0.0120587	-0.826649	0.704469
0.657974	0.81871	0.565192	0.822819	0.823628	0.890612	0.703782	0.775022	0.688346	0.70515	-0.158788	-0.790451	-0.188833
0.516024	0.743021	0.567054	0.793618	0.620712	0.813863	0.82753	0.776375	0.687132	0.531196	-0.368176	-0.92339	-0.647624
0.424081	0.753714	0.567952	0.681053	0.774934	0.767374	0.753191	0.767939	0.680053	0.492676	-0.371032	0.888355
0.644908	0.626189	0.473913	0.648576	0.742605	0.766611	0.735891	0.762634	0.653393	0.679924	-0.381297	0.6482
0.609996	0.532209	0.486828	0.754425	0.774009	0.766592	0.764115	0.747139	0.595705	0.690045	-0.527984	0.29606
0.516898	0.528679	0.493204	0.85376	0.763983	0.804359	0.770509	0.787771	0.635985	0.717582	-0.499978	0.0484878
0.650136	0.671458	0.237412	0.837015	0.805247	0.788817	0.816806	0.74032	0.592036	0.724002	-0.535662	-0.126049
0.347749	0.639688	0.40935	0.851405	0.755254	0.749803	0.753648	0.691276	0.591384	0.631132	-0.673288	-0.511358
0.461023	0.753294	0.45635	0.800106	0.700515	0.737066	0.728139	0.72132	0.62912	0.570068	-0.758223	-0.572698
0.451915	0.67773	0.423233	0.737951	0.729257	0.742304	0.740854	0.682484	0.599996	0.501083	-0.7414	-0.791477
0.289054	0.676141	0.4612	0.737156	0.612227	0.730771	0.571672	0.615215	0.558382	0.459416	-0.717787	-0.72172
0.407864	0.706557	0.49897	0.769367	0.654672	0.765326	0.550642	0.662865	0.523265	0.447991	-0.849437	0.910564
0.0945885	0.697311	0.386269	0.754721	0.505309	0.791056	0.479638	0.678819	0.514863	0.353939	-0.831364	0.725472
0.214734	0.663474	0.356862	0.768962	0.509286	0.713607	0.6885	0.678798	0.4299	0.389194	-0.967921	0.51262
-0.0660535	0.660085	0.413362	0.812676	0.575332	0.636327	0.673801	0.607076	0.379289	0.245627	-0.959505	0.227802
-0.00554499	0.604088	0.389091	0.762835	0.553677	0.704808	0.610873	0.726997	0.44163	0.181605	-0.817793	0.598529
0.217196	0.443893	0.275531	0.782014	0.578808	0.751345	0.608043	0.658235	0.369025	0.202627	0.959555	0.0680099
0.0348607	0.43663	0.202807	0.765125	0.49788	0.636295	0.69573	0.627009	0.359362	0.325741	0.937438	-0.362282
-0.23358	0.53366	0.136335	0.794195	0.53686	0.600573	0.718064	0.633248	0.217736	0.323932	0.874174	0.00721354
-0.227417	0.477219	0.278201	0.771864	0.501565	0.625193	0.670685	0.582349	0.308067	0.118988	0.594946	-0.326122
-0.50319	0.551541	0.18072	0.820601	0.51241	0.604051	0.736648	0.670133	0.233214	0.0213801	0.531141	-0.714512
-0.452557	0.582113	0.097286	0.742822	0.38482	0.601037	0.618667	0.609502	0.312005	-0.0457382	0.330417	-0.829709
-0.485475	0.602307	0.016713	0.690998	0.326406	0.583287	0.629117	0.57959	0.289438	-0.00240257	0.140043
-0.527181	0.602015	0.19186	0.636721	0.284645	0.596362	0.625546	0.570313	0.0731031	-0.144953	-0.872186
-0.583571	0.648497	0.132879	0.708354	0.347256	0.525885	0.510817	0.551253	0.114641	-0.144167	-0.937396
-0.574368	0.542979	0.274021	0.707039	0.420006	0.507862	0.556573	0.53155	0.183516	-0.277577	-0.931678
-0.553829	0.651228	0.192062	0.729556	0.350655	0.487223	0.39925	0.516909	0.124814	-0.118409	-0.575854
-0.749139	0.611682	0.0651642	0.701523	0.413091	0.499224	0.381001	0.402711	0.0610895	-0.146451	-0.770612
-0.718797	0.541396	0.0339886	0.693574	0.383344	0.498768	0.347792	0.395692	-0.281449	-0.353882	-0.788112
-0.70761	0.521279	0.028071	0.54022	0.43784	0.494864	0.289274	0.404276	-0.237069	-0.320613	-0.560583
-0.722705	0.605496	0.0429109	0.578999	0.386949	0.510011	0.106311	0.397367	-0.289885	-0.368845	-0.704397
-0.742526	0.571543	-0.588223	0.607273	0.325664	0.401031	0.362423	0.484754	-0.233664	-0.448724	-0.681557
-0.911217	0.476305	-0.551055	0.642969	0.196651	0.387767	0.430982	0.494475	-0.121987	-0.583417	-0.818965
-0.867769	0.275605	-0.61499	0.647256	0.218268	0.373566	0.508747	0.480732	-0.178547	-0.622795	0.217562
-0.898231	0.267828	-0.747276	0.630304	0.272089	0.377892	0.0893777	0.476106	-0.472917	-0.595178	0.534942
-0.910302	0.397858	-0.69772	0.682909	0.296391	0.377874	-0.0938754	0.531263	-0.462498	-0.53488	0.712914
-0.857264	0.415384	-0.888982	0.495334	0.32299	0.315904	0.0102417	0.333671	-0.414953	-0.560373	0.79351
-0.93883	0.390008	-0.922461	0.500024	0.236386	0.304787	-0.0699411	0.302184	-0.494592	-0.682762	0.682278
-0.868877	0.371481	-0.82865	0.58713	0.326107	0.273365	-0.132569	0.35315	-0.471305	-0.730014	0.530803
-0.94081	0.334394	-0.228602	0.547615	0.273395	0.23388	-0.0146689	0.32429	-0.627917	0.984387	0.68509
0.822319	0.386751	-0.388777	0.545076	0.19505	0.245341	-0.186002	0.387438	-0.723559	0.854905	0.693677
0.766606	0.301726	-0.407199	0.526469	0.22099	0.236905	-0.213435	0.323907	-0.651858	0.7929	0.822889
0.862372	0.237524	-0.449304	0.423747	0.184313	0.359246	-0.322397	0.311006	-0.634854	0.822919	0.843142
0.710373	0.296432	-0.298088	0.38636	0.106917	0.296888	-0.326704	0.275597	-0.674826	0.843529	-0.113974
0.652055	0.182493	-0.467645	0.402255	0.169497	0.140701	-0.422042	0.172974	-0.8694	0.899566	-0.31069
0.748962	0.2126	-0.68223	0.42918	0.0737684	0.19618	-0.388292	0.0319453	-0.820639	0.88191	-0.12749
0.847551	0.347439	-0.690461	0.470582	0.129009	0.190263	-0.38585	0.191183	-0.721848	0.942263	0.930738
0.733682	0.256928	-0.105204	0.361259	0.193679	0.0821769	-0.428629	0.085742	-0.775546	0.876725	0.906097
0.645759	0.0333142	-0.0107749	0.288712	0.0736209	0.112061	-0.360645	0.0617355	0.872213	0.823659	0.866748
0.494223	0.0692692	0.756499	0.355178	0.177064	0.126172	-0.340986	0.210014	0.861153	0.779834	0.843963
0.366426	0.0743221	0.910671	0.365027	0.106602	0.0376348	-0.367914	0.268314	0.791495	0.823513	0.760079
0.526957	0.057786	0.876184	0.379552	0.0598891	0.018627	-0.260058	0.182004	0.722933	0.915664	0.654341
0.770261	-0.0783017	0.942325	0.308272	-0.125933	-0.0812755	-0.272715	0.173697	0.657286	0.771109	0.727447
0.375199	0.134012	0.885622	0.26821	-0.0670171	-0.25858	-0.519819	0.140332	0.645487	0.654437	0.112935
0.108249	-0.0134765	0.878893	0.256034	-0.0962002	-0.143852	-0.519113	0.169207	0.691677	0.500197	0.539011
0.466005	-0.112608	0.866871	0.23085	-0.124587	-0.233459	-0.518251	0.299632	0.72085	0.63684	0.450854
0.118137	-0.27229	0.801753	0.210905	-0.00633428	-0.0981561	-0.485639	0.267361	0.790846	0.67226	-0.898598
0.110787	-0.219317	0.695767	0.19634	-0.0925637	-0.203773	-0.627683	0.253479	0.833119	0.720415	0.15742
0.0227429	-0.287993	0.716413	0.232352	-0.0236555	-0.188683	-0.578806	-0.0933661	0.742346	0.531777	-0.374014
0.855035	-0.22853	0.591037	0.149297	-0.19399	-0.176056	-0.563351	-0.0969776	0.808041	0.410149	-0.415458
0.35538	-0.280486	0.512458	0.15886	-0.146357	-0.253681	-0.707206	-0.0680943	0.759534	0.16541	-0.0492359
0.386965	-0.12619	0.592482	0.19049	-0.13805	-0.359006	-0.689737	-0.189929	0.702914	0.467928	-0.420159
-0.26547	-0.275389	0.710242	0.0897341	-0.160675	-0.319562	-0.688183	-0.195792	0.575163	0.441058	-0.571372
-0.309631	-0.0886861	0.808267	0.0707765	-0.190229	-0.314568	-0.743799	-0.180425	0.695105	0.1496	-0.591157
-0.155214	-0.21506	0.807789	0.00935461	-0.167772	-0.351643	-0.739567	-0.193332	0.474628	-0.127165	-0.735469
-0.183553	-0.162189	0.792108	0.0163006	-0.206194	-0.384676	-0.760834	-0.212463	0.331347	0.0894013	-0.603928
-0.19967	-0.210166	0.790379	0.0774459	-0.26407	-0.457568	-0.812396	-0.106261	0.2517	-0.140927	-0.848729
-0.920774	-0.262728	-0.758313	-0.296645	-0.225682	-0.508831	-0.8379	-0.104136	0.173729	-0.102571	-0.964019
0.19032	-0.359599	-0.877703	-0.540702	-0.25982	-0.424504	-0.85836	-0.259997	0.166611	-0.351338	-0.926878
0.270307	-0.415872	-0.034728	-0.477868	-0.405538	-0.472748	-0.965296	-0.392283	0.148263	-0.229115
0.116375	-0.439066	-0.239486	-0.400065	-0.407349	-0.393163	0.90376	-0.401474	0.128912	-0.484877
0.405842	-0.453475	-0.205161	-0.369389	-0.326526	-0.364434	0.961456	-0.321181	0.263711	-0.527208
0.509092	-0.464288	-0.236403	0.0571165	-0.242672	-0.464827	0.89986	-0.357329	0.258679	-0.451111
0.580615	-0.575005	-0.222055	0.011285	-0.29551	-0.468186	0.773276	-0.509397	0.250299	-0.449848
-0.408224	-0.499796	-0.223436	0.417289	-0.361668	-0.532426	0.808406	-0.477059	0.363196	-0.337681
-0.386152	-0.580603	-0.0805902	0.365669	-0.370682	-0.534967	0.855746	-0.519831	0.551308	-0.359624
-0.306488	-0.482993	-0.033127	0.384349	-0.501592	-0.53802	0.820498	-0.446978	0.587414	-0.56052
-0.212235	-0.38129	-0.182962	-0.047779	-0.455822	-0.541441	0.794567	-0.458036	0.516517	-0.516289
-0.403537	-0.531318	-0.307789	-0.0856822	-0.545233	-0.609329	0.905133	-0.4401	0.497946	-0.589278
-0.535659	-0.653729	-0.3872	-0.0944986	-0.611966	-0.578035	0.872527	-0.509804	0.357675	-0.532503
-0.584544	-0.692558	-0.308172	-0.203592	-0.583586	-0.604787	0.674068	-0.559463	0.522522	-0.702729
-0.626139	-0.636159	-0.312761	-0.140152	-0.605903	-0.560933	0.698417	-0.546265	-0.453629	-0.67475
-0.648567	-0.717349	-0.549694	-0.124045	-0.566737	-0.6484	0.803351	-0.565896	-0.404871	-0.784022
-0.634067	-0.762304	-0.597884	-0.0140687	-0.543623	-0.62909	0.780769	-0.679549	-0.363611	-0.800922
-0.522425	-0.818285	-0.672098	-0.14329	-0.490149	-0.586965	0.789308	-0.659291	-0.366951	-0.624103
-0.521275	-0.807096	-0.689371	-0.266711	-0.401003	-0.531685	0.785542	-0.669532	-0.410388	-0.62078
-0.638597	-0.819785	-0.620192	-0.305374	-0.443306	-0.557412	0.859901	-0.643561	-0.496254	-0.813327
-0.679554	-0.848836	-0.531553	-0.26062	-0.470344	-0.656272	0.880728	-0.67794	-0.934001	-0.767628
-0.281521	-0.789298	-0.514337	-0.238045	-0.522602	-0.610248	0.78333	-0.652451	-0.892057	-0.674799
-0.726775	-0.844991	-0.495372	-0.240989	-0.655036	-0.668509	0.723955	-0.701957	0.0288943	-0.828606
-0.711042	-0.949935	-0.660362	-0.247312	-0.647518	-0.808714	0.647973	-0.686406	0.632127	-0.776112
-0.807139	-0.957777	-0.779369	-0.247515	-0.639037	-0.802319	0.556791	-0.795601	0.898344	-0.895211
-0.873898	0.809212	-0.61458	-0.378096	-0.687518	-0.842872	0.657549	-0.748155	0.9113	-0.926286
-0.906951	0.984904	-0.68924	-0.408091	-0.753636	-0.836368	0.709591	-0.775306	0.944146	-0.972735
-0.799152	0.798863	-0.812189	-0.385331	-0.645445	-0.684762	0.72877	-0.785771	0.906769	-0.869429
-0.728815	0.895516	-0.880264	-0.453849	-0.803558	-0.83974	0.678783	-0.803507	0.466741	-0.890262
-0.729939	0.732002	-0.929128	-0.611916	-0.779864	-0.805821	0.591282	-0.918381	0.396559	-0.915224
-0.832045	0.610868	-0.897272	-0.476624	-0.773491	-0.935877	0.567085	-0.93032	-0.189997	0.937664
-0.937406	0.700465	0.854835	-0.411753	-0.850333	0.823088	0.523547	-0.925773	-0.265171	0.856003
-0.830307	0.800802	0.747975	-0.653505	-0.885835	0.919007	0.692819	-0.844028	-0.267058	0.825473
-0.797491	0.852448	0.821698	-0.704808	-0.817322	0.937679	0.319796	-0.870269	-0.121899	0.94123
-0.543096	0.762945	0.920796	-0.679304	-0.905833	0.906759	0.144469	-0.849531	-0.0284383	0.935655
-0.561219	0.854637	0.926911	-0.575983	0.822243	0.785365	0.371883	-0.979177	-0.184728	0.881161
0.788058	0.676527	0.859556	-0.626844	0.803223	0.699072	0.388662	0.90607	-0.16429	0.740021
0.706797	0.604673	0.822107	-0.769572	0.895936	0.745367	0.216368	0.851009	-0.292329	0.576079
0.836291	0.615154	0.76861	-0.558069	0.968469	0.778038	0.227199	0.801551	-0.504602	0.406787
0.900353	0.591209	0.957115	-0.603711	0.917988	0.801283	0.453324	0.855382	-0.485159	0.568926
0.850892	0.643028	0.846274	-0.723239	0.852529	0.876519	0.448865	0.926001	-0.102009	0.663667
0.608946	0.65986	0.737732	-0.784524	0.771149	0.775434	0.499672	0.965313	-0.79143	0.72448
0.673608	0.704178	0.571566	-0.878775	0.766315	0.883166	0.563639	0.973942	-0.680424	0.821701
0.692928	0.594624	0.708567	-0.876259	0.827473	0.828278	0.644979	0.954594	-0.703538	0.781234
0.874858	0.531173	0.72452	-0.855319	0.60669	0.90037	0.55378	0.833029	-0.807636	0.883358
0.721286	0.420562	0.708846	0.698163	0.600546	0.944392	0.420286	0.811486	-0.92392	0.774978
0.76192	0.327369	0.664758	0.842603	0.650632	0.835487	0.255543	0.822586	-0.875366	0.705275
0.471066	0.433627	0.685046	0.824038	0.694974	0.731862	0.10884	0.829493	-0.769521	0.550053
0.153312	0.476662	0.453483	0.632065	0.610111	0.676348	0.0220428	0.78934	-0.725638	0.621905
0.493059	0.769961	0.586973	0.613276	0.519275	0.49116	0.4971	0.76355	-0.612577	0.739291
0.472657	0.708443	0.391644	0.749373	0.506236	0.670642	-0.411401	0.854369	-0.573785	0.40709
0.191398	0.603421	0.517451	0.742653	0.448721	0.593765	-0.868207	0.900301	-0.657634	0.217232
0.431979	0.487116	0.360721	0.658186	0.543499	0.600875	-0.888678	0.867492	-0.267706	0.12496
0.211242	0.531245	0.595142	0.948672	0.428217	0.716575	0.169026	0.917397	-0.304127	0.159299
0.359882	0.0688469	0.457804	0.823646	0.60539	0.683328	0.181143	0.936001	0.919988	0.309861
0.362182	0.435529	0.492215	0.818406	0.469562	0.571567	0.400013	0.85636	0.967173	0.502952
0.392552	0.255696	0.426609	0.798325	0.668283	0.479764	-0.01652	0.854458	0.951722	0.442958
0.571846	0.112835	0.185365	0.949975	0.562135	0.59306	-0.0257458	0.766626	0.857763	0.316094
0.041074	0.0400386	0.27722	0.879783	0.487437	0.551754	-0.195514	0.753084	0.853959	-0.00904988
0.0421588	0.0500967	0.259059	0.896604	0.227584	0.454662	-0.333142	0.715034	0.804096	0.0133594
-0.10116	0.453692	0.303543	0.902603	0.133025	0.325183	-0.405169	0.672786	0.894012	-0.116881
0.178197	0.549534	0.393903	0.616555	0.271001	0.375687	-0.137492	0.576853	0.858099	-0.284539
-0.0476455	0.546963	0.167979	0.506331	0.256493	0.472903	-0.253326	0.598174	0.555294	-0.405113
-0.324601	0.300713	0.112492	0.510676	0.502929	0.574916	-0.312807	0.617273	0.579959	-0.338508
-0.427971	0.289808	0.245642	0.500062	-0.00358888	0.646206	-0.0985826	0.611057	0.592501	-0.30033
-0.113681	0.389056	0.247805	0.706494	-0.0368623	0.516631	-0.204414	0.731306	0.593976	-0.164299
-0.381222	-0.193935	0.0759986	0.634426	-0.147032	0.415642	-0.409237	0.703976	0.815271	-0.245127
-0.278809	-0.212162	0.188259	0.627949	-0.176314	0.53001	-0.24971	0.654571	0.722918	-0.494919
-0.264086	-0.243372	0.174461	0.57852	-0.392638	0.237959	-0.018134	0.631464	0.666258	-0.49405
-0.297243	-0.281105	0.00918672	0.511063	-0.448929	0.259693	-0.0111939	0.712065	0.630645	-0.597019
-0.423514	-0.248992	0.264421	0.57948	-0.375419	0.044193	-0.601717	0.628292	0.450257	-0.691041
-0.184364	-0.31345	0.557279	0.629502	-0.29272	0.233659	-0.544662	0.775111	0.323266	-0.707997
-0.198213	-0.356236	-0.00465544	0.718748	-0.453287	0.141477	-0.516139	0.798763	0.416558	-0.446705
-0.589082	-0.436576	-0.0855199	0.505776	-0.529878	0.322691	-0.640155	0.742138	0.50112	-0.587255
-0.637198	-0.451024	-0.196406	0.562102	-0.52422	0.224958	-0.697231	0.562912	0.510368	-0.668738
-0.734676	-0.223288	-0.0960929	0.628333	-0.31234	0.364671	-0.763828	0.525361	0.327026	-0.665776
-0.564293	-0.0638758	-0.577193	0.513383	-0.479339	0.0109275	-0.769147	0.486621	0.206468	-0.766134
-0.855719	-0.0959938	-0.425943	0.356647	-0.640202	0.278592	-0.653961	0.465132	0.527089	-0.753364
-0.757177	0.00702219	-0.303197	0.60925	-0.661959	0.307189	-0.667751	0.377488	0.410734	-0.766648
-0.847571	0.0482844	0.181702	0.661067	-0.579383	0.328273	-0.589139	0.329372	0.376707	-0.88771
-0.706634	0.260546	0.0250496	0.631138	-0.475753	0.187463	-0.426556	0.312611	0.0223201	-0.912096
-0.600729	0.370797	0.0617927	0.382431	0.203396	0.037962	-0.530108	0.296001	0.129744	-0.948108
-0.888973	0.408889	0.130423	0.26085	0.17179	0.0240734	-0.481142	0.316014	0.0220824	-0.823758
-0.838376	0.134766	0.137048	0.189773	0.0546774	0.139313	-0.750658	0.344979	-0.776812	-0.821311
-0.658051	0.209588	0.486074	0.33668	0.00859154	0.212891	-0.738983	0.555289	-0.93209
-0.467876	0.311915	0.635149	0.182849	0.0383697	-0.0530135	-0.797769	0.52749	-0.94925
-0.885907	0.52543	-0.106806	0.239065	0.300965	-0.0192334	-0.9396	0.452039	-0.899817
-0.827901	0.366032	-0.136659	0.157019	0.209349	0.269922	-0.911635	0.386193	-0.850092
-0.907999	0.12169	-0.086641	0.424405	0.174382	0.0721848	-0.850663	0.297121	-0.808095
-0.94166	0.403146	-0.13487	0.0656667	0.153425	-0.052538	0.746813	0.236989	-0.740919
	-0.563412	-0.0168709	0.0326688	0.11886	-0.182551	0.839747	0.251317	-0.874637
	-0.612511	-0.451581	0.393847	0.256229	-0.322329	0.872386	0.129123	-0.686545
	-0.708699	-0.343142	0.356188	0.249018	-0.408593	0.850994	-0.00814226	0.249344
	-0.84669	-0.319646	0.107098	0.169101	-0.358653	0.817969	-0.26796	0.198819
	-0.560478	-0.250759	0.0359813	0.100383	-0.318215	0.710042	-0.102057	0.00963941
	-0.725879	-0.568314	0.256433	0.107747	-0.193431	0.643599	0.1545	0.718682
	-0.758787	-0.613413	0.280396	0.293502	-0.105669	0.724916	0.135828	0.665669
	-0.371212	-0.45591	0.137492	0.546252	-0.253537	0.78211	0.112473	0.902535
	-0.222845	-0.320832	0.0217706	-0.0429944	-0.3391	0.808071	-0.249112	0.884634
	-0.0141189	-0.50063	0.350697	-0.151961	-0.146221	0.657119	-0.0186255	0.775862
	-0.175299	-0.424999	0.153589	-0.299744	-0.434369	0.936366	-0.0431693	0.80918
	-0.618541	-0.3631	0.468399	-0.278403	-0.412818	0.952403	-0.183798	-0.272439
	-0.637182	-0.186829	0.419726	-0.0548845	-0.124564	0.892117	-0.0892663	-0.340691
	-0.775578	-0.334248	0.359123	-0.19297	-0.154917	0.868248	-0.188152	-0.465374
	-0.794568	-0.267508	-0.291849	-0.0667157	-0.17022	0.794054	-0.117225	-0.557234
	-0.524333	-0.24231	-0.964841	-0.0028421	-0.293932	0.898485	-0.434086	-0.465716
	-0.64602	-0.570524	-0.879406	-0.505159	-0.359222	0.911234	-0.341561	-0.371379
	-0.668785	-0.515823	0.18113	-0.541643	-0.427668	0.893503	-0.317269	-0.452489
	-0.929359	-0.438197	0.230465	-0.667841	-0.325536	0.797179	-0.402957	-0.467559
	-0.844861	-0.50159	0.123319	-0.632057	-0.280147	0.69765	-0.520436	-0.579329
	-0.830899	-0.61374	-0.138294	-0.541778	-0.221142	0.690588	-0.607691	-0.547549
	-0.749121	-0.584381	-0.0305394	-0.593944	-0.23606	0.646671	-0.626538	-0.468953
	-0.805005	-0.665971	-0.0910733	-0.667605	-0.308888	0.429154	-0.648318	-0.646393
	-0.939355	-0.699056	-0.300443	-0.791659	-0.222724	0.456103	-0.383124	-0.625418
	-0.776799	-0.674729	-0.337712	-0.644098	-0.537159	0.594566	-0.504467	-0.667907
	-0.851405	-0.752892	-0.490176	-0.587923	-0.642196	0.714796	-0.544543	-0.67166
	-0.87106	-0.823211	-0.28181	-0.317164	-0.685396	0.688987	-0.374134	-0.783674
	-0.385116	-0.784344	-0.147118	-0.379996	-0.49319	0.583425	-0.625767	-0.811885
	0.770724	-0.617815	-0.314136	-0.204962	-0.712573	0.496115	-0.650663	-0.667549
	0.820765	-0.724118	-0.184597	-0.380405	-0.578436	0.587212	-0.748327	-0.712321
	0.706454	-0.661561	-0.235005	-0.579512	-0.511812	0.136717	-0.868822	-0.0899016
	0.917955	-0.719203	-0.334842	-0.656413	-0.874278	0.128367	-0.870209	-0.250026
	0.902442	-0.756004	-0.514077	-0.713839	-0.806175	0.202748	-0.809205	-0.165269
	0.842755	-0.723142	-0.583059	-0.753784	-0.710054	0.122059	-0.809731	-0.294894
	0.791781	-0.797944	-0.335353	-0.761223	-0.888738	0.250274	-0.732356
	0.716195	-0.977408	-0.377237	-0.779121	-0.960281	0.457538	-0.714888
	0.696303	-0.895407	-0.489087	-0.848504	-0.923637	0.249747	-0.70487
	0.667769	-0.852757	-0.280967	-0.831592	-0.81896	0.113196	-0.712006
	0.760907	-0.876016	-0.364097	-0.668212	-0.783119	0.261868	-0.745637
	0.740597	-0.868104	-0.460204	-0.879587	-0.765218	0.350057	-0.630255
	0.604833	-0.831846	-0.506998	-0.79282	-0.526731	0.448481	-0.868561
	0.725665	-0.888597	-0.293174	-0.915826	-0.551688	0.349844	-0.824987
	0.526765	-0.747617	-0.251963	-0.949783	-0.827655	0.242248	0.919686
	0.69069	-0.781414	-0.199603	-0.601481	-0.545389	0.544833	0.864815
	0.787444	-0.806942	-0.471854	-0.682207	-0.61802	0.0163571	0.838345
	0.616746	-0.836908	-0.419468	-0.759981	-0.699776	-0.104159	0.84596
	0.732759	-0.682301	-0.269206	-0.14608	0.919768	-0.00878943	0.934631
	0.519215	-0.573542	-0.602599	-0.262434	0.847229	0.0849292	0.965283
	0.25037	-0.449728	-0.665035	-0.0680899	0.848724	0.327096	0.967746
	0.176022	0.78487	-0.602204	-0.306545	0.935413	-0.134853	0.823339
	0.103621	0.744938	-0.739485	0.728843	0.903032	-0.328042	0.796173
	0.616501	0.639581	-0.603956	0.6679	0.853126	-0.311908	0.872865
	0.436962	0.807194	-0.517591	0.68523	0.777201	-0.263569	0.896211
	0.496636	0.842494	-0.557269	0.728615	0.815155	-0.106152	0.86741
	0.301279	0.776691	-0.676804	0.789985	0.893015	-0.155586	0.762584
	0.352554	0.855104	-0.722884	0.75653	0.941851	-0.197887	0.797545
	0.340514	0.850619	-0.63999	0.888307	0.756386	-0.278218	0.791251
	0.336284	0.845551	-0.686647	0.839314	0.682278	-0.499919	0.706504
	0.546313	0.74761	-0.606146	0.837413	0.653815	-0.364923	0.635657
	0.371951	0.687028	-0.778343	0.84215	0.716877	-0.423782	0.559345
	0.281609	0.759666	-0.839556	0.926615	0.79584	-0.694647	0.563379
	0.604715	0.887404	-0.73707	0.900005	0.830064	-0.724964	0.559807
	0.515539	0.949083	-0.672413	0.805474	0.719728	-0.622927	0.722991
	0.440978	0.961087	-0.654772	0.78868	0.747946	-0.588718	0.749065
	0.389963	0.657031	-0.732378	0.904286	0.633554	-0.609504	0.708939
	0.573189	0.527623	-0.45675	0.865925	0.577837	-0.498519	0.581023
	0.525601	0.65753	-0.430772	0.920162	0.595879	-0.573352	0.661541
	0.195962	0.606882	-0.580061	0.899729	0.65087	-0.649357	0.718429
	0.0832861	0.671989	-0.664507	0.954384	0.706312	-0.782806	0.661642
	0.0922487	0.549772	-0.592896	0.771245	0.728923	-0.782948	0.52236
	0.132904	0.453353	-0.501548	0.674166	0.441334	-0.544723	0.336552
	0.148113	0.548117	-0.500875	0.655395	0.328199	-0.507223	0.28064
	-0.00326764	0.357788	-0.812852	0.674038	0.432907	-0.611777	0.45204
	-0.085408	0.447565	-0.899479	0.666612	0.457626	-0.676237	0.473877
	-0.234599	0.458546	0.78443	0.550809	0.336412	-0.871532	0.510321
	-0.215857	0.305864	0.84147	0.494827	0.255181	-0.806752	0.461318
	0.0743302	0.261139	0.81127	0.666701	0.37301	-0.918591	0.456896
	0.0842144	0.318648	0.729169	0.580926	0.477109	-0.963319	0.311382
	0.0733101	0.553232	0.684754	0.482752	0.262883	-0.852491	0.22519
	0.0882355	0.575996	0.820597	0.514702	0.175018	-0.775735	0.249135
	-0.151382	0.526867	0.884383	0.628021	0.188222	-0.776102	0.442392
	-0.0478098	0.348853	0.906398	0.47979	0.163124	-0.827357	0.300759
	-0.107573	0.407665	0.959438	0.580607	0.518211	-0.898658	0.227107
	-0.242862	0.334429	0.913009	0.423553	0.435828	-0.981082	0.0602823
	-0.433566	0.416876	0.802312	0.391287	0.348893	-0.855213	0.0780081
	-0.409621	0.409894	0.879142	0.462881	0.289381		-0.0133182
	-0.289176	0.654921	0.765726	0.539693	0.324309		0.111632
	-0.507453	0.490883	0.684994	0.615991	0.0807935		-0.11413
	-0.573323	0.444614	0.593979	0.50209	0.0244513		-0.0323671
	-0.422566	0.183263	0.729342	0.575122	0.08733		-0.215348
	-0.374991	0.244146	0.738251	0.296051	-0.0178474		-0.382705
	-0.189646	0.430225	0.649775	0.219229	-0.224249		-0.226855
	-0.286664	0.640085	0.772067	0.101552	-0.241796		-0.110399
	-0.340133	0.181818	0.599193	0.237752	0.0473456		-0.118455
	-0.489463	0.0846756	0.392194	0.252639	0.0361767		-0.284626
	-0.571917	0.254741	0.554283	0.178171	0.00773325		-0.171957
	-0.659972	-0.150499	0.519966	0.0760573	-0.0506813		-0.0385899
	-0.783957	-0.231124	0.53383	0.357278	-0.16442		-0.373774
	-0.683501	-0.0633118	0.696513	0.102563	-0.210057		-0.32976
	-0.11281	-0.00767127	0.633764	0.332434	-0.172245		-0.319278
	-0.193964	-0.0767073	0.430394	0.329802	-0.19089		-0.466295
	-0.309133	-0.0709936	0.52433	0.18512	-0.163613		-0.535172
	-0.385239	-0.155894	0.669363	0.106874	-0.313593		-0.520944
	-0.395033	-0.177917	0.700737	0.285204	-0.372626		-0.389093
	-0.210187	0.205347	0.540875	0.428439	-0.252965		-0.457715
	-0.650412	0.17426	0.552752	0.0837262	-0.412565		-0.543424
	-0.612982	0.228561	0.725772	0.0229378	-0.521582		-0.672378
	-0.617975	0.136819	0.741916	0.316949	-0.534514		-0.619284
	-0.838569	0.0495	0.660379	0.338007	-0.385993		-0.546431
	-0.752288	0.235024	0.539753	0.265515	-0.433012		-0.481753
	-0.84272	0.0061623	0.573568	0.312	-0.304191		-0.631299
	-0.876214	0.191718	0.701302	0.0739943	-0.328988		-0.709451
		-0.231174	0.622561	0.341931	-0.488634		-0.779583
		-0.248553	0.420674	0.206581	-0.555579		-0.689809
		-0.143254	0.300366	0.216685	-0.444287		-0.588199
		-0.0552115	0.238306	0.0020503	-0.369524		-0.594178
		-0.228979	0.266338	-0.296877	-0.618608		-0.637233
		-0.280236	0.507704	0.0270052	-0.604002		-0.768808
		-0.404731	0.385326	-0.0196281	-0.667765		-0.646515
		-0.21251	0.314976	-0.13443	-0.72892		-0.579198
		-0.31842	0.484357	-0.166066	-0.796214		-0.536484
		-0.299361	0.301504	-0.330531	-0.767845		-0.464303
		-0.481485	0.31649	-0.173414	-0.639349		-0.66357
		-0.490795	0.362143	-0.0939756	-0.619084		-0.183885
		-0.404753	-0.293212	-0.270646	-0.712396		-0.176661
		-0.276105	-0.327984	-0.368935	-0.682804		-0.815598
		-0.256727	-0.0929753	-0.126524	-0.613094		-0.785341
		-0.447262	-0.250183	-0.234699	-0.508525		-0.737101
		-0.492361	-0.185979	-0.0264169	-0.554863		-0.801675
		-0.413642	-0.00211091	-0.264182	-0.696076		-0.861271
		-0.387497	-0.0231652	-0.160385	-0.777205		-0.949538
		-0.434561	-0.861653	-0.0712737	-0.61326		-0.91283
		-0.597431	-0.865615	-0.192621	-0.870872		-0.803234
		-0.640424	-0.92655	-0.341309	-0.800052		-0.780546
		-0.420252	0.0114307	-0.355674	-0.778912		-0.86769
		-0.608318	0.0737224	-0.505269	-0.849083		-0.880107
		-0.817779	0.131224	-0.500923	-0.945919		-0.812647
		-0.704606	0.097333	-0.351967	-0.96963		-0.855641
		-0.901427	0.140441	-0.358443	-0.884151		-0.935527
		-0.912612	0.356649	-0.427319	-0.861432		-0.926813
		-0.805736	0.0684191	-0.493411	-0.909812		-0.851987
		-0.832448	0.206387	-0.304704	-0.781361		-0.976916
		-0.732723	0.422567	-0.570655	-0.834093		-0.935107
		-0.723351	0.218753	-0.441474	-0.877005		-0.913005
		-0.719085	-0.156915	-0.537073			-0.75857
		-0.672022	-0.024371	-0.612802
		-0.64281	-0.264665	-0.689649
		-0.793645	-0.208808	-0.520277
		-0.438692	-0.208468	-0.729405
		-0.428459	-0.0114966	-0.509902
		-0.36218	-0.291232	-0.685366
		-0.544999	-0.277496	-0.666689
		-0.793381	-0.494372	-0.815211
		-0.752647	-0.532884	-0.745838
			-0.363856	-0.608762
			-0.430074	-0.742948
			-0.404908	-0.742531
			-0.517016	-0.906538
			-0.382043	-0.951968
			-0.564922	-0.937218
			-0.447223	-0.853453
			-0.587354	-0.82501
			-0.59913	-0.858503
			-0.499551	-0.613841
			-0.669381	-0.656991
			-0.558525	-0.716395
			-0.702436	-0.784127
			-0.668893	-0.675318
			-0.366397	-0.713175
			-0.451748	-0.487676
			-0.613556	-0.355341
			-0.409246	-0.406743
			-0.439392	-0.327221
			-0.520198	-0.782333
			-0.583172	-0.852954
			-0.712437	-0.802681
			-0.780478	-0.881106
			-0.78507	-0.430244
			-0.901053	-0.560728
			-0.940468
			-0.746364
			-0.759407
			-0.772074
			-0.697471
			-0.864303

## Sheet: Rat PV+Scgn- ML
R1	R2	R3	R4	R5	R6	R7	R8	R9	R10	R11	R12	R13
0.0357322	0.14719	0.531424	0.411359	0.481257	0.309062	0.466384	0.424365	0.536346	0.697605	0.726946	0.968612	-0.237729
0.29521	0.333749	0.644779	0.764527	0.823452	0.263296	0.668782	0.477156	0.62577	0.451588	0.373866	0.740874	0.854933
0.812869	0.880805	0.800331	0.110726	0.524716	0.652116	0.612756	0.506943	0.36295	0.396874	0.0141907	0.389156	-0.761348
0.285123	0.477457	0.490123	0.015808	0.363752	0.714443	0.692482	0.459264	0.751563	0.506437	0.392828	-0.166553	-0.875431
0.584801	0.0861367	0.848977	0.11414	0.521683	0.5207	0.933057	0.440838	0.201396	0.721899	0.216426	-0.610347	-0.533222
0.489079	0.422186	0.477072	0.599897	0.881339	0.827486	0.828949	0.319009	0.800684	0.918675	0.610833	-0.774436	-0.875748
0.584597	0.240596	0.586863	0.853923	0.912755	0.75983	0.408539	0.610471	0.878482	0.863216	-0.732873	0.608018	-0.869204
-0.154331	0.341366	0.706801	0.145074	0.648511	0.206279	0.183335	0.75749	0.80888	0.63922	-0.334258	0.89681	-0.021223
-0.588371	0.412866	0.675936	0.0110833	0.255858	0.326926	0.0634955	0.168082	0.383928	0.639807	-0.779449	0.849752	-0.522864
-0.581618	0.565365	0.697377	0.0304731	0.03456	0.744884	0.608583	0.0581823	0.13225	0.499473	-0.812592	-0.43327	0.133594
-0.763252	0.70737	0.925171	0.880744	0.116524	0.986753	0.482131	0.253804	0.750333	0.275234	-0.129964	-0.67973	0.861183
-0.444336	0.977149	0.858385	0.840861	0.226543	0.684973	0.454995	0.747416	0.931087	0.939935	-0.0832709	-0.947555	-0.700101
-0.26396	0.876516	0.683402	0.61308	0.367828	0.405587	0.130257	0.454196	0.590939	0.827539	-0.110953	-0.901385	0.215317
-0.202454	0.547342	0.733228	0.389912	0.599752	0.245674	0.0384771	0.418147	0.374763	0.452798	0.384019	-0.686175	-0.457904
-0.656718	-0.776699	0.909448	0.134742	0.889165	0.863073	0.171132	0.918029	0.99086	0.289308	0.225373	0.5667
-0.461391	-0.878986	0.584475	0.801393	0.16778	0.952409	0.157405	0.108519	0.672802	0.567691	0.154262	0.784468
-0.890321	-0.713624	0.831381	0.129687	0.590117	0.66332	0.942988	-0.262057	0.171493	0.188611	0.885149	-0.436105
-0.890433	-0.838964	0.299284	0.922701	0.483934	0.819405	0.657134	-0.102193	-0.710827	0.611744	0.236193	-0.703055
-0.979591	-0.361216	0.267135	0.933802	0.67547	0.973213	0.458572	-0.305749	-0.867951	0.328341	0.759192	0.77001
-0.80454	-0.44861	0.772847	0.766032	-0.00693833	0.0414901	0.0879519	-0.29001	-0.834724	-0.680713	0.456655	0.580623
-0.643948	-0.638476	0.88418	0.417355	-0.147285	0.485576	0.222946	-0.514021	-0.780736	-0.428883	-0.228123	-0.00384405
-0.564463	-0.805021	0.846076	0.117203	-0.734816	0.441253	0.796406	-0.829475	-0.209031	-0.984102	-0.767076	-0.834044
0.886319	-0.389557	0.526394	-0.339691	-0.830169	0.505535	0.918367	-0.895294	-0.987362	-0.879727	-0.0658457	-0.552867
0.751207	-0.35274	0.290278	-0.857993	-0.606548	0.541666	0.205796	-0.663692	-0.647214	-0.260143	-0.347004	0.694132
0.79763	-0.524435	0.156716	-0.434953	-0.671816	0.796289	0.600055	-0.606341	-0.602234	0.458745	-0.679768	0.743451
0.948351	-0.492575	0.414654	-0.253472	-0.156779	-0.123447	0.388763	-0.104973	-0.777149	0.737671	-0.0404746	0.344241
0.58518	-0.237147	0.671641	-0.714484	-0.968492	-0.0468372	0.393271	-0.45321	-0.680229	0.902337	-0.530806	-0.893125
0.334553	-0.12928	0.384561	-0.339518	-0.927047	-0.448363	0.520197	-0.277274	-0.861689	0.928986	-0.755072	-0.457632
0.590556	-0.213476	0.483039	-0.499539	-0.0881944	-0.58524	0.858567	-0.166452	-0.955825	0.551028	0.493663	-0.577906
0.797918	-0.258704	0.791945	-0.249054	-0.351013	-0.551442	0.983619	-0.589691	-0.759424	-0.174338	0.941023	0.867603
0.376185	-0.652681	0.517669	-0.0587353	-0.865943	-0.243198	-0.0780673	-0.463853	0.73009	-0.0541676	0.835208	0.621726
0.606799	-0.799289	-0.667894	-0.569635	-0.932038	-0.327342	-0.072476	-0.0900442	0.677721	-0.254984	0.929246	0.313741
0.743712	-0.919733	-0.743756	-0.102122	-0.956956	-0.234641	-0.870715	-0.547666	0.372133	-0.508056	0.926511	-0.222927
0.68882	-0.630267	-0.525829	-0.458595	-0.766811	-0.784682	-0.861643	-0.634919	0.116824	-0.461352	0.744964	-0.505155
0.204946	-0.609811	-0.548881	-0.931435	-0.680023	-0.932751	-0.901602	-0.911746	0.11694	-0.496091	0.647704
0.444608	-0.355521	-0.0407622	-0.917801	-0.523319	-0.806647	-0.012366	-0.280277	0.176368	-0.574819	0.79482
0.0930458	-0.0536062	-0.496183	-0.432448	-0.887381	-0.636811	-0.442297	-0.435656	0.690291	-0.229506	0.871884
-0.0340596	-0.24321	-0.849656	-0.797689	-0.792727	-0.855342	-0.724531	-0.802538	0.736061	-0.157029	0.41587
-0.67862	0.0590682	-0.92489	-0.465797	-0.714489	-0.571983	-0.736461	-0.924437	0.267511	-0.119585	0.804981
-0.902827	0.653772	-0.831738	-0.783198	-0.226674	-0.0426549	-0.68802	-0.739958	0.771285	-0.901423	-0.698934
-0.947292	0.6628	-0.791481	-0.961962	-0.383474	-0.802958	-0.86568	-0.0923066	0.814582	-0.788759	-0.739752
-0.531194	0.846574	-0.397371	-0.885204	-0.66081	-0.791396	-0.212225	-0.909552	0.817347	-0.862759	-0.512491
-0.439259	0.933234	-0.228674	-0.797183	-0.777316	-0.591647	-0.822281	-0.873908	0.615833	-0.201792	-0.698021
-0.174123	0.799314	-0.267644	-0.405008	-0.961282	-0.2861	-0.935843	-0.857175	-0.701401	-0.38432	-0.772972
-0.688902	0.0454078	-0.417245	-0.780377	-0.403927	-0.161747	0.24567	-0.262075	-0.125311	-0.9812	-0.107044
-0.183962	0.16445	-0.568488	-0.803236	-0.502844	-0.290471	0.862445	-0.684522	-0.689418	-0.634525	-0.487784
-0.468038	0.107413	-0.923169	-0.881296	-0.397318	-0.925327	0.899193	-0.939549	-0.796693	-0.254609	0.259444
-0.382162	0.483056	-0.441529	-0.781187	0.514789	-0.889485	0.673397	0.533505	-0.756443	-0.472585	0.233507
-0.638891	0.727142	-0.856657	-0.948823	0.200932	-0.927502	0.412111	0.540739	-0.626659	-0.920207	0.877662
-0.967243	0.398822	0.428606	-0.875135	0.0107127	-0.8198	0.750143	0.773168	-0.236592	-0.816162	0.691916
-0.966789	0.382396	0.39755	-0.449245	0.564795	-0.782392	0.626506	0.903778	-0.882087	-0.954836	0.167038
-0.855532	0.602073	0.747203	-0.60828	0.822118	-0.642715	0.726487	0.0895068	-0.748665	0.585332	0.323381
0.855851	0.111871	0.876701	-0.825452	0.504865	0.136059	0.942139	0.412141	-0.711519	0.856903	0.379195
0.820448	0.0276837	0.718504	-0.90228	0.785773	0.43537	0.907828	0.689162	-0.894152	0.939538	-0.813972
0.38133	0.239903	0.240337	-0.265206	0.574948	0.992486	0.268942	0.570346	-0.737622	0.898745	-0.291008
0.67924	0.326305	0.092426	0.567866	0.471532	0.848388	0.470455	0.0689213	-0.267999	0.872167	-0.829078
0.744288	0.569815	0.411346	0.576363	0.484291	0.52433	0.693931	0.497077	-0.914621	0.768473	-0.731116
0.382207	0.987951	0.454849	0.672113	0.916287	0.438451	0.67172	0.266721	-0.706261	0.808633	-0.807459
0.839383	0.713836	0.732125	0.938763	0.889018	0.581738	-0.417566	0.281135	-0.796964	0.658358	0.391266
0.845561	0.227853	0.436908	0.87071	0.447886	0.911964	-0.631995	0.470566	-0.716064	0.735309	0.780191
0.537699	0.680906	0.338281	0.648502	0.709153	0.928775	-0.25454	0.682413	0.657146	0.89761	0.250264
0.199912	0.745255	0.271941	0.461376	0.618276	0.941801	-0.210667	0.273195	0.867879	0.733635	0.766594
0.713101	-0.418452	0.512258	0.75529	0.624162	0.404275	-0.73674	0.463431	0.916024	0.603132	0.878067
0.904036	-0.698726	0.0396835	0.405728	0.386035	0.832978	-0.716149	0.800927	0.119888	0.464383	0.666481
0.90014	-0.679831	0.220605	0.190274	0.00620002	0.991482	-0.704566	0.678044	0.176084	0.133002	0.741174
0.810573	-0.797755	0.00873201	0.312742	0.745306	0.124121	-0.805287	0.9789	0.449192	0.925414	0.852108
0.715737	-0.829671	0.848284	0.247835	0.831202	0.242335	-0.887957	0.817253	0.499836	0.579764	0.867828
0.510033	-0.972561	-0.469177	0.974293	0.623883	0.304973	-0.915515	0.870247	0.886613	0.464437	0.468518
0.883213	-0.948436	-0.333487	0.683756	0.020878	0.74957	-0.89364	0.142766	0.65091	0.0354138	-0.763591
-0.945319	-0.940338	-0.482666	0.308556	0.569502	0.711237	-0.373972	0.107828	0.903851	0.350236	-0.0162224
-0.855866	-0.773452	-0.831758	0.0784477	0.852455	0.668234	-0.678559	0.497185	0.326042	0.908477	-0.820958
-0.810576	-0.81592	-0.986004	0.348324	0.484991	0.88347	-0.836412	0.63386	0.0487841	0.678042	-0.687885
-0.717202	-0.743729	-0.662488	0.559369	0.348429	0.988317	-0.345981	0.571463	0.60156	0.344006	0.95459
-0.288004	-0.0160569	-0.572606	0.619955	0.760483	0.544027	-0.528735	0.516036	0.846864	0.737597	0.692982
-0.801843	-0.284538	-0.25782	0.0453575	0.826483	0.915413	-0.848728	0.228053	0.502672	-0.17621	0.464235
-0.864071	-0.134708	-0.507591	0.370376	-0.792646	0.494418	-0.712999	0.129091	0.794698	-0.628644	0.649469
-0.882089	-0.916067	-0.0321283	0.548214	-0.271455	0.621676	-0.756797	0.606456	0.783409	-0.483563	-0.745068
-0.893904	-0.836689	-0.536828	0.46573	-0.221764	0.446805	-0.657056	0.381231	0.143504	-0.818487	-0.834876
-0.91107	-0.916194	-0.995573	0.890913	-0.0383923	0.669711	-0.895854	-0.76707	0.666249	-0.792147	-0.608657
-0.0554719	-0.903249	-0.961252	0.908004	-0.428256	-0.829042	-0.825473	-0.799846	0.320878	-0.878888	-0.733954
-0.657875	-0.306201	-0.787856	0.749985	-0.972402	-0.600756	-0.808632	-0.598043	0.244867	-0.316179	-0.537548
-0.182942	-0.505416	-0.621869	0.74898	-0.504761	-0.659853	-0.025337	-0.892396	0.439045	-0.760492
-0.819262	-0.680739	-0.151758	0.833305	-0.53309	-0.645667	0.39379	-0.95037	0.780916	-0.841788
-0.465975	-0.158715	-0.276789	0.759705	-0.274161	-0.454005	0.478848	-0.995808	0.130424	-0.67943
0.533492	-0.0757525	-0.844628	0.938536	-0.772341	-0.849502	0.865357	-0.930079	0.0590538	-0.592548
0.673498	-0.109888	-0.731318	0.582309	-0.778118	-0.984141	0.626614	-0.763694	0.155625	0.509987
0.704256	-0.373129	-0.455524	0.324482	-0.967868	-0.970273	0.398688	-0.697234	-0.804266	0.82813
0.594758	-0.576632	-0.0399364	0.508335	-0.948671	-0.915598	0.285002	-0.756601	-0.924917	0.766761
0.157897	-0.73261	-0.265395	-0.621945	-0.583231	-0.712314	0.464924	-0.800653	-0.384387	0.873093
0.323226	-0.954079	-0.388335	-0.287901	-0.51592	-0.245946	0.818851	-0.577956	-0.930941	0.147188
0.905981	-0.827354	-0.699824	-0.0171348	-0.405796	-0.0992635	0.959914	-0.662257	-0.751855	0.547507
0.69023	-0.192241	-0.685506	-0.401338	-0.360684	-0.406878	0.573192	-0.710014	-0.521261	0.912469
0.919427	-0.206186	-0.788645	-0.819988	-0.393955	-0.869521	0.73863	-0.969092	-0.953081	0.113561
0.891276	-0.76863	-0.784707	-0.913365	-0.20793	-0.583882	0.300938	-0.897954	-0.86866	0.699222
0.647762	-0.800269	-0.982364	-0.921986	-0.843387	-0.625739	0.452092	-0.96554	-0.610429	0.570113
0.815773	-0.946231	-0.709294	-0.868017	-0.592779	-0.754882	0.496462	-0.993845	-0.776972	0.587749
0.325778	-0.670915	-0.37308	-0.83243	-0.589719	-0.66884	0.973421	-0.603045	-0.102219	-0.201839
0.15219	-0.441675	-0.535276	-0.583783	-0.232985	-0.559037	0.585824	-0.741061	-0.661679	-0.334775
0.756548	-0.828908	-0.854718	-0.631709	-0.124844	-0.301528	0.000185816	-0.705175	-0.796336	-0.755659
-0.844478	-0.824695	-0.0803114	-0.660061	-0.344956	-0.0909198	0.695945	-0.292345	-0.437888	-0.18634
-0.760237	-0.953829	-0.558039	-0.0560622	-0.695688	-0.95961	0.108603	-0.156741	-0.843761	-0.805398
-0.182537	-0.949288	-0.713908	-0.548297	-0.274544	-0.797376	0.643194	-0.16179	-0.461089	-0.653842
-0.632399	-0.812808	-0.97788	-0.610729	-0.0593745	-0.714057	0.447049	-0.779136	0.481597	-0.212305
-0.799448	-0.802184	-0.974417	-0.727546	-0.498234	-0.698761	0.0633064	-0.742447	0.765121	-0.0936335
-0.91085	0.685997	-0.651941	-0.980239	-0.788993	-0.681659	0.559272	-0.880293	0.145782	-0.746548
-0.235088	0.222123	-0.352994	-0.92546	-0.894112	-0.521057	0.735245	-0.456187	0.621125	-0.28305
-0.361945	0.92014	-0.820207	-0.564477	-0.915258	-0.696639	0.22236	-0.698778	0.873686	-0.0112208
-0.289527	0.96232	-0.370785	-0.62928	-0.712257	-0.437717	0.412898	-0.641419	0.598026	-0.783454
-0.834337	0.718114	-0.0761315	-0.235635	-0.186315	-0.900128	-0.49031	-0.0717117	0.84297	-0.154101
-0.921373	0.428176	-0.352469	-0.0647885	-0.969933	-0.364323	-0.0492459	-0.536423	0.966881	0.826133
-0.664553	0.404851	0.535722	-0.512945	-0.905922	0.619431	-0.782746	-0.113935	0.85231	0.880988
-0.800093	0.783493	0.416991	-0.607106	-0.879184	0.157017	-0.776073	-0.455996	0.511228	0.748579
-0.401318	0.608819	0.918404	-0.856049	-0.711115	0.0103067	-0.788999	-0.576429	0.814957	0.704508
-0.503551	0.475937	0.952173	-0.924508	-0.348504	0.876729	-0.470432	-0.905004	0.83706	0.499995
-0.480135	0.986662	0.598825	-0.953615	0.732562	0.873146	-0.569013	-0.900151	0.901773	0.426675
0.481797	0.984189	0.447688	-0.105848	0.886882	0.828119	-0.643457	0.914693	0.7987	0.679321
0.520513	0.885198	0.78489	-0.307556	0.819997	0.824491	-0.585515	0.943127	0.426536	0.891561
0.269305	0.783986	0.950609	-0.44842	0.631293	0.464834	-0.7448	0.545086	0.615453	0.498516
0.91816	0.553133	0.642691	-0.249368	0.445153	0.205836	-0.0582532	0.357912	-0.630548	0.231309
0.950169	0.298911	0.516227	-0.649509	0.722385	0.334239	-0.538975	0.317907	-0.484979	0.736408
0.813866	0.150027	0.364613	-0.250376	0.365502	0.911347	-0.708435	0.647603	-0.963217	0.847628
0.397132	0.122043	0.0222986	-0.0454782	0.322677	0.92071	-0.945673	0.868391	-0.933204	0.812911
0.398052	0.491422	0.29559	-0.600488	0.457271	0.639477	-0.324739	0.416059	-0.822132	0.936912
0.747515	0.639103	0.0884607	-0.870168	0.851731	0.718536	-0.926275	0.453667	-0.248972	0.676408
-0.0575619	0.860843	0.143176	0.76293	0.938256	0.240285	-0.778344	0.262086	-0.847199	0.101569
-0.583666	0.668807	0.436849	0.391897	0.144987	0.369193	-0.341616	0.758321	-0.0723698	0.0953646
-0.743805	0.776318	0.229926	0.329166	0.36426	0.611479	-0.781641	0.868107	-0.225498	0.762472
-0.771329	0.822508	0.78535	0.759121	0.643982	0.633681	-0.84674	0.321124	-0.668399	0.853875
-0.743993	0.889976	0.92261	0.743488	0.891856	0.811989	-0.379293	0.212363	-0.904898	0.363717
-0.393212	0.762027	0.839698	0.600564	0.748711	0.88218	0.20421	0.811257	-0.646028	0.598895
-0.00645914	0.415833	0.677851	0.361564	0.516997	0.859276	0.393178	0.873599	-0.400983	0.65051
-0.67807	0.0653022	0.929011	0.652192	0.469534	0.823917	0.14067	0.634134	-0.812201	0.0488723
-0.93391	0.0657912	0.861121	0.214676	0.321504	0.605542	0.595683	0.0687001	-0.727284	-0.232642
-0.883527	0.0207103	0.737092	0.248602	0.204378	0.0876695	0.835742	0.331316	0.761793	-0.570054
-0.883415	0.336591	0.977373	0.181319	0.0121276	0.22658	0.719509	0.545345	0.902366	-0.893018
-0.470742	0.306521	0.661623	0.197889	0.585931	0.876708	0.913917	0.885269	0.032773	-0.856838
-0.84524	0.540375	0.156839	0.572706	0.710854	0.0921994	0.766394	0.613966	0.793872	-0.565545
-0.857955	0.152021	0.857474	0.351523	0.903997	0.394472	0.783558	0.592796	0.549179	-0.0907172
-0.405153	0.102924	-0.895452	0.408467	0.826757	-0.537545	0.968825	0.835803	0.842907	-0.743606
0.430666	0.541848	-0.546847	0.477151	0.682676	-0.668274	0.8458	0.214337	0.146445	-0.915822
0.761934	0.751543	-0.106798	0.282304	0.810089	-0.919063	0.818814	-0.380862	0.468275	-0.440105
0.794952	0.863391	-0.714897	0.687147	0.846232	-0.552915	0.944221	-0.698341	0.615032	-0.793819
0.282193	0.752078	-0.0652632	0.907366	0.366156	-0.596776	0.22008	-0.753926	0.28456	0.00812836
0.797196	0.160662	-0.512411	0.943801	0.0665447	-0.43288	0.47877	-0.951357	0.44906	0.378763
0.66944	0.278274	-0.914237	0.734876	0.267967	-0.683648	0.215099	-0.783385	0.835344	0.845906
0.835121	0.54533	-0.771278	0.884728	0.189056	-0.906704	0.390062	-0.367522	0.930319	0.511705
0.942583	-0.780321	-0.573162	0.795027	0.503576	-0.625802	0.663127	-0.714475	0.654956	0.851777
0.595348	-0.879391	-0.313305	0.626391	0.418128	-0.787036	0.935296	-0.826505	0.157452	0.570647
0.924327	-0.822292	-0.0540584	0.692696	0.868465	-0.544116	0.830944	-0.882343	0.913406	0.191992
0.302189	-0.0170976	-0.466289	0.860562	0.678522	-0.458708	0.962616	-0.811226	0.54798	0.617919
0.45884	-0.353619	-0.250067	0.403338	0.101919	-0.0698543	-0.383202	-0.210993	0.81209	0.283404
0.899156	-0.655164	-0.603967	0.207135	0.466657	-0.112228	-0.25308	-0.575227	0.449011	0.723575
0.436339	-0.374415	-0.57695	-0.489902	0.832248	-0.92385	-0.511136	-0.73642	0.677758	-0.755526
0.617798	-0.821942	-0.33872	-0.773543	0.82096	-0.946447	-0.61426	-0.144363	-0.379295	-0.912565
-0.962829	-0.557542	-0.956932	-0.894867	-0.814591	-0.931725	-0.00121016	-0.682113	-0.820884	-0.846274
-0.895999	-0.884476	-0.841758	-0.655775	-0.910848	-0.639804	-0.248454	-0.59504	-0.88876	-0.165439
-0.584657	-0.848748	-0.834046	-0.79826	-0.888755	-0.787529	-0.814977	-0.844931	-0.598494	-0.253039
-0.247235	0.126084	-0.967904	-0.941757	-0.468125	-0.757175	-0.0761152	-0.0760995	-0.0217366	-0.770417
-0.0974661	0.280154	-0.949894	-0.69421	-0.469812	-0.908434	-0.813212	-0.48272	-0.591133	-0.373787
-0.608327	0.542325	-0.485149	-0.4074	-0.665078	-0.314489	-0.938488	-0.514217	-0.819517	-0.770059
-0.912486	0.612814	-0.831172	-0.27068	-0.772323	-0.765498	-0.889317	-0.718811	-0.89147	-0.829541
-0.803537	0.140906	-0.769228	-0.64897	-0.747585	-0.688586	-0.238067	-0.512744	-0.62426	-0.102051
-0.383902	0.829889	-0.686064	-0.625061	-0.0520207	-0.51387	-0.624152	0.0212653	-0.403574	-0.720935
-0.255208	0.875313	-0.869402	-0.554535	-0.851213	-0.862584	-0.86224	0.297683	-0.316504
-0.706011	0.696179	-0.977569	-0.310712	-0.884195	-0.184926	-0.440877	0.607194	-0.920481
-0.485664	0.941423	0.0466818	-0.0895246	-0.721719	0.358757	-0.535714	0.835853	-0.835788
-0.420558	0.94605	0.552578	-0.54362	-0.925145	0.73199	-0.604089	0.649272	-0.482158
-0.782126	0.772913	0.736799	-0.13508	-0.886084	0.292614	-0.691178	0.57925	-0.74839
-0.845046	-0.24506	0.899502	-0.390123	-0.734029	0.152103	0.432591	0.692295	-0.851997
	-0.781583	0.630685	-0.869851	0.0555809	0.630388	0.0459723	0.916658	-0.294729
	-0.772014	0.468884	-0.952741	0.280317	0.709907	0.74984	0.66959	0.459664
	-0.322292	0.335412	-0.711892	0.78028	0.905108	0.731444	0.151412	0.252545
	-0.534535	0.190989	-0.820612	0.516588	0.887922	0.666213	0.65677	0.848104
	-0.395505	0.846412	-0.860647	0.909561	0.658475	0.740557	0.861192	0.0591747
	-0.556974	0.459192	-0.703051	0.696595	0.617498	0.865485	0.865399	0.965213
	-0.584584	0.518802	-0.871149	0.756088	0.745755	0.661227	0.612697	0.56819
	-0.589683	0.840675	-0.560057	0.909204	0.264272	0.421966	0.237933	0.698472
	-0.541741	0.76509	-0.709317	0.093378	0.900786	0.527318	0.81432	0.0592802
	-0.758276	0.954124	-0.14855	0.512321	0.838143	0.957964	0.586063	0.0893494
	-0.823501	0.832898	-0.391048	0.61463	0.826759	0.955422	0.715044	0.871484
	-0.873223	0.862327	-0.155221	0.797889	0.271934	0.78623	0.0147341	0.736238
	-0.584268	0.660452	-0.89293	0.91694	0.500806	0.553072	0.334153	0.743486
	-0.346823	0.311468	-0.751076	0.546751	0.46788	0.759815	0.755393	0.314743
	-0.295539	0.593081	-0.498631	0.557856	0.637808	0.453279	0.805136	0.487591
	-0.372549	0.35545	-0.183799	-0.556087	0.69983	0.600843	-0.860269	0.673608
	-0.672323	0.321322	0.11234	-0.266552	0.0205351	0.0650492	-0.693774	0.259853
	-0.650217	0.205148	0.404297	-0.631952	0.453646	0.0431222	-0.311409	0.429177
	-0.868599	0.667255	0.484288	-0.376046	0.818774	0.082383	-0.768377	-0.111321
	-0.546032	0.819383	0.0355582	-0.30111	0.586621	0.949494	-0.849549	-0.514994
	-0.593443	0.849626	0.0438358	-0.424219	0.749314	0.723612	-0.5385	-0.864682
	-0.751249	0.72217	0.712807	-0.0585928	0.0272821	0.686077	-0.109019	-0.25318
	-0.780681	0.58325	0.61871	-0.00952573	0.609069	0.00560538	-0.378664	-0.0387561
	-0.475526	-0.887297	0.875513	-0.016262	-0.907487	0.64813	-0.0649311	-0.219665
	-0.508768	-0.5556	0.920235	-0.381444	-0.904222	0.592998	-0.864317	-0.840225
	-0.607025	-0.733787	0.95522	-0.594401	-0.123947	0.0301078	-0.502398	-0.556894
	-0.277316	-0.746526	0.749017	-0.403843	-0.494362	0.696179	-0.562387	-0.940574
	-0.480953	-0.925862	0.688541	-0.0101721	-0.664277	0.947052	-0.036457	-0.168041
	0.897479	-0.896384	0.542136	-0.0319589	-0.925611	0.448586	-0.453283	-0.214107
	0.862161	-0.701854	0.508226	-0.281225	-0.921318	0.198525	-0.84193	-0.698008
	0.713434	-0.802446	0.844881	-0.869645	-0.683518	-0.324937	-0.709908	-0.00876896
	0.394175	-0.784917	0.800715	-0.885911	-0.22574	-0.909191	-0.115777	-0.482677
	0.836571	-0.299156	0.728476	-0.870487	-0.461337	-0.900548	-0.94697	-0.847904
	0.715893	-0.523365	0.632185	-0.843639	-0.720783	-0.364647	-0.171535	-0.737792
	0.049133	-0.115757	0.266515	-0.671688	-0.926897	-0.750803	-0.890791
	0.269891	-0.522483	0.807009	-0.687914	-0.388936	-0.732766	-0.800939
	0.467886	-0.547346	0.693804	-0.905291	-0.120312	-0.922209	-0.247037
	0.603518	-0.457572	0.975697	-0.810767	-0.0918782	-0.582587	-0.550759
	0.44715	-0.283911	0.953728	-0.745587	-0.330213	-0.466981	-0.717551
	0.858321	-0.15854	0.864937	-0.881841	-0.219284	-0.689507	-0.920106
	0.646424	-0.376894	0.886015	-0.681007	-0.807667	-0.530419	-0.152337
	0.128949	-0.642311	0.698209	-0.491291	-0.553285	-0.814243	-0.558361
	0.483432	-0.822054	0.820744	-0.538741	-0.240854	-0.788008	0.843006
	0.455533	-0.604569	0.32766	-0.918342	-0.377229	-0.132566	0.906056
	0.453445	-0.845048	0.0769276	-0.764415	-0.444483	0.115009	0.688954
	0.77411	-0.32652	0.214566	-0.254954	-0.920031	0.175382	0.774392
	0.784826	-0.602848	0.0212107	-0.147607	0.521713	0.625822	0.350243
	0.806952	-0.165862	0.464717	-0.358862	0.749829	0.313683	0.00445845
	0.68265	-0.913675	0.217519	-0.124168	0.870044	0.876983	0.567331
	0.818626	0.939545	-0.556902	-0.421049	0.366336	0.925757	0.120477
	0.485325	0.656964	-0.805464	0.906296	0.691036	0.825106	0.41141
	0.0159903	0.515357	-0.578716	0.821359	0.79149	0.134722	0.0705352
	0.428094	0.853104	-0.12788	0.00873703	0.759143	0.928941	0.252045
	0.137966	0.919047	-0.264798	0.616254	0.652604	0.170433	0.977866
	-0.636654	0.812887	-0.590852	0.830649	0.65278	0.342594	0.54313
	-0.460638	0.786465	-0.728158	0.930623	0.558228	0.833179	0.809833
	-0.746657	0.955801	-0.295515	0.869434	0.888719	0.675333	0.93301
	-0.136831	0.659802	-0.891684	0.680494	0.677355	0.223008	0.72028
	-0.600213	0.175728	-0.929038	0.703619	0.628995	-0.467396	0.205136
	-0.48304	0.408195	-0.713297	0.463331	0.979339	-0.0598443	0.541233
	-0.785117	1.28924e-05	-0.974085	0.103797	0.757247	-0.437938	0.152982
	-0.572473	0.364761	-0.565369	0.226071	0.304991	-0.59312	0.823656
	-0.760487	0.218133	-0.85627	0.314214	0.25068	-0.206036	0.634071
	-0.960694	0.40875	-0.766084	0.185176	0.851044	-0.269799	0.748853
	-0.847807	0.166761	-0.229153	0.428882	0.827216	-0.711404	0.592386
	-0.751435	0.817333	-0.356398	0.604807	0.113179	-0.069381	0.591006
	-0.594685	0.703677	-0.45385	0.520519	0.254066	-0.439442	0.324427
	-0.766993	0.947087	-0.42947	0.409035	0.346246	-0.85942	0.334396
	-0.202756	0.527973	-0.0909987	0.635668	-0.56691	-0.540173	0.449071
	-0.430675	0.836696	-0.910173	0.831305	-0.913785	-0.818879	0.908792
	-0.528354	0.381788	-0.864706	0.933216	-0.906523	-0.678387	-0.251249
	-0.085677	0.932849	-0.682601	0.93496	-0.860294	-0.92869	-0.609592
	-0.107418	0.874436	-0.646486	0.173778	-0.240498	-0.188083	-0.815651
	0.11477	0.795971	-0.85969	0.58487	-0.567326	-0.638009	-0.365995
	0.436726	-0.926592	0.802027	0.520868	-0.468781	-0.59347	-0.91967
	0.723702	-0.543124	0.800576	0.837734	-0.765549	-0.354536	-0.637334
	0.929538	-0.718515	0.991715	0.732202	-0.26579	-0.413873	-0.30349
	0.216588	-0.755529	0.879469	0.700808	-0.472307	-0.639201	-0.392159
	0.00763161	-0.629788	0.819922	0.399993	-0.144722	-0.677188	-0.469242
	0.618178	-0.25494	0.606055	0.0779859	-0.798921	-0.844827	-0.766811
	0.530725	-0.200866	0.392406	0.536417	-0.863435	-0.894256	-0.773859
	0.712438	-0.256119	0.587463	0.657764	-0.351595	-0.920813	-0.0294833
	0.930427	-0.327709	0.848543	0.350296	-0.959075	-0.0582744	-0.433008
	0.730417	-0.498115	0.445545	0.730027	-0.809448	-0.429922	-0.83404
	0.886146	-0.419447	0.329325	0.868154	-0.0355391	-0.928105	-0.228161
	0.87604	-0.132198	0.159715	0.910762	-0.423036		-0.33317
	0.53565	-0.486124	0.705621	0.594741	-0.855872		-0.574055
	0.190763	-0.742597	0.505465	-0.510107	-0.949129		-0.937313
	0.865403	-0.889494	0.948275	-0.166081	-0.853826		-0.754704
	0.664492	-0.657659	0.888769	-0.0648903	-0.617141		-0.0666531
	0.723584	-0.908977	0.762792	-0.895138	-0.40959		-0.308175
	0.0232894	-0.474493	0.678265	-0.92781	-0.132735		-0.00337991
	-0.0288104	-0.711712	0.0725454	-0.908307	-0.551935		-0.321536
	-0.221798	-0.23038	0.77637	-0.657185	-0.711355		0.168343
	-0.109927	-0.785786	0.646391	-0.35875	-0.451017		0.667398
	-0.622474	-0.802623	-0.306992	-0.774027	0.0797996		0.523166
	-0.850456	-0.918747	-0.613614	-0.815533	0.285177		0.167654
	-0.846035	-0.254836	-0.669622	-0.89878	0.589847		0.739967
	-0.274505	-0.602245	-0.520382	-0.902372	0.342435		0.660805
	-0.433499	-0.448677	-0.0692875	-0.962334	0.585733		0.852812
	-0.111593	-0.929693	-0.300897	-0.698709	0.547137		0.599513
	-0.504776	-0.687078	-0.384292	-0.137532	0.335884		0.834738
	-0.815538	-0.159606	-0.90558	-0.784045	0.645391		0.81002
	-0.615629	0.575018	-0.867948	-0.498317	0.838307		0.645564
	-0.70552	0.31577	-0.802925	-0.480339	0.115591		0.586006
	-0.811579	0.512282	-0.693605	-0.699926	0.0777492		0.877456
	-0.634893	0.732135	-0.529718	-0.772072	0.661908		0.12958
	-0.502885	0.0442624	-0.940351	-0.216004	0.81929		0.143697
	-0.518537	0.861864	-0.756144	-0.937029	0.508197		0.55788
	-0.740604	0.905925	-0.531166	-0.938131	0.744025		0.466662
	-0.89241	0.674757	-0.782945	-0.347604	0.112334		0.616696
	-0.670418	0.617692	-0.95301	-0.159909	0.912151		0.857589
		0.905548	-0.711023	-0.338344	0.863873		0.272292
		0.922555	-0.516479	-0.635851	0.435		0.320619
		0.81996	-0.919324	-0.722859	0.42715		0.817324
		0.576809	-0.734731	-0.887641	0.764043		0.687935
		0.884754	-0.846845	-0.950603	0.355988		-0.611037
		0.983441	-0.779869	-0.850032	0.78744		-0.350501
		0.628449	-0.850716	-0.830514	0.460775		-0.726433
		0.696087	-0.973476	0.527767	0.852949		-0.00933833
		0.570645	-0.845543	0.4084	0.76055		-0.901766
		0.529959	-0.130446	0.454493	0.827153		-0.532623
		0.188119	-0.515344	0.658363	-0.103182		-0.809598
		0.406521	-0.323463	0.479699	-0.0945514		-0.788808
		0.107055	0.206504	0.809747	-0.271729		-0.298534
		0.0535009	0.624328	0.66291	-0.527406		-0.167195
		0.617428	0.408006	0.918367	-0.373173		-0.702091
		0.453008	0.422058	0.583602	-0.749455		-0.380394
		0.124971	0.630659	0.347092	-0.912691		-0.444871
		0.681856	0.845506	0.78452	-0.882507		-0.550389
		0.977225	0.834417	0.68656	-0.874991		-0.859376
		0.414289	0.678841	0.778456	-0.165564		-0.924258
		-0.865899	0.83379	0.881629	-0.696865		-0.0690619
		-0.914306	0.209049	0.700743	-0.442601		-0.459884
		-0.914337	0.525201	0.0320787	-0.928048		-0.501476
		-0.752081	0.464966	0.443754	-0.721361		-0.672375
		-0.678798	0.565347	0.186967	-0.756738		-0.771611
		-0.555793	0.877574	0.40095	-0.34259		-0.826363
		-0.772757	0.88015	0.158606	-0.282632		-0.947911
		-0.367838	0.839298	0.738529	-0.821381		-0.9298
		-0.09185	0.754826	0.471567	-0.0929494		-0.784428
		-0.257562	0.246115	0.348068	-0.378275		-0.603276
		-0.157013	0.358594	0.70825	-0.693065		-0.58361
		-0.331928	0.132972	0.736426	-0.897045		-0.898293
		-0.610508	0.542578	0.541124			-0.611591
		-0.473528	0.719127	0.644329
		-0.0736336	0.790575	0.872143
		-0.20548	0.733981	0.83448
		-0.541088	0.233391	0.218818
		-0.961586	0.548329	0.888175
		-0.714972	0.299102	0.939421
		-0.535605	0.60094	-0.845841
		-0.901028	0.656442	-0.910713
		-0.33008	-0.771992	-0.766604
			-0.597149	-0.498993
			-0.43172	-0.663902
			-0.818972	-0.377849
			-0.900525	-0.316927
			-0.704026	-0.932537
			-0.57632	-0.672506
			-0.220937	-0.780052
			-0.306282	-0.56198
			-0.477215	-0.601945
			-0.0204043	-0.262582
			-0.931546	-0.0306017
			-0.940409	-0.376992
			-0.624552	-0.733028
			-0.772164	-0.588795
			-0.855501	-0.671619
			-0.951428	-0.723634
			-0.805236	-0.229133
			-0.289891	-0.0422705
			-0.00562369	-0.513217
			-0.511818	-0.351709
			-0.110197	-0.47259
			-0.385	-0.856267
			-0.187638	-0.86162
			-0.143344	-0.805729
			-0.347057	-0.606787
			-0.509573
			-0.123596
			-0.556595
			-0.959518
			-0.820262
			-0.441438

## Sheet: Rat PV+Scgn+ DV
R1	R2	R3	R4	R5	R6	R7	R8	R9	R10	R11	R12	R13
0.88964	0.764994	0.882968	0.920237	0.901712	0.908792	0.903876	0.840115	0.925206	0.907588	0.89661	0.740727	0.955118
0.584392	0.81181	0.834837	0.781292	0.95763	0.822782	0.923369	0.85072	0.859451	0.961301	0.780744	0.612541	0.958318
0.234655	0.752132	0.756421	0.890115	0.881055	0.829515	0.797276	0.88913	0.840169	0.917331	0.682914	0.356272	0.68927
-0.37954	0.69863	0.749758	0.845795	0.902625	0.835137	0.895588	0.806188	0.761262	0.872073	0.514998	0.219351	0.821909
0.403188	0.689933	0.683973	0.83587	0.874066	0.638664	0.933169	0.8074	0.655906	0.860214	0.420728	0.148774	0.457353
0.633749	0.577488	0.459844	0.856144	0.855854	0.719203	0.804467	0.822125	0.741637	0.856122	0.432246	0.23468	0.46426
-0.661109	0.587522	0.647354	0.708707	0.8114	0.715747	0.856594	0.794289	0.585512	0.831201	0.120513	0.19388	0.55171
-0.665414	0.537421	0.622583	0.804272	0.82736	0.704764	0.825112	0.787556	0.592879	0.744123	0.1167	0.0499695	0.505764
0.925424	0.595497	0.391895	0.7276	0.698728	0.51832	0.745159	0.58404	0.529465	0.762808	0.12601	-0.679415	0.445425
0.737015	0.536913	-0.0790473	0.550884	0.697159	0.508655	0.760911	0.689993	0.506291	0.685199	0.226585	-0.587691	0.456008
-0.223313	0.550428	-0.0872337	0.526993	0.605454	0.567882	0.711626	0.381375	0.550609	0.636543	0.0211416	-0.669324	0.341917
-0.830012	0.531764	-0.0695222	0.5039	0.62473	0.302738	0.708719	0.421387	0.372092	0.495084	-0.28074	0.210674	0.157858
-0.539568	0.492405	-0.0558669	0.448557	0.487408	-0.0324526	0.602637	0.473319	0.267579	0.213423	-0.311725	0.416861	0.0443527
0.942877	0.467144	-0.331029	0.468754	0.311653	-0.251778	0.614936	0.523307	0.236926	0.415981	-0.381654	0.377684	0.103183
0.932031	0.392467	-0.387598	0.304455	0.33418	-0.178549	0.414313	0.496657	0.248757	0.499145	-0.529056	-0.240527	0.148246
0.418165	0.433958	-0.324827	0.357887	0.465816	-0.440029	0.24632	0.508529	0.291643	0.617549	-0.478607	-0.18821	0.230526
0.418388	0.271658	-0.466406	0.269135	0.219587	-0.582139	0.502138	0.485813	-0.0160447	0.00756465	-0.647076	-0.290035	0.139823
0.324636	0.245356	-0.451939	0.181258	0.105074	-0.513475	0.292994	0.487565	-0.147177	-0.279969	-0.671389	-0.230434	0.109439
-0.595501	0.057256	-0.403081	0.151089	0.0959215	-0.600574	0.263033	0.376621	-0.232594	-0.442865	-0.763643	-0.208409	0.010794
-0.87615	-0.16261	-0.44713	0.029155	0.0760155	-0.726893	0.251233	0.349169	-0.318068	-0.490877	-0.882665	-0.220417	0.331098
	-0.287194	-0.816981	-0.290242	0.162717	-0.726997	0.226919	0.0823488	-0.328199	-0.598571	-0.931269	-0.239141	0.379201
	-0.33699	-0.589448	-0.328894	0.0523515	-0.720535	0.214507	0.103682	-0.39486	0.74236	-0.801174	-0.399318	-0.0390013
	-0.568745	-0.780743	0.175139	-0.214978	-0.807188	0.0661818	0.174778	-0.349781	0.689859	-0.791232	-0.340118	0.223579
	-0.546089	-0.792257	0.633507	-0.178202	-0.875963	-0.148318	0.111555	-0.525316	0.789585	-0.909773	-0.383535	-0.181593
	-0.466698	-0.781694	-0.215484	-0.251689	-0.870518	0.0833376	0.0638917	-0.487728	0.0339618	0.698513	-0.413921	-0.241373
	-0.812686	0.569564	-0.313207	-0.239984	-0.940916	-0.558381	-0.285078	-0.512472	-0.110365	0.589522	-0.468254	-0.102106
	-0.819797	0.403626	-0.340732	-0.143508	-0.965138	-0.574703	0.281474	-0.564559	-0.0895743	0.417665	-0.511989	-0.223026
	-0.942612	0.406538	-0.626211	-0.406417	0.874949	-0.650397	-0.136326	-0.850551	-0.277039	0.554628	-0.749261	-0.269622
	-0.972345	0.644702	-0.711111	-0.510915	0.854522	-0.791405	-0.0894901	-0.863799	0.925998	0.35165	-0.874497	-0.328499
	0.691646	0.880808	-0.545143	-0.603746	0.696895	-0.760136	-0.327136	-0.829351	0.760226	0.291343	-0.933983	-0.355821
	0.76765	0.772226	-0.66816	-0.505255	0.579442	-0.738205	-0.332098	-0.680707	0.827131	0.0896068	-0.993936	-0.451052
	0.519535	0.76933	-0.748003	-0.507732	0.635451	-0.740998	-0.387141	-0.902689	0.890904	-0.882454	-0.836561	-0.581252
	0.381838	0.871998	-0.795483	-0.640772	0.25256	-0.839211	-0.354615	-0.867588	0.920992	-0.881138	-0.799546	-0.768633
	0.217465	0.85137	-0.746823	-0.695401	0.113984	-0.87132	-0.508011	-0.898444	0.804854	-0.822182	-0.825083	-0.752144
	0.0947212	0.895043	-0.763294	-0.678271	0.0969181	0.833088	-0.718646	-0.919326	0.71068	0.857628	-0.864027	-0.756135
	0.390716	0.123118	-0.677991	-0.674598	0.511552	0.698591	-0.662881	-0.91053	0.594093	0.826306	-0.605084	-0.727277
	-0.514792	-0.161898	-0.845768	-0.662916	0.342113	0.807058	-0.741109	-0.933376	0.563887	0.775589	-0.70811	-0.792415
	-0.485292	-0.305435	-0.898007	-0.912993	-0.317987	0.937189	-0.756174	-0.888084	0.71448	-0.137871	-0.757046	-0.766845
	-0.366764	-0.613042	-0.809637	0.877842	-0.337874	0.793214	-0.822602	-0.950273	0.404712	-0.144115	0.89563	-0.80087
	-0.588518	-0.705474	-0.933415	0.882573	-0.132674	0.671606	-0.801845	-0.963436	0.175533	-0.300811	0.859194	-0.869515
	-0.761599	-0.603747	0.793154	0.819415	-0.311503	0.542338	-0.910433	0.85419	0.507504	-0.323674	0.708813	-0.860815
	-0.670366	-0.550853	0.683398	0.77874	-0.369418	0.516212	-0.922193	0.798428	0.783329	-0.409598	0.675633	0.926905
	-0.906647	0.252705	0.667048	0.716778	-0.594715	0.653137	-0.912497	0.715257	0.839902	-0.563303	0.563967	0.741955
	-0.750835	0.666984	0.416788	0.600646	-0.441934	0.503619	-0.944182	0.680829	0.765817	-0.49263	0.180831	0.767369
	-0.768762	0.595412	0.326801	0.648812	-0.697357	0.212752	-0.988133	0.845819	0.716535	-0.363985	0.255784	0.564627
	0.415265	0.205262	0.243396	0.450286	-0.845301	0.428093	-0.97875	0.511742	-0.124878	-0.462135	0.548762	0.349988
	0.78619	0.171078	0.177508	0.316565	-0.737537	-0.791936	-0.767061	0.453992	-0.531691	-0.52619	0.575851	0.132514
	0.837073	0.660122	-0.38365	0.426161	-0.74425	-0.625971	-0.555397	0.414512	-0.542828	-0.728997	0.427774	0.57424
	0.104662	-0.17364	-0.42922	0.542201	-0.850288	0.763868	-0.490723	0.309909	-0.596968	-0.655796	-0.118872	0.573505
	0.353033	-0.680503	-0.543827	0.658669	-0.628862	0.55556	-0.476816	0.487365	0.0754112	-0.773936	-0.210161	0.14934
	0.0433037	-0.805217	-0.280743	0.095667	-0.66879	-0.443181	-0.270836	0.0234889	0.0775869	0.872988	-0.275389	0.0603675
	0.119585	-0.0550104	-0.828019	-0.116415	-0.318946	-0.507832	-0.380899	0.155108	0.797099	0.811738	-0.137048	0.321185
	0.154343	-0.489398	-0.946491	-0.607231	-0.306424	-0.507052	-0.0714317	-0.744797	0.363347	0.688257	-0.0365549	-0.914263
	0.265396	-0.424696	0.788719	-0.716173	-0.510668	-0.449863	-0.0797166	-0.789372	-0.328896	0.596246	-0.302189	-0.744727
	-0.0300569	-0.847687	0.647678	-0.8175	-0.410685	-0.155102	-0.082317	-0.768901	-0.646135	0.514301	-0.380465	-0.797405
	-0.825945	-0.891641	0.526831	0.238093	-0.363494	-0.730808	-0.308307	-0.834865	-0.706763	0.360464	-0.422847	-0.591251
	-0.708553	-0.548845	0.425647	0.197981	-0.556546	-0.79141	-0.167208	-0.906377	-0.396614	0.160254	-0.551633	-0.118066
	-0.455124	0.787663	0.664671	0.872114	-0.614302	-0.535883	-0.283705	-0.510797	0.909427	0.3935	-0.697432	0.419775
	-0.411209	0.701469	0.611545	0.831407	-0.564074	-0.398431	-0.542649	0.543234	0.908656	0.46082	-0.682674	0.234389
	-0.690164	0.812842	-0.0318316	-0.194139	-0.43858	-0.173271	-0.627325	0.424865	0.825194	0.028311	-0.355075	0.0545277
	0.735466	0.660633	-0.0699813	-0.683951	-0.147253	0.846934	-0.232536	0.322238	0.777667	-0.00883913	-0.495832	0.656597
	0.601898	0.394869	-0.172366	-0.021696	0.0293485	0.894387	-0.26789	0.79166	0.803139	0.154781	-0.676061	0.0611506
	0.723025	0.343922	-0.422791	-0.345824	0.197727	0.574352	0.427608	0.653059	0.890058	-0.218906	-0.777912	-0.0143254
	0.490704	0.508338	-0.358848	-0.545789	0.11436	0.427693	0.255513	0.745366	0.935763	-0.33761	-0.812745	-0.0748437
	0.316942	0.546946	-0.328848	-0.378728	0.30137	0.026854	0.185786	-0.115487	0.853785	-0.399924	-0.921818	-0.270088
	0.266533	-0.487905	-0.344576	-0.415728	0.15309	0.558357	0.619533	-0.265727	0.702309	-0.0964307	-0.928127	-0.387554
	0.146567	-0.288865	-0.479196	0.884295	0.236345	0.527119	0.667941	-0.0671217	0.56702	-0.454016	-0.890465	-0.635386
	0.26775	-0.609302	-0.226506	0.790257	0.141612	-0.940978	0.543873	-0.29357	0.631117	-0.559389	-0.776691	-0.630954
	0.48333	-0.648085	-0.131248	0.72214	0.584991	-0.907473	0.527211	-0.398112	0.686695	-0.645273	-0.804746	-0.529464
	0.459885	-0.818101	-0.690981	0.871861	0.548777	-0.790795	0.832194	-0.393801	0.538327	-0.633984	-0.879206	-0.431496
	0.302461	-0.742486	-0.784548	0.901141	0.828029	-0.495926	0.864389	-0.505706	0.511477	-0.491465	0.417418	-0.345921
	-0.473648	-0.56774	-0.713312	0.621564	0.876999	-0.548506	0.785215	-0.557804	0.829342	-0.734983	0.471215	-0.46183
	-0.482492	0.166383	-0.650896	0.557293	-0.786528	-0.709537	0.692438	-0.608207	0.377875	-0.813006	0.824378	-0.638308
	-0.52111	0.852641	0.657258	0.444259	-0.855221	-0.637722	0.727031	-0.704231	0.218727	-0.810354	0.681765	-0.69619
	-0.855727	0.325332	0.542461	0.408101	-0.868224	-0.465204	0.829162	-0.66022	0.338904	-0.644367	0.676358	-0.706363
	-0.739514	0.467702	0.627898	0.620802	-0.800074	-0.552158	0.757278	-0.381318	0.363315	-0.821115	0.244253	-0.618325
	-0.697141	0.142494	0.706592	0.480928	-0.628248	0.0805343	0.700995	-0.0577038	-0.238403	-0.813581	0.0480772	-0.54576
	-0.168556	0.76356	0.168769	0.543586	-0.750015	0.433518	0.48616	0.952371	-0.304237	-0.685117	0.281969	-0.738003
	-0.237196	0.312595	0.0502731	0.28023	-0.732456	0.234373	-0.952336	0.925834	-0.424917		0.32845	-0.733353
	-0.496907	-0.649336	0.334766	0.152697	-0.43456	0.253088	-0.911143	0.859657	-0.229188		-0.534606	-0.798959
	0.393026	-0.752156	0.161397	0.161589		0.676948	-0.854762	0.94815	-0.395469		-0.942682	-0.856228
	0.138544	-0.314931	0.290808	0.31376		0.636969	-0.787396	0.806842	-0.531875		0.394949	-0.920334
	0.376382	-0.479555	0.341138	0.0322311		0.516445	-0.764418	0.791235	-0.484984		0.207382	-0.972001
	0.0178314	-0.0472691	0.478908	-0.123475		0.92759	-0.650664	0.885269	-0.160982		-0.0345413	-0.985386
	0.430657		-0.714836	0.00958506		0.804433	-0.618487	0.775342	-0.31769		-0.0793402	-0.723091
	0.804127		-0.535617	-0.516206		-0.0703195	-0.731174	0.555454	-0.605803		-0.310099	-0.860445
	0.895974		-0.711132	-0.565538		-0.149472	-0.826272	0.545915	-0.659414		-0.435777	-0.901315
	0.620618		-0.659533	-0.672998		-0.0167224	0.971512	0.668899	-0.705742		-0.499646	-0.529608
	0.595714		-0.765755	-0.649514		-0.665836	0.908316	0.322207	-0.763427		-0.386078	-0.185365
	-0.198485		-0.45385	-0.111038		-0.716108	0.868318	0.209445	-0.861092		-0.195235	-0.282011
	-0.390854		-0.616633	-0.116664			0.813261	0.157431	-0.819099		-0.315948	-0.157056
	-0.477577		-0.0390922	-0.258885			0.741155	0.241626	-0.882066		-0.189401	-0.523119
	-0.414408		0.953324	-0.935421			0.737145	-0.063221	-0.960047		-0.337773	-0.47515
	-0.114025		0.843361	-0.965274			0.58813	-0.271858	-0.541995		-0.442147	0.911244
	-0.68241		0.452585	-0.601707			0.733113	-0.504351			-0.473367	0.808896
	-0.814965		0.248609	-0.605763			0.666397	-0.552921			-0.701069	0.619503
			0.620722	-0.572206			0.665184	-0.330108			-0.800056	0.447865
			0.590955				0.220125	-0.393567			-0.86984	0.528439
			0.732741				0.103833	-0.518444			-0.837877	0.746114
			0.452834				0.053305	-0.725629			-0.760903	0.721002
			-0.134903				0.334741	-0.805721			-0.64272	0.550108
			-0.296865				0.379115	-0.847083			-0.550474	0.373289
			-0.393634				0.319125	-0.719021			-0.542638	0.110922
			-0.460641				0.384537	-0.872647			-0.62785	0.00193219
			-0.558236				-0.385379	-0.857035			-0.711465	-0.493219
			-0.353339				-0.332897	-0.869595			-0.596215	-0.296693
			-0.769121				-0.468188	-0.922501			-0.0416435	-0.180841
			-0.855707				0.694148	-0.934045				-0.540128
			-0.440436				0.640473	-0.888923				-0.303395
			-0.822043				0.531912	-0.945774				-0.236639
							-0.288452	-0.971326				0.181453
							-0.327802	-0.965645				0.232724
							-0.332625	-0.885915				0.301634
							-0.665226					0.798055
							-0.734084					0.612219
							-0.811006					0.620481
							-0.724834					-0.225832
							-0.767067					-0.441317
							-0.694383					-0.0254893
							-0.606546					-0.0673526
							-0.629889					-0.396415
							-0.711093					-0.359532
							-0.796168					-0.337767
							-0.824195					-0.494436
							-0.856254					-0.168097
							-0.881347					-0.755189
												-0.846076
												-0.921097
												-0.841014
												-0.707085
												-0.761426
												-0.784925
												-0.755368
												-0.616676
												-0.558446
												-0.596452
												-0.834983

## Sheet: Rat PV+Scgn+ ML
R1	R2	R3	R4	R5	R6	R7	R8	R9	R10	R11	R12	R13
0.667466	0.235978	0.885596	0.755524	0.758835	0.651424	0.994118	0.214715	0.75383	0.793239	0.924787	0.279667	0.953249
-0.886643	0.062135	0.595991	0.8217	0.00292714	0.740871	0.751073	0.237155	0.0195143	0.559106	0.976808	0.578373	0.739202
-0.977666	0.222579	0.909784	0.554948	0.53281	0.782775	0.513457	0.734715	0.157284	0.438037	0.828742	0.481843	0.236873
-0.981995	-0.333348	-0.996792	0.811575	0.539119	0.688715	0.285193	0.285813	0.990333	0.777502	0.379527	0.332659	0.702319
0.188751	-0.342802	-0.725377	0.779064	0.712804	0.509747	0.956445	0.96605	0.82734	0.831525	0.98425	0.39835	0.954653
0.286905	-0.920009	-0.363774	0.678847	0.837643	0.969358	0.657011	0.748133	0.971174	0.826448	0.563226	0.289395	0.90202
0.570269	-0.818018	-0.220332	-0.942333	0.970923	0.993302	0.924028	0.79349	0.994098	0.505355	0.758665	0.685464	0.762871
0.925379	-0.868204	-0.669913	-0.211602	0.728066	0.838023	0.866149	0.488291	0.766954	0.31455	0.894034	0.648572	0.621155
-0.508294	-0.398036	-0.57715	-0.715275	0.900332	0.677352	0.75962	0.686485	0.345487	0.413021	0.533734	0.307666	0.927114
-0.47716	-0.290372	0.173202	-0.49834	0.659365	0.377469	0.663476	0.784611	0.594993	0.0387355	0.532629	0.122935	0.990986
0.91449	0.623697	0.858991	-0.951373	0.86842	0.793658	0.436097	0.812844	0.683886	0.992553	0.787349	0.0315164	0.729373
0.32441	0.771791	0.284161	-0.427948	0.909989	-0.44085	0.882381	0.452273	0.77261	0.525883	0.192829	-0.458696	0.730555
-0.588424	0.787893	0.0986181	-0.226777	0.0514068	-0.243031	0.279397	0.490983	0.987781	0.982749	0.439643	-0.957211	0.324973
0.497351	0.764369	0.664929	0.448854	0.652467	-0.404329	0.596361	0.18802	0.677185	0.992989	-0.415729	-0.818259	0.430242
0.112406	0.773425	0.0969705	0.34346	-0.396325	-0.491209	0.826097	0.572023	0.596085	0.184185	-0.630275	-0.416923	0.856758
-0.352703	0.845692	-0.733269	0.0529385	-0.31304	-0.982177	-0.0443249	0.522328	0.615094	0.906052	-0.614018	-0.0701953	0.4557
-0.639226	0.317401	-0.351881	0.750144	-0.25333	-0.520527	-0.356971	0.180259	0.812653	0.522567	0.62065	-0.520353	0.38659
0.763569	-0.578431	-0.128052	0.913408	-0.792876	-0.0488812	-0.320054	0.9547	0.947183	0.618187	0.788081	-0.835048	0.206784
0.358904	-0.652182	-0.594683	0.0451426	-0.632895	0.492834	-0.713747	0.580461	0.0567757	0.388317	0.0757278	-0.524166	0.0303297
-0.624871	-0.030788	-0.817609	0.622172	-0.892343	0.845953	-0.341246	0.622017	0.306446	0.795984	-0.128731	-0.66634	-0.77074
	-0.269394	-0.832121	-0.696236	-0.604687	0.236135	-0.643968	0.720544	0.671714	0.930885	-0.599957	0.79077	-0.750493
	-0.591606	-0.946574	-0.736158	-0.621519	0.6294	-0.636525	0.607315	0.761841	0.930813	-0.795389	0.506136	-0.935133
	-0.4461	-0.972765	-0.998563	-0.86913	0.408871	-0.869836	0.355668	0.854566	-0.677868	-0.846439	0.310456	-0.648298
	-0.956661	-0.464626	-0.667722	0.248025	0.657876	0.799213	0.432194	-0.289919	-0.110517	-0.223644	0.383979	-0.163857
	-0.98965	-0.842945	-0.954403	0.156122	0.626034	0.760973	-0.555669	-0.00908105	-0.931116	0.754961	0.419971	-0.146402
	-0.558735	-0.573448	-0.52256	0.650045	-0.858288	0.787891	-0.374525	-0.298139	0.919527	0.804656	0.49291	-0.565285
	-0.0991604	-0.899057	-0.786912	0.995813	-0.293938	0.872548	-0.184169	-0.801049	0.544788	0.840252	0.842001	-0.939748
	-0.744386	-0.275377	-0.579291	0.812348	0.073878	0.759573	-0.543673	-0.826813	0.930715	0.175826	0.289376	0.0365008
	-0.77683	-0.794122	-0.330389	0.965217	0.627174	0.473853	-0.909187	-0.0360633	0.727408	0.614865	0.94262	0.565998
	-0.77467	-0.889212	-0.939262	0.80789	0.0582035	0.653155	-0.650418	-0.97076	0.958201	0.918758	-0.390408	0.292056
	-0.839311	-0.719757	-0.881054	0.901536	0.609476	0.962463	-0.530853	-0.226383	0.886402	0.349986	-0.872393	0.135228
	-0.92979	-0.731635	-0.850223	0.0237021	0.204839	-0.287561	-0.52148	0.935066	0.777194	0.295285	-0.202848	0.00549584
	-0.908147	-0.924414	-0.909869	-0.299433	0.411689	-0.0202858	-0.375667	0.834039	0.671737	0.371002	-0.613695	0.233379
	-0.782305	-0.848774	-0.905813	-0.63394	0.711651	-0.958435	-0.180255	0.908311	0.865974	0.908733	-0.958379	0.443433
	-0.931564	-0.555713	-0.891833	-0.578231	-0.827322	0.80701	-0.135433	0.618293	0.327082	0.897274	-0.850857	0.7012
	-0.441924	0.749905	-0.193646	-0.756749	-0.843148	0.905389	0.367376	0.00402024	0.681653	0.485494	-0.273915	-0.301315
	-0.260873	0.352171	-0.707757	-0.0932715	-0.535051	0.658463	0.637479	0.409843	0.961534	0.921026	-0.661075	-0.634765
	-0.617113	0.0270632	-0.947726	-0.743792	-0.877954	0.333647	0.624698	0.734466	0.587669	0.921848	-0.419535	-0.101234
	-0.0201479	0.278399	-0.592179	0.774642	-0.825537	0.411913	0.77302	0.696459	0.166906	-0.459495	0.41098	-0.406684
	0.635943	0.405861	-0.300408	0.360635	-0.242945	0.778941	0.985127	-0.653115	0.48282	-0.911419	0.823126	-0.218474
	0.63063	0.753966	-0.915884	0.760164	0.82645	0.713751	0.865906	0.860759	0.915943	-0.663014	0.437406	-0.564716
	0.361974	0.914358	-0.844576	0.328191	0.281248	0.914448	0.972262	0.836153	0.636619	-0.74214	0.594199	0.638937
	0.725491	0.635312	-0.919221	0.664238	0.866362	0.52069	0.492832	0.886479	0.0989791	-0.832992	0.716876	0.585287
	0.920254	0.584173	-0.938151	0.109172	0.904677	0.638628	0.383201	0.125525	0.773699	0.857684	0.429547	0.351719
	0.673614	0.705431	-0.958072	-0.907441	0.910229	0.637501	0.872236	0.445226	0.946232	0.788992	0.0126909	0.769518
	0.396607	-0.937427	-0.944611	-0.538354	0.95895	0.44439	0.967077	0.884629	0.67545	0.965264	0.459297	0.979241
	0.459751	-0.900963	-0.823856	-0.588128	-0.163033	0.686759	0.6716	0.901934	0.23679	0.299833	0.100834	0.248578
	0.688753	-0.667024	-0.33077	-0.788883	-0.820987	0.683337	0.872911	0.935537	0.505422	0.845034	-0.791403	0.746189
	0.459665	-0.606791	-0.610379	-0.839691	-0.822514	0.166048	0.682848	0.480764	0.840117	-0.650078	-0.156716	0.146395
	-0.674223	-0.843498	-0.458524	-0.899106	-0.554201	0.655287	0.856887	0.432894	0.563975	-0.825992	-0.89408	0.0532591
	-0.348002	-0.949324	-0.558292	-0.501811	0.838806	0.867448	0.162946	0.779716	0.773176	0.876815	-0.340543	0.760739
	-0.530385	-0.685404	0.707981	-0.424814	0.336593	0.986686	0.245672	0.421014	0.562091	0.857137	-0.810972	0.602131
	-0.850612	-0.446544	0.737058	-0.682898	0.967348	-0.225652	0.910336	0.848488	0.837082	0.397666	-0.567261	0.553245
	-0.917204	-0.848893	0.838854	-0.233488	0.140969	-0.597433	0.347243	0.913161	-0.415927	0.536783	-0.791809	0.7621
	-0.7981	-0.419984	0.530506	0.712628	0.443241	0.641242	0.535147	0.870867	-0.637922	0.788974	-0.120997	0.823514
	-0.155755	-0.0700354	0.892075	0.337111	0.283217	0.943391	0.780488	0.950103	0.874978	0.0696317	0.694284	0.330119
	-0.524916	-0.881698	0.792933	0.778367	-0.114462	-0.148449	0.856071	0.967925	0.920439	0.446839	0.785592	0.103594
	-0.481151	-0.736134	0.686084	0.607233	-0.889958	-0.652949	0.910132	0.482573	0.917737	0.414004	0.206675	0.890771
	-0.547855	-0.914737	0.17218	0.436869	-0.745968	-0.863335	0.541157	0.887223	0.627062	0.86477	0.0358017	0.868949
	-0.452283	-0.945538	0.397213	0.826515	-0.393545	-0.891505	0.638769	0.88798	0.849648	0.747838	0.881765	0.88592
	-0.590037	-0.599112	0.537468	0.802602	-0.297726	0.00730863	0.694577	0.767754	0.844353	0.457248	0.734505	0.886687
	-0.722898	-0.760395	0.38877	0.807465	-0.318512	0.441035	0.315724	0.277417	0.952306	0.121915	0.804353	0.869012
	-0.726046	-0.855925	-0.846534	0.836598	-0.782364	0.854218	0.708315	0.735189	0.861015	0.699416	0.64088	0.179507
	-0.773942	-0.0353132	-0.900622	0.845712	-0.792828	0.520203	0.931557	0.950343	0.525079	0.0332012	-0.645469	0.558904
	-0.919881	0.349946	-0.784087	-0.801171	-0.291501	0.858383	0.830208	0.41654	0.577269	0.901028	-0.021235	0.90559
	-0.617007	0.838966	-0.731946	-0.881065	0.188493	0.675118	0.928814	0.738641	0.662495	0.898208	-0.699298	0.431986
	-0.22011	0.285751	-0.588144	0.219637	0.563763	0.960196	0.939388	0.904867	0.715886	-0.672548	-0.740015	-0.619585
	-0.531726	0.179553	-0.414394	0.942132	0.883513	0.762101	0.602609	-0.830115	0.94818	-0.285241	-0.642378	-0.744702
	-0.843098	0.341672	-0.790006	0.588239	0.552845	0.718726	0.933482	-0.508975	0.232654	-0.222812	-0.727711	-0.345616
	-0.737318	0.849438	-0.890892	0.795349	0.207271	0.921741	0.948336	-0.50191	0.279304	-0.604961	-0.644079	-0.369722
	-0.932514	0.797999	-0.932149	0.435292	0.883703	0.753962	-0.851447	-0.76534	0.7532	-0.781409	0.519626	-0.13358
	-0.451418	-0.830652	-0.760609	0.626273	0.784629	0.300594	-0.766289	0.627987	0.686618	0.765322	0.536066	-0.223194
	-0.249109	-0.844852	-0.864193	0.946273	0.396859	0.872098	-0.590753	0.589259	0.949627	0.655316	0.628508	-0.726897
	0.141154	-0.65684	-0.930405	0.966383	0.182019	0.936618	-0.842647	0.819605	0.10736	0.680682	0.735445	-0.859974
	0.455812	-0.738631	-0.547121	0.180047	-0.706922	0.428131	-0.13451	0.930574	0.592212	0.877919	0.379109	-0.457764
	0.752749	-0.726193	-0.953225	-0.370869	-0.185583	0.779916	-0.74332	-0.28388	0.949427	0.748618	0.289326	-0.815482
	0.548474	-0.625691	-0.593446	-0.921508	-0.481989	0.464327	-0.458722	-0.698622	0.807985	-0.703447	0.804224	0.868268
	0.139289	-0.430011	-0.718398	-0.871078	-0.86629	-0.850998	0.892563	0.163286	0.253937	-0.79954	0.206361	0.657213
	0.77331	-0.646348	-0.348784	-0.436897	-0.955564	-0.835689	0.696575	0.88458	0.578366		0.221437	0.918312
	0.44561	-0.598547	-0.437405	-0.672885	-0.693599	-0.831834	0.629024	0.947868	0.365615		0.328132	0.692409
	0.151264	-0.65418	-0.166304	-0.85944		-0.88803	0.789065	0.92526	-0.190726		0.72187	0.792875
	0.679501	-0.859095	-0.0527393	-0.833586		0.899976	0.554294	0.165693	-0.808789		-0.800882	0.814627
	0.702002	-0.335394	-0.90337	-0.0992224		0.234068	0.268154	0.947704	-0.887454		-0.849358	0.0277041
	0.540953	-0.993391	-0.258253	0.641931		0.724828	0.888945	0.873766	-0.859168		-0.697139	0.574358
	0.895443		-0.928657	0.879862		0.374713	-0.63745	0.842232	-0.797134		-0.213109	0.359349
	0.40391		-0.488521	0.805565		-0.125385	-0.0161806	0.863284	0.399583		-0.128747	0.965959
	-0.703777		0.381673	0.701196		-0.68721	-0.0963062	0.760571	0.0662817		-0.817615	-0.436327
	-0.857113		0.107	0.386702		-0.00578649	0.793598	0.954499	0.641781		-0.636168	-0.310601
	-0.560183		0.831798	0.106211		-0.786695	0.870187	0.848809	0.559816		-0.302087	-0.190782
	-0.878081		0.319717	0.459075		-0.789623	0.612681	0.410646	0.614355		-0.833386	-0.57619
	-0.928008		0.533567	0.410665			0.417914	0.744393	-0.591378		0.190103	-0.458611
	-0.899342		0.918996	-0.864261			0.686799	0.774944	-0.00235053		0.954085	-0.555431
	-0.862852		0.372038	-0.527586			0.898544	0.818196	-0.527462		0.166819	-0.843349
	-0.521072		0.896906	-0.874963			0.650492	0.903112	-0.710953		0.308158	0.826374
	-0.802613		0.675551	-0.664398			0.107701	0.81103			0.877302	0.241737
	-0.728507		0.778051	-0.752944			0.935794	0.67707			0.820151	0.256625
			0.579963	-0.842008			0.926334	0.707578			0.772558	0.609901
			0.581506				0.587413	0.90669			0.63748	0.623215
			0.759227				0.0768933	0.710965			0.339899	0.878337
			-0.917184				0.835839	0.571142			-0.656424	0.712038
			-0.927714				0.820673	0.823299			-0.0655045	0.704583
			-0.684689				0.737169	-0.0650387			-0.741487	0.373975
			-0.795736				0.91862	-0.568847			-0.815002	0.517096
			-0.929159				0.835354	-0.379717			-0.153644	0.814089
			-0.654613				0.866825	-0.230189			-0.870981	0.833969
			-0.750504				0.814898	-0.0866851			-0.864067	0.91802
			-0.825825				0.186295	-0.00388319			-0.873416	-0.615803
			-0.907679				0.0229859	0.906971				-0.73944
			-0.875573				0.750832	0.845118				-0.631392
			-0.742325				0.362458	0.423538				-0.453801
							0.904233	0.896307				-0.865662
							0.499407	0.858684				-0.637032
							0.249369	0.909485				-0.880285
							0.933263					-0.263375
							0.922755					-0.780097
							0.959486					-0.876771
							0.920135					-0.205001
							-0.311634					0.854215
							-0.481219					0.796587
							-0.632649					0.400268
							-0.277846					0.650202
							0.869339					0.883343
							0.312602					0.797852
							0.531497					0.69819
							0.809236					0.769797
							-0.0113413					0.678247
												0.328226
												0.337396
												-0.901891
												-0.909143
												-0.312062
												-0.0298268
												-0.570499
												-0.404246
												-0.69453
												-0.107791
												-0.521895

## Sheet: Mouse PV+ DV
R1	R2	R3	R4	R5	R6	R7	R8	R9
0.911647	0.32078	0.500558	0.00643881	0.860763	0.896677	0.188333	0.304745	0.321942
0.65963	0.527562	0.454808	0.854043	0.697529	0.887585	0.237544	0.0633823	0.750845
0.652552	0.889103	0.351768	0.636745	0.699994	0.746493	0.0305591	0.230065	0.608816
0.736477	0.741464	0.555545	0.450408	0.660941	0.338537	0.927685	0.616923	0.291058
0.656627	0.68153	0.78412	0.215047	0.600925	0.529457	0.908705	0.856223	0.5984
0.27621	0.455327	0.756186	0.175171	0.558186	0.589674	0.812622	0.87856	0.365342
0.34522	0.724989	0.777721	0.32004	0.465834	0.733062	0.728621	0.521203	0.127736
0.230643	0.0940286	0.575783	0.539409	0.508741	0.966149	0.667277	-0.265954	0.352202
0.470753	0.810779	0.549694	0.368538	0.453936	0.913591	0.987626	-0.333411	-0.793459
0.217969	0.857192	0.407739	0.42829	0.2911	0.582755	0.954153	-0.549527	-0.891397
0.345637	0.896488	0.566877	0.62086	0.374747	0.436392	0.856767	-0.633405	-0.759195
0.517661	0.745523	0.526218	0.659683	0.373579	0.47504	0.908019	-0.95388	-0.64914
0.556604	0.140658	0.19354	0.75804	0.398415	0.293217	0.840761	-0.950266	-0.391683
0.366402	0.260217	0.224159	0.782887	0.497384	0.16712	0.843592	-0.047001	-0.671813
0.0293791	0.364766	0.126172	0.929655	0.544768	0.131783	0.777613	-0.378145	-0.85966
0.0286381	0.213214	0.0146492	0.902179	0.283264	-0.521308	0.882587	-0.40737	-0.919567
-0.880798	-0.763911	-0.824624	-0.664433	0.133493	-0.618655	0.631582	-0.134029	-0.855281
-0.887877	-0.765479	-0.835401	-0.428242	0.137914	-0.669954	0.77246	-0.204642	-0.0622417
-0.816065	-0.886931	-0.72643	-0.470041	0.0945496	-0.587938	0.785324	-0.340882	0.921716
-0.913939	-0.844618	-0.732242	-0.611833	0.0563503	-0.380829	0.575792	-0.703535	0.912407
-0.291752	-0.481695	-0.486953	-0.204312	0.14697	-0.124578	0.521143	0.62431	0.85384
-0.201651	-0.66754	-0.576865	-0.167955	0.0438303	-0.897809	0.505737	0.513852	0.958012
-0.589769	-0.134103	-0.292752	-0.557535	-0.301047	-0.803485	0.549897	0.473694	0.711956
-0.0865113	-0.427664	-0.413681	-0.0214263	-0.608372	-0.832138	0.442391	0.315655	0.495085
-0.174338	-0.674404	-0.341824	-0.287719	-0.843466	-0.792485	0.120587	0.0915778	0.64933
-0.428181	-0.587743	-0.239496	-0.494296	-0.944048	-0.809356	-0.156861	0.0825175	0.425236
-0.815297	-0.0849271	-0.708337	-0.612	-0.911654	-0.128644	-0.205968	0.63101	0.134379
-0.237655	-0.715343	-0.630904	-0.718015	-0.826315	-0.227369	-0.211387	0.77405	0.111722
0.302114	-0.247325	-0.631598	-0.6617	-0.43754	-0.40668	-0.287491	0.897556	-0.245692
0.229289	-0.715404	-0.594464	-0.533846	-0.211063	-0.825238	-0.26075	0.942983	-0.509811
0.730084	-0.115375	-0.676567	-0.311072	-0.218337	-0.427225	-0.05317	0.760277	-0.692048
0.631936	-0.337268	-0.463355	-0.496625	-0.522419	-0.486225	-0.0968017	0.424065	-0.377597
0.87523	-0.31597	-0.344776	-0.159977	-0.708753	-0.0890775	-0.283023	0.478692	-0.106223
0.804977	-0.468801	-0.320465	-0.0195075	-0.540823	-0.0161676	-0.386735	-0.106212	-0.156408
0.955487	-0.219187	-0.446635	-0.26422	-0.457613	0.955149	-0.39069	-0.695825	-0.627982
0.770415	0.574216	-0.0187635	-0.523873	-0.184911	0.656717	-0.374684	-0.586918	-0.464754
0.667125	0.536064	-0.0704262	-0.151968	-0.0782661	0.25182	-0.409286	-0.583479	-0.16156
0.622164	0.0167353	-0.832114	0.0843032	-0.294782	0.110949	-0.4313	-0.661159	-0.483177
0.624693	0.697147	-0.0444	0.134259	-0.479057	0.317685	-0.276157	-0.750237	-0.769305
0.821369	0.604519	-0.161926	0.507967	-0.727181	0.451081	-0.145459	-0.789822	-0.924937
-0.0872073	0.347001	0.142586	0.456203	-0.807928	0.820245	-0.294991	-0.793054	-0.827394
-0.336738	0.365797	0.112218	0.506639	-0.670649	0.835727	-0.936715	-0.875274	0.718792
-0.547715	0.541038	0.0537076	0.605909	-0.564391	0.482063	-0.804355	-0.828163	0.667819
-0.0856547	0.604265	0.067327	0.640331	-0.416058	0.642967	-0.76413	-0.882798	0.18622
-0.463023	0.332214	0.00666735	0.626938	-0.524412	0.771701	-0.672218	-0.933546	0.49061
-0.17534	0.803088	0.550185	0.867445	-0.746976	0.654541	0.0121182	0.74174	0.363275
-0.278128	0.732121	0.65906	0.747257	-0.914593	0.600875	0.128493	0.730974	0.136134
-0.301586	0.0704837	0.504203	0.800836	-0.488264	0.620321	0.238432	0.60096	0.321436
-0.21889	0.79896	0.904711	0.72611	-0.0347948	0.55732	0.319842	0.310775	0.899778
-0.45506	0.774174	0.902756	0.602695	0.742324	0.533422	0.355377	0.913135	0.831875
-0.528374	0.821359	0.933792	0.0919535	0.304116	0.739594	0.409548	0.945013	0.958012
-0.674168	0.690101	0.899414	0.26883	0.761538	0.720339	0.354651	0.849219	-0.530835
-0.812519	0.22967	0.945061	0.475539	0.952887	0.119797	0.40599	0.106322	-0.619567
-0.808727	0.14887	0.911627	0.382293	0.955551	-0.587516	0.442258	0.0769015	-0.454686
-0.890635	-0.528199	0.869093	0.0754711	0.972337	-0.318449	0.528428	-0.340371	-0.661833
0.244155	-0.33168	0.871351	0.413529	0.933027	-0.718362	0.679621	-0.889478	-0.749321
0.451324	-0.508616	0.728524	0.00077773	0.921258	-0.85579	0.723798	-0.912234	-0.704337
0.619147	-0.607785	0.669807	0.427942	0.907276	-0.935149	0.629871	-0.799974	-0.852046
0.606217	-0.445245	0.268206	-0.756776	0.925511	-0.87535	0.716656	-0.833972	-0.952798
0.745158	-0.370034	0.37634	-0.89816	0.926036	-0.88703	0.804919	-0.808843	-0.830421
0.262473	-0.926202	0.641238	-0.827438	0.930727	-0.155638	0.864519	-0.910392	0.161065
-0.336738	-0.964701	0.404312	-0.830922	0.902973	-0.256705	0.500446	-0.590645	0.572009
-0.547715	0.896096	0.337304	-0.338196	0.815036	-0.0379779	0.546781	-0.344007	0.650349
-0.21889	0.749248	0.161024	-0.196375	0.82376	-0.399203	0.304334	-0.158322	0.475279
-0.890635	0.636538	-0.525935	-0.190211	0.73015	-0.324533	0.239531	0.340449	0.740076
-0.229678	0.418688	-0.370497	-0.0717052	0.527772	-0.492928	-0.0168687	0.623201	0.878999
-0.69068	0.70949	-0.505015	-0.290874	0.704654	-0.573488	-0.572509	0.309181	0.965087
-0.370933	0.540661	-0.820256	-0.73297	0.690921	-0.629012	-0.521241	0.219344	0.407331
-0.11568	0.33264	-0.924928	-0.707873	0.740554	-0.699955	-0.600926	0.580786	0.0801978
-0.0368951	0.386057	-0.0580538	-0.123094	0.844939	-0.72102	-0.566708	0.265522	-0.772345
-0.863765	0.345085	-0.355289	-0.708122	0.826382	-0.749786	-0.657156	0.753363	-0.502383
-0.504212	0.264589	-0.20746	-0.803577	0.858536	-0.732939	-0.58525	0.626957	-0.237783
-0.312167	0.168531	-0.431455	0.298157	0.834978	-0.762426	-0.673167	0.450247	-0.179801
-0.516946	0.223543	-0.543781	0.153957	0.840758	-0.938565	-0.638787	0.478041	-0.0862833
0.656627	0.358014	-0.717299	0.420577	0.746915	-0.898439	-0.770233	-0.527296	-0.891271
0.0293791	0.655405	-0.735602	0.72522	0.696668	0.526656	-0.768891	-0.655015	-0.892151
0.0286381	0.691828	-0.696341	0.554829	-0.392656	0.276602	-0.698435	-0.74163	-0.788798
0.866143	-0.226141	-0.694196	0.438052	0.896186	0.230458	-0.718247	-0.751822	-0.507374
0.271508	-0.157092	-0.811056	0.372919	0.839764	0.462504	-0.788283	-0.119694	-0.386579
0.199866	-0.455102	-0.793599	0.3375	0.631553	0.579761	-0.888252	-0.12828	-0.389625
0.776871	-0.139331	-0.856394	0.305943	0.792215	0.815658	-0.864454	-0.706481	-0.465584
0.637574	-0.0393934	-0.732511	0.506639	0.734043	0.895513	-0.8936	-0.527605	-0.665671
0.29177	-0.394287	-0.722616	0.868182	0.933536	0.961915	0.529073	-0.0757067	-0.966776
0.209374	-0.206364	-0.939661	0.941046	0.918865	0.895277	0.666799	-0.46101	0.921716
0.46809	0.00606978	-0.93746	0.944367	0.868261	0.784589	0.781699	-0.587832	0.912407
0.7176	0.535101	-0.90183	0.855724	0.784272	-0.227409	0.666697	-0.676802	0.85384
0.730467	0.715002	-0.684138	0.811426	0.952887	-0.04826	0.48437	-0.860579	0.958012
-0.880798	0.830171	-0.731972	0.801616	0.930727	-0.194425	0.363351	-0.325379	0.711956
-0.887877	0.607697	0.777721	0.807256	0.902973	-0.310114	0.0480097	-0.164867	0.67379
-0.913939	0.234269	0.384644	0.539095	-0.94631	-0.674597	0.0810094	-0.499305	0.495085
-0.201651	0.745523	0.394991	0.326484	-0.896688	-0.758051	0.182595	0.616923	0.64933
-0.301586	-0.645994	0.122511	0.423926	-0.296033	-0.654643	0.443794	0.63101	0.503191
-0.695988	-0.418529	0.692828	0.571282	-0.182944	-0.868606	0.930444	0.729672	0.425236
-0.049213	-0.406609	0.793659	0.427942	-0.0387793	-0.941291	0.407987	0.729073	0.531388
-0.135275	-0.24326	0.865592	0.192573	-0.21907	-0.872602	-0.0618109	0.69531	0.514737
-0.400468	-0.375358	0.933792	0.262626	-0.438514	-0.852631	-0.267419	0.77405	0.63051
-0.6723	-0.768116	0.669807	0.0307225	-0.655119	-0.76149	-0.514094	0.897556	0.0928064
-0.468347	-0.637361	-0.22635	0.148962	-0.741041	-0.664455	-0.615563	0.942983	0.134379
-0.425176	-0.729788	-0.56848	-0.114488	-0.781013	-0.549971	-0.679661	0.856223	0.111722
-0.345288	-0.749303	-0.791136	-0.231911	-0.687445	0.387946	-0.68273	0.87856	-0.306198
-0.639314	-0.47217	-0.72121	-0.128127	-0.487587	0.582813	-0.376782	0.760277	-0.348263
0.87523	-0.445245	-0.668453	-0.325999	-0.373147	0.681551	-0.280195	0.424065	-0.148454
0.830718	-0.370034	-0.821001	-0.195401	-0.286858	0.84822	-0.0477248	0.478692	-0.210281
0.804977	0.810779	-0.1372	-0.756776	-0.0473057	0.656997	-0.272464	0.521203	-0.0187327
0.911647	0.79896	-0.535293	-0.89816	-0.0438069	0.736527	-0.0607693	0.129454	-0.0830186
0.955487	0.774174	-0.750106	-0.827438	-0.626154	0.819008	0.242494	0.197712	-0.390386
0.868444	0.821359	-0.947768	-0.664433	-0.835904	0.595907	0.650084	0.301393	-0.410027
0.770415	0.857192	-0.912906	-0.585509	-0.765711	0.738027	0.751559	0.289006	-0.588053
0.65963	0.896488	-0.777814	-0.361148	-0.244317	0.810694	0.949775	-0.695616	-0.62297
0.59742	0.690101	-0.600445	-0.19223	-0.467916	0.748072	0.888358	-0.182776	-0.563708
0.652552	0.745523	-0.0979309	-0.428242	-0.519609	0.655966	0.833721	0.165197	-0.699738
0.645599	0.576342	-0.408723	-0.470041	-0.601151	0.454799	0.819324	0.54985	-0.787841
0.736477	0.557871	-0.147797	-0.611833	-0.3373	0.206346	0.887988	-0.106212	-0.800235
0.796402	0.521324	-0.561871	-0.37151	0.777992	-0.207672	0.348571	-0.133268	-0.71074
0.79054	0.681866	-0.487475	-0.204312	0.657748	-0.507382	0.540924	-0.0260856	-0.816556
0.667125	0.717411	-0.670902	-0.167955	0.727866	-0.793076	0.248791	-0.295284	-0.810655
0.622164	0.530946	-0.483331	-0.557535	0.704879	-0.889869	-0.843096	-0.471189	-0.772047
0.741861	0.140658	0.0811134	-0.123436	0.274738	-0.680156	-0.736566	-0.395961	-0.925075
0.624693	0.260217	0.356624	-0.315905	0.122155	-0.56243	-0.771493	-0.492086	-0.876408
0.755751	0.364766	0.122033	-0.106597	0.444306	-0.223583	-0.793635	-0.531821	-0.966776
0.821369	0.536294	0.736105	-0.0806625	0.494707	-0.0983215	-0.971174	-0.695825	-0.948845
0.649664	0.213214	0.3143	0.00643881	0.38179	-0.42111	-0.913944	-0.586918	-0.827394
0.654044	0.21089	0.625238	0.057341	0.152137	-0.0815876	-0.925872	-0.607437	-0.87879
0.656627	0.331264	0.623874	0.0843032	0.804963	-0.443909	-0.906922	-0.583479	0.75245
0.37376	0.22967	0.144474	0.134259	0.523892	-0.330981	-0.649905	-0.661159	-0.887952
0.27621	-0.219187	0.629425	0.464553	0.536696	-0.342806	-0.417397	-0.750237	-0.906482
0.34522	0.14887	0.075725	0.644163	0.674909	0.966149	-0.233634	-0.805721	-0.908555
0.230643	-0.0627066	0.903348	0.69126	0.49583	0.913591	-0.445312	-0.789183
0.311037	-0.130377	0.031849	0.583918	0.0966888	0.859054	-0.41595	-0.789822
0.470753	-0.189187	0.506176	0.469532	0.0499238	0.884948	-0.60839	-0.793054
0.217969	-0.33866	0.508895	0.508871	0.227002	0.808463	0.987626	-0.875274
0.345637	-0.33168	0.0349171	0.680666	0.938994	0.781082	0.954153	-0.828163
0.517661	-0.508616	0.549133	0.753061	0.21193	0.738428	0.856767	-0.91947
0.556604	-0.607785	0.137558	0.72193	0.818271	0.581377	0.840761	-0.882798
0.109226	-0.445245	0.456883	0.718523	0.815036	0.582755	0.843592	-0.933546
0.366402	-0.370034	0.00716366	0.756231	0.860763	0.662734	0.777613	-0.847388
0.250787	-0.764934	0.945061	0.293978	0.746915	0.762361	0.882587	-0.191052
0.0293791	-0.926202	-0.529207	0.0243376	-0.73898	0.672084	0.631582	-0.663094
-0.0856547	-0.964701	-0.185331	0.596332	-0.757724	0.662415	0.785324	-0.760435
-0.155381	-0.144982	-0.315777	0.456203	-0.116744	0.604694	0.575792	-0.603312
-0.17534	0.53604	-0.688336	0.727148	-0.680141	0.441399	0.521143	0.604435
-0.808727	0.824835	-0.916552	0.354748	-0.869594	0.436392	0.505737	-0.157238
0.0286381	0.204729	-0.449008	0.659861	-0.93261	0.47504	0.549897	-0.85882
0.111829	0.0717783	-0.0811886	0.584856	-0.124571	0.293217	0.546781	-0.846271
0.0269933		-0.49223	-0.22938	-0.395269	0.16712	0.304334
0.477		-0.524294	-0.427859	-0.37513	0.38839	0.347992
-0.336738		-0.557758	-0.498043	-0.434225	0.455898	0.427838
-0.547715		-0.6581	-0.462389	-0.575771	0.508384	0.385258
-0.225875		0.933792	-0.286157	0.952887	0.507913	0.312475
-0.463023		0.899414	-0.4363	0.955551	0.544459	0.239531
-0.237655		0.945061	-0.505439	0.972337	0.25089	0.120587
-0.278128		0.911627	-0.708122	0.933027	0.32324	-0.0259211
-0.301586		0.869093	0.667993	0.921258	0.231893	0.0273356
-0.21889		0.871351	0.554533	0.907276	0.131783	-0.0508553
-0.45506		0.755462	0.840453	0.925511	-0.0379779	-0.247361
-0.528374		0.688164	0.868182	0.926036	0.0859154	-0.141174
-0.674168		0.602902	0.890421	0.930727	-0.155638	-0.249626
-0.812519		0.666589	0.941046	0.902973	-0.256705	-0.203527
-0.21889		0.728524	0.944367	0.815036	-0.399203	-0.145681
0.753416		0.669807	0.855724	0.82376	-0.324533	-0.0168687
0.369808		0.268206	0.853202	0.860763	-0.507991	-0.408195
0.262921		0.37634	0.811426	0.73015	-0.492928	-0.346641
		0.457754	0.771913	0.706264	-0.532632	-0.401164
		0.590076	0.706769	0.569352	-0.573488	-0.455567
		0.577427	0.700057	0.527772	-0.629012	-0.572509
		0.493204	0.619177	0.588771	-0.664628	-0.521241
		0.535489	0.801616	0.704654	-0.616112	-0.600926
		0.683891	0.807256	0.690921	-0.584017	-0.657156
		0.661246	0.696637	0.679526	-0.699955	-0.58525
		0.641238	0.653548	0.691443	-0.72102	-0.673167
		0.657778	0.539095	0.623721	-0.707234	-0.638787
		0.615836	0.544526	0.646051	-0.749786	-0.770233
		0.521157	0.568588	0.740554	-0.732939	-0.768891
		0.530734	0.659861	0.844939	-0.762426	-0.698435
		0.404312	0.584856	0.826382	-0.938565	-0.718247
		0.337304	0.71525	0.858536	-0.898439	-0.788283
		0.212118	0.643458	0.834978	-0.70004	-0.888252
		0.19354	0.686718	0.840758	0.87981	-0.864454
		0.176652	0.661982	0.697529	-0.753011	-0.8936
		0.224159	0.622757	0.746915	-0.653687	-0.690799
		0.126172	0.476669	0.696668	-0.680176	-0.661628
		0.161024	0.457681	0.699994	-0.633629	0.26135
		0.331392	0.326484	0.660941		-0.767057
		0.0967533	0.423926	0.600925		-0.762778
		-0.0444	0.571282	0.558186
		-0.161926	0.459246	0.465834
		0.0146492	0.324979	0.508741
		0.124886	0.301417	0.453936
		-0.0580538	0.427942	0.2911
		-0.355289	0.273013	0.314111
		-0.20746	0.196593	0.374747
		-0.491832	0.309634	0.301096
		-0.431455	0.255613	0.373579
		-0.543781	0.234284	0.398415
		-0.538588	0.21225	0.497384
		-0.463922	0.243396	0.544768
		-0.466271	0.192573	0.283264
		-0.598043	0.262626	0.133493
		-0.717299	0.0307225	0.245322
		-0.625402	0.142565	0.137914
		-0.735602	0.148962	0.0945496
		-0.696341	0.0645317	0.0563503
		-0.575836	-0.211856	0.14697
		-0.64436	-0.212557	-0.0347948
		-0.694196	-0.34151	0.0438303
		-0.811056	-0.22938	-0.0957312
		-0.793599	-0.0260832	-0.215253
		-0.856394	-0.427859	-0.229178
		-0.732511	-0.498043	-0.178632
		-0.722616	-0.462389	-0.303302
		-0.939661	-0.286157	-0.346033
		-0.93746	-0.4363	-0.311512
		-0.90183	-0.505439	-0.377492
		-0.684138	-0.708122	-0.401892
		-0.731972	-0.803577	-0.480722
		-0.273844	0.0326107	-0.571107
		0.359981	0.46849	-0.650496
		0.505626	0.614132	-0.650308
		-0.156616	0.2241	-0.710097
		-0.256865	0.14559	-0.636149
				-0.75444
				-0.842929
				-0.921766
				-0.942259
				0.551853
				0.747309
				-0.183049
				-0.244335

## Sheet: Mouse PV+ ML
R1	R2	R3	R4	R5	R6	R7	R8	R9
0.247607	0.688077	0.566009	0.608228	0.877371	0.483652	0.800583	0.777553	0.745258
0.362844	0.805564	0.311793	0.928662	0.912133	0.586868	0.513714	0.366327	0.802413
0.782624	0.634081	0.402245	0.832824	0.829518	0.510053	0.674259	0.798838	0.80946
0.897254	0.511954	0.802544	0.683422	0.971226	0.743753	0.795914	0.269548	0.317796
0.27858	0.655906	0.685416	0.856628	0.288716	0.845866	0.814577	0.823505	0.362046
0.600761	0.028833	0.568998	0.383569	0.193649	0.436199	0.787617	0.718031	0.311618
0.18257	0.0666472	0.78218	0.412275	0.338167	0.7077	0.605297	0.124261	0.533183
0.417251	0.0704819	0.828177	0.754159	0.323743	0.503977	0.316286	0.906582	0.407477
0.170639	0.764287	0.927419	0.860218	0.0540507	0.481972	0.220854	0.117298	0.734652
0.82144	0.671734	0.733797	0.68038	0.683233	0.792776	0.830529	0.245572	-0.710456
0.222559	0.917688	0.87438	0.516841	0.704738	0.116485	0.562416	0.71251	-0.405292
0.535475	0.313952	0.955089	0.572089	0.560564	0.540797	0.192348	-0.788818	-0.72926
0.774101	0.802194	0.777666	0.372594	0.890246	0.865987	0.593005	-0.0747199	-0.776594
0.852647	0.749399	0.793895	0.650912	0.801782	0.519521	0.380057	-0.115492	-0.146325
0.748697	0.818385	0.46884	0.133334	0.858955	0.4796	0.767284	-0.824177	-0.176623
-0.607242	0.273261	0.679308	0.300003	0.599404	0.816076	0.5705	-0.308901	-0.00882647
-0.0549077	0.898914	0.588109	0.708422	0.542308	0.601962	0.866709	-0.852701	-0.23565
-0.957257	-0.806005	0.73376	0.451035	0.0127381	0.972982	0.0197119	-0.718171	-0.530152
-0.97698	-0.825357	0.488767	0.743325	0.530356	0.99367	0.55394	-0.563981	-0.132983
-0.984995	-0.115029	0.684191	0.841046	0.706956	0.234123	0.875443	-0.402578	-0.457107
-0.909893	-0.92631	0.236722	0.283377	0.813198	0.700751	0.614454	-0.742295	-0.904487
-0.849684	-0.279892	0.350928	0.399973	0.916092	-0.793621	0.218235	0.414385	-0.00712754
-0.753657	-0.523226	0.871525	0.589672	0.754102	-0.876222	-0.456782	0.358001	0.796373
-0.237976	-0.259056	0.22069	0.872843	0.958477	-0.627639	-0.667033	0.705021	0.82384
-0.0109064	-0.890623	0.255995	0.874879	0.943379	-0.277713	-0.835027	0.613402	0.844609
0.581522	-0.908694	-0.187474	0.284982	0.902274	-0.518291	-0.799726	0.427941	0.790197
0.953396	-0.528512	-0.557	-0.438738	0.821233	-0.0968561	-0.716567	0.792241	0.683568
0.115961	-0.366895	-0.704104	-0.367356	0.680203	-0.555583	-0.750369	0.489696	0.549965
0.624298	-0.354718	-0.636512	-0.111796	0.0317453	-0.463845	-0.234509	0.747114	0.534645
0.750284	-0.906663	-0.647235	-0.475697	0.684198	-0.379786	-0.815556	0.724533	0.0054803
0.578989	-0.68129	-0.865116	-0.211528	-0.568661	-0.302013	-0.898477	0.313981	0.678386
0.109862	0.708211	-0.859791	-0.586026	-0.56006	-0.0546388	-0.509262	-0.58748	0.261319
0.484366	0.734126	-0.688591	-0.568627	-0.543909	-0.864917	-0.400877	-0.273889	0.176577
0.988347	0.961577	-0.705227	-0.592513	-0.887249	-0.884887	-0.349771	-0.797887	0.637313
0.965002	0.848684	-0.0286188	-0.0765558	-0.777914	-0.772296	-0.896754	-0.719669	0.945983
-0.0330866	0.898237	-0.728197	-0.2883	-0.627577	-0.57185	-0.44086	-0.433848	-0.681127
-0.917334	0.17656	-0.540566	-0.471105	-0.257318	-0.936476	-0.417974	-0.498288	-0.84948
-0.274608	0.680312	-0.384636	-0.812425	-0.531791	-0.742592	-0.873596	-0.632398	-0.762419
-0.761454	0.129814	-0.917965	-0.0414402	-0.765937	0.0377734	-0.842987	-0.169168	-0.78825
-0.812873	0.248431	-0.520165	-0.370238	-0.867401	0.833074	-0.791661	-0.731989	-0.746668
-0.719493	0.466889	-0.284427	0.0336263	-0.410726	0.762828	-0.303883	-0.776516	-0.0288568
-0.223033	0.1675	0.935152	0.194361	-0.661952	0.842243	-0.709182	-0.360806	0.621284
-0.625918	0.898044	0.897161	0.0239736	-0.913589	0.198624	-0.677565	-0.731309	0.113964
-0.767422	0.884853	0.618759	0.218348	-0.948919	0.86472	0.671123	-0.697779	0.670436
-0.153132	0.320618	0.723801	0.194781	-0.74826	0.273708	0.756761	-0.844085	0.759853
-0.317871	-0.546122	0.369569	0.158405	-0.742498	0.178854	0.361097	0.833093	0.698556
-0.709175	-0.762955	0.448949	0.403882	-0.720626	0.693239	0.0159587	0.914917	0.606291
-0.558603	-0.715237	0.50373	0.0981986	-0.871104	0.885141	0.768161	0.897527	0.804723
-0.342676	-0.342569	0.612083	0.785943	0.196761	0.844665	0.932876	0.842527	0.720411
-0.238915	-0.876344	0.48287	0.907363	0.85365	0.115734	0.251317	0.903001	0.174529
-0.792366	-0.763625	0.795873	0.552236	0.715314	0.449325	0.27413	0.902768	-0.774448
-0.57169	-0.51086	0.883941	0.895124	0.81093	0.413725	0.1917	0.433628	-0.263729
-0.614895	-0.905065	0.748667	0.736245	0.626311	0.316569	0.633327	0.619308	-0.840462
-0.954275	-0.345925	0.146612	0.432866	0.447569	0.772366	0.868641	0.736557	-0.615671
-0.859219	-0.870307	0.0659659	-0.243926	0.619298	0.587581	0.119745	0.0984049	-0.390347
0.362844	-0.855927	0.565775	-0.720186	0.748922	-0.412963	0.64243	0.705833	-0.683898
0.988347	-0.851298	0.867482	-0.848683	0.901591	-0.561771	0.759939	0.0770438	-0.794784
0.748697	-0.668261	-0.572483	-0.824768	0.969586	-0.721957	0.49246	-0.748059	-0.495547
0.541893	-0.988439	-0.34442	-0.847675	0.75231	-0.572234	0.395029	-0.253207	-0.587418
0.227429	-0.837938	-0.540716	-0.837202	0.00455055	-0.368321	0.172606	-0.83565	-0.84147
0.525721	-0.151437	-0.546567	-0.725143	0.329883	-0.480735	0.512878	-0.474989	-0.297097
0.750131	-0.887572	-0.863308	-0.55158	0.163832	-0.649178	0.520554	-0.501394	-0.904487
0.703537	0.895725	-0.809053	-0.62515	0.987311	-0.8572	0.924782	-0.807257	0.716201
0.737879	0.314448	-0.789485	-0.869888	0.197779	-0.737617	0.650565	-0.275557	0.229957
0.762563	0.209502	-0.0536845	-0.906968	0.295277	-0.829854	-0.910766	-0.583335	0.365201
0.170508	0.573363	-0.737672	-0.89645	0.855992	-0.12342	-0.377195	-0.727278	0.371359
0.0889254	0.480573	-0.339081	-0.888543	-0.358316	-0.892887	-0.585105	-0.536719	0.862328
0.585203	-0.768005	-0.635469	-0.868371	-0.15516	-0.541614	-0.572194	-0.187662	0.927097
-0.954275	-0.856729	-0.749241	-0.596292	-0.457975	-0.619404	-0.81834	-0.785388	0.86251
-0.859219	-0.893773	-0.511283	-0.10917	-0.989292	-0.97661	-0.869796	-0.215694	0.227847
-0.260954	-0.712934	-0.25888	-0.206403	-0.26558	-0.756898	-0.76331	0.809475	0.125107
-0.410685	-0.54427	-0.469404	-0.609127	-0.402439	-0.371738	-0.55495	0.466114	0.865235
-0.489536	-0.476619	-0.977917	0.832824	-0.00487773	-0.205302	-0.161297	0.546174	0.272098
-0.593799	-0.282501	-0.850524	0.683422	-0.96801	-0.729982	-0.662556	0.593452	0.477082
-0.213539	-0.901468	-0.0348381	0.383569	-0.979079	-0.891015	-0.116289	0.624891	-0.76371
-0.654264	-0.0919785	-0.901263	0.300132	-0.552225	0.681077	-0.728665	0.589137	-0.197542
-0.641263	-0.360994	-0.951099	0.412275	-0.43903	0.772474	-0.682184	0.516318	-0.178355
-0.748904	-0.20559	-0.966154	0.754159	0.348677	0.401909	-0.467525	0.620497	-0.728231
-0.69331	0.315542	-0.807162	0.860218	0.456134	0.298295	-0.350379	0.500825	-0.89121
0.581522	0.718268	-0.442253	0.516841	0.728552	0.477712	-0.469395	0.0286213	-0.429421
0.965002	0.811849	-0.574453	0.572089	0.693576	0.498281	-0.573253	0.298874	-0.654755
0.82144	0.903062	-0.116852	0.372594	0.879176	0.78199	-0.504475	0.852423	-0.674144
0.733308	0.335194	-0.193615	0.650912	0.863369	0.825903	0.507128	0.76602	-0.247511
0.753634	0.599316	-0.31894	0.947726	0.413827	0.873317	0.835161	-0.73392	0.549965
0.323482	0.46973	-0.0721526	0.747453	0.332936	0.364523	0.37672	-0.596365	0.534645
0.0579867	0.480445	-0.328341	0.851259	0.467217	0.651483	0.543927	-0.569187	0.0054803
0.445791	0.571095	-0.969132	0.0798173	0.165512	0.691109	0.419116	-0.781029	0.637313
0.0195068	0.749669	-0.929871	0.22594	0.613849	0.55922	0.496024	-0.172262	0.838359
0.0379924	0.772347	0.618759	0.300003	0.800234	-0.615897	0.795932	-0.803877	0.594935
0.237345	-0.346039	0.0950547	0.112983	0.560202	-0.884228	0.888112	-0.63329	0.477082
-0.0330866	-0.292579	0.127242	0.630567	0.581982	-0.51249	0.416364	0.739332	-0.0288568
-0.917334	-0.216889	0.188879	0.895124	0.788168	-0.826058	0.778182	0.427941	-0.138613
-0.957257	-0.0707622	0.752624	0.155229	0.769353	-0.295703	0.143839	0.792241	-0.00712754
-0.792366	-0.726828	0.853101	-0.610787	0.16215	-0.255665	0.637449	0.906582	-0.0265811
-0.624305	-0.818156	0.909395	-0.83919	0.0461133	-0.0561357	0.424572	0.117298	-0.928467
-0.127607	-0.410412	0.922622	-0.744072	0.913851	-0.851239	0.385641	0.622647	-0.964158
-0.577516	-0.503705	0.588874	-0.453608	0.827745	-0.829322	0.854222	0.410447	-0.220344
-0.288083	-0.630187	0.444803	-0.456762	0.898148	-0.0549015	0.255128	0.313981	-0.374168
-0.73583	-0.0754883	0.691687	-0.713247	0.877687	-0.342818	0.524458	0.215533	-0.975431
-0.402295	-0.525044	0.693823	-0.645634	0.879836	-0.585152	0.744999	0.498261	-0.980924
-0.494005	-0.906663	0.0399438	-0.666777	0.973946	0.451833	0.828627	0.750695	-0.472213
0.631306	-0.988439	0.50373	-0.519406	0.0127381	0.720234	-0.483505	-0.718171	0.678386
0.578989	-0.837938	0.48287	-0.371839	0.943379	0.228908	-0.947524	-0.169168	0.261319
0.53935	0.802194	-0.872211	-0.476952	-0.816695	0.747374	-0.0195189	-0.661023	0.176577
0.417251	0.749399	-0.701982	-0.465659	-0.842236	0.555793	-0.794965	-0.3036	0.421544
0.420714	0.818385	-0.585485	-0.193161	-0.482829	0.058047	-0.752853	-0.360806	0.716962
0.185447	0.1675	-0.850239	-0.430033	-0.176004	0.82772	-0.800839	-0.699907	0.133305
0.170639	0.0454298	-0.879238	-0.31029	-0.318903	0.859351	-0.701555	-0.871865	0.228451
0.109862	0.307207	-0.894289	-0.342002	-0.769665	0.379242	-0.791088	-0.635597	0.555904
0.098546	0.414484	-0.888004	-0.103318	-0.750109	0.610231	-0.328042	-0.742295	0.586804
0.484366	0.898914	-0.874761	-0.199168	-0.3986	0.247058	-0.363958	-0.786306	0.945983
0.458977	-0.354718	-0.676203	-0.0733033	-0.458289	0.0407541	-0.296982	-0.00568064	0.968431
-0.383145	-0.765068	-0.520871	-0.623555	-0.713547	-0.310038	0.212298	-0.424264	-0.904487
-0.902912	-0.423038	-0.451615	0.608228	-0.602134	-0.610482	0.614101	0.786414	-0.644766
-0.93065	-0.875498	-0.57858	0.839098	-0.873844	-0.738384	0.545062	0.567819	-0.019328
-0.957257	-0.870307	-0.1443	0.840571	-0.580784	-0.628089	0.635115	0.489696	-0.851802
-0.9537	-0.855927	-0.663502	0.928662	-0.0517121	-0.867303	0.777152	0.23972	-0.883043
-0.97698	-0.68129	-0.784781	0.888508	-0.729018	-0.707306	0.810213	0.747114	-0.606019
-0.984995	0.273261	-0.738279	0.68038	-0.39908	-0.634143	0.790455	0.724533	-0.123267
-0.909893	0.967667	-0.0451355	0.44959	-0.578392	-0.338618	0.759641	0.245572	-0.301379
-0.952778	0.898044	0.733049	0.471312	-0.671713	-0.321436	0.12651	0.71251	-0.40319
-0.849684	0.884853	0.544244	0.212878	-0.15516	-0.15869	0.364149	0.827915	-0.833365
-0.753657	0.320618	0.533666	0.693643	0.49233	-0.460966	0.56302	0.864347	-0.24113
-0.237976	0.705463	0.528213	0.708422	0.751381	-0.310136	-0.77664	0.725671	-0.526478
-0.0109064	0.594113	0.499154	0.265565	0.829714	-0.766875	-0.744752	0.776083	0.824142
0.18257	-0.905065	0.740449	0.371145	0.495194	-0.837326	-0.34769	-0.308901	-0.370412
0.361557	-0.906663	0.343325	0.485468	0.0906105	0.972982	-0.299893	-0.852701	0.651781
0.624298	-0.787958	0.61873	0.581364	0.0604429	0.99367	-0.796409	-0.731989
0.750284	-0.740266	0.781444	0.188227	0.355727	0.537714	-0.585535	-0.776516
0.988347	-0.461891	0.733794	0.916928	0.383351	0.598733	-0.631168	-0.820179
0.965002	-0.345925	0.717702	0.658426	0.202458	0.883774	0.830529	-0.0621074
0.82144	-0.307415	0.886649	0.725491	0.337728	0.867945	0.759939	-0.80538
0.587505	-0.851298	0.848351	0.736245	0.590875	0.714605	0.49246	-0.64586
0.222559	-0.668261	0.919256	-0.702756	0.424809	0.50395	0.562416	-0.871944
0.535475	-0.988439	0.843036	-0.286578	0.13905	0.620512	0.192348	-0.802113
0.774101	-0.837938	0.664279	-0.747645	0.0359725	0.700751	0.520554	-0.731309
0.852647	-0.0341719	0.670994	-0.88733	0.744994	0.413725	0.380057	-0.563981
0.748697	-0.151437	-0.772515	-0.96094	0.859598	0.316569	0.17767	-0.402578
-0.625918	-0.887572	-0.573864	-0.652049	0.748922	0.772366	0.767284	-0.697779
-0.721835	-0.0983933	-0.307492	-0.0769941	0.599404	0.587581	0.55394	-0.844085
-0.767422	0.681392	-0.193148	-0.412743	0.542308	-0.128693	0.924782	-0.660398
-0.153132	-0.577313	-0.371428	-0.613087	-0.373998	-0.326916	0.875443	-0.188911
-0.607242	-0.968726	-0.908969	-0.900558	-0.566916	-0.765333	0.614454	-0.151622
-0.587221	-0.969297	-0.433366	-0.736315	-0.660488	-0.541614	0.218235	0.680927
-0.317871		-0.136512	-0.685106	-0.455483	-0.864917	-0.873596
-0.0549077		-0.403739	-0.927795	-0.666887	-0.371738	-0.762535
-0.709175		-0.6913	-0.893462	-0.803055	-0.205302	-0.442528
-0.558603		-0.469404	-0.121623	-0.738012	-0.936476	-0.854677
-0.342676		0.50373	-0.0249115	0.748922	-0.742592	-0.900586
-0.238915		0.612083	-0.569117	0.560564	-0.423826	-0.842987
-0.47538		0.48287	-0.86075	0.890246	0.0298217	-0.791661
-0.792366		0.795873	-0.85125	0.801782	0.980417	-0.709182
-0.57169		0.883941	0.462164	0.858955	0.689367	-0.677565
-0.614895		0.748667	0.581364	0.901591	0.116194	0.172606
-0.879925		0.753307	0.718512	0.969586	0.550072	0.593005
-0.992966		0.971376	0.808155	0.75231	0.872293	0.0244506
-0.954275		0.459816	0.849888	0.599404	0.860159	0.5705
-0.859219		0.554243	0.920767	0.542308	0.712223	0.0958571
-0.859219		0.723804	0.188227	0.0127381	0.234123	0.372054
-0.798651		0.657126	0.752421	0.530356	0.954452	0.866709
-0.992801		0.22069	0.750773	0.163832	-0.892887	0.0197119
-0.875112		0.355297	0.916928	0.987311	-0.402962	0.650565
		0.0659659	0.827647	0.197779	-0.456679	-0.44086
		-0.540611	0.658426	0.295277	-0.619404	-0.662556
		-0.471027	0.725491	0.855992	-0.97661	-0.116289
		-0.151276	0.502856	0.842241	-0.756898	-0.728665
		-0.0348381	0.577402	0.552967	-0.884887	-0.467525
		-0.951099	0.292221	0.81795	-0.772296	-0.429984
		-0.966154	0.630567	0.193209	-0.668399	-0.554194
		-0.807162	0.641801	0.144614	-0.57185	-0.564716
		-0.540566	0.94799	0.761496	-0.1458	-0.904518
		-0.366832	0.986005	-0.402439	-0.535935	-0.807277
		-0.442253	0.895124	-0.538936	-0.47056	-0.498836
		-0.800382	0.667972	-0.53657	-0.795075	-0.733236
		-0.917965	0.659638	-0.567756	-0.729982	-0.469063
		-0.520165	0.155229	-0.74826	-0.891015	-0.303883
		-0.284427	0.736245	-0.96801	-0.940586	-0.469395
		0.544514	0.432866	-0.796621	0.772237	-0.573253
		0.439203	-0.589874	-0.979079	-0.428607	-0.504475
		0.146612	-0.831884	-0.775142	-0.879186	-0.58476
		0.855414	-0.295063	-0.871104	0.670217	-0.411759
		0.75756	-0.103318	-0.157875		0.760112
		0.911829	-0.419671	-0.440703		0.726668
		0.567014	-0.66122	-0.71793		0.886525
		0.350928	-0.685106	-0.483665
		0.723311	-0.927795	-0.209096
		0.941699	-0.0733033	0.00455055
		0.871525	-0.85125	0.706956
		0.565775	-0.623555	0.813198
		0.867482	0.234995	0.916092
		0.255995	0.265565	0.754102
		-0.582331	0.371145	0.958477
		-0.336492	0.485468	0.943379
		-0.25888	0.820049	0.902274
		-0.469404	0.866639	0.821233
		-0.977917	0.741461	0.680203
		-0.850524	0.586263	0.329883
		-0.689106	0.395451	0.0317453
		-0.307512	0.185308	0.684198
		-0.0286188	0.708816	0.894081
		-0.673182	-0.199168	0.593901
		-0.728197	-0.509175	-0.15516
		-0.614562	-0.542964	-0.457975
		-0.901263	-0.863964	-0.512114
		-0.574453	-0.836026	-0.874346
		-0.84365	-0.900558	-0.989292
		-0.116852	-0.736315	-0.808762
		-0.193615	-0.426376	-0.26558
		-0.31894	-0.893462	-0.659242
		-0.384636	-0.786107	-0.00487773
		-0.864589	-0.121623	-0.661952
		-0.0721526	-0.826029	-0.913589
		-0.328341	-0.0249115	-0.948919
		-0.969132	-0.569117	-0.552225
		-0.929871	-0.86075	-0.43903
		0.229314	0.334192	-0.697673
		0.558863	0.4478	-0.742498
		-0.368706	-0.338888	-0.720626
		-0.719689	-0.552794	-0.715242
		-0.634167	-0.435838	-0.715573
				-0.0117916
				-0.755184
				-0.787593
				-0.212319
				-0.647338
				0.93882
				-0.591756
				-0.275915
