# Supplementary material for: Secretagogin expression delineates functionally-specialized populations of striatal parvalbumin-containing interneurons
Source: eLife. 2016 Sep 26;5:e16088. doi: 10.7554/eLife.16088 (PMC5036963; doi:10.7554/eLife.16088)
Supplement: Figure 3—source data 1. — DOI: http://dx.doi.org/10.7554/eLife.16088.008 [file elife-16088-fig3-data1.xlsx]

## Sheet: Figure 3C,D
		MARKER NUMBERS
MGC - CAUDATE	Scgn only	PV only	PV/Scgn	ALL PV	ALL Scgn	%PV expressing Scgn	%Scgn expressing PV
R1	90	72	175	247	265	0.708502	0.660377
R2	73	99	196	295	269	0.664407	0.728625
R3	20	27	102	129	122	0.790698	0.836066
R4	8	27	64	91	72	0.703297	0.888889
R5	3	10	47	57	50	0.824561	0.94
R6	22	18	82	100	104	0.82	0.788462
R7	12	21	139	160	151	0.86875	0.92053
	32.5714	39.1429	115	154.143	147.571	0.768602	0.823278
MGC - PUTAMEN	Scgn only	PV only	PV/Scgn	ALL PV	ALL Scgn	%PV expressing Scgn	%Scgn expressing PV
R1	1	26	23	49	24	0.469388	0.958333
R2	50	65	147	212	197	0.693396	0.746193
R3	18	5	182	187	200	0.973262	0.91
R4	4	9	77	86	81	0.895349	0.950617
R5	16	3	51	54	67	0.944444	0.761194
R6	16	92	260	352	276	0.738636	0.942029
R7	14	85	219	304	233	0.720395	0.939914
	17	40.7143	137	177.714	154	0.77641	0.886897
MRC - CAUDATE	Scgn only	PV only	PV/Scgn	ALL PV	ALL Scgn	%PV expressing Scgn	%Scgn expressing PV
R1	58	39	82	121	140	0.677686	0.585714
R2	48	29	153	182	201	0.840659	0.761194
R3	17	21	91	112	108	0.8125	0.842593
R4	4	10	67	77	71	0.87013	0.943662
R5	11	21	101	122	112	0.827869	0.901786
R6	29	10	139	149	168	0.932886	0.827381
R7	13	12	122	134	135	0.910448	0.903704
	25.7143	20.2857	107.857	128.143	133.571	0.838883	0.823719
MRC - PUTAMEN	Scgn only	PV only	PV/Scgn	ALL PV	ALL Scgn	%PV expressing Scgn	%Scgn expressing PV
R1	12	13	34	47	46	0.723404	0.73913
R2	54	59	167	226	221	0.738938	0.755656
R3	13	57	122	179	135	0.681564	0.903704
R4	2	46	118	164	120	0.719512	0.983333
R5	5	42	126	168	131	0.75	0.961832
R6	13	52	174	226	187	0.769912	0.930481
R7	1	44	160	204	161	0.784314	0.993789
	14.2857	44.7143	128.714	173.429	143	0.738235	0.895418
		Density Adjustement
MGC - CAUDATE	Scgn only	PV only	PV/Scgn	ALL PV	ALL SCGN			Area(Um2)	Area(mm2)	volume (mm3)
R1	233.467	186.773	453.963	640.736	687.43			38549400	38.5494	0.385494
R2	116.437	157.908	312.626	470.534	429.063			62694700	62.6947	0.626947
R3	62.4023	84.2431	318.252	402.495	380.654			32050100	32.0501	0.320501
R4	28.3566	95.7036	226.853	322.557	255.21			28212100	28.2121	0.282121
R5	10.0755	33.5851	157.85	191.435	167.926			29775100	29.7751	0.297751
R6	110.583	90.4773	412.174	502.651	522.758			19894500	19.8945	0.198945
R7	74.841	130.972	866.908	997.88	941.749			16034000	16.034	0.16034
MGC - PUTAMEN	Scgn only	PV only	PV/Scgn	ALL PV	ALL SCGN
R1	2.01403	52.3648	46.3227	98.6875	48.3367			49651700	49.6517	0.496517
R2	106.038	137.85	311.752	449.602	417.791			47152800	47.1528	0.471528
R3	29.8978	8.30494	302.3	310.605	332.198			60205100	60.2051	0.602051
R4	6.72527	15.1318	129.461	144.593	136.187			59477200	59.4772	0.594772
R5	26.289	4.92918	83.7961	88.7253	110.085			60862000	60.862	0.60862
R6	36.01	207.058	585.163	792.22	621.173			44432100	44.4321	0.444321
R7	34.4794	209.339	539.356	748.695	573.835			40604000	40.604	0.40604
MRC - CAUDATE	Scgn only	PV only	PV/Scgn	ALL PV	ALL SCGN
R1	163.702	110.075	231.44	341.516	395.142			35430300	35.4303	0.354303
R2	146.68	88.6189	467.541	556.16	614.221			32724400	32.7244	0.327244
R3	49.8604	61.5922	266.9	328.492	316.76			34095200	34.0952	0.340952
R4	12.1067	30.2667	202.787	233.054	214.894			33039600	33.0396	0.330396
R5	36.3407	69.3777	333.674	403.051	370.014			30269100	30.2691	0.302691
R6	104.914	36.1771	502.862	539.039	607.775			27641800	27.6418	0.276418
R7	82.7246	76.3611	776.338	852.699	859.063			15714800	15.7148	0.157148
MRC - PUTAMEN	Scgn only	PV only	PV/Scgn	ALL PV	ALL SCGN
R1	87.9018	95.2269	249.055	344.282	336.957			13651600	13.6516	0.136516
R2	121.875	133.16	376.91	510.069	498.785			44307700	44.3077	0.443077
R3	26.7331	117.214	250.88	368.095	277.613			48628800	48.6288	0.486288
R4	3.87373	89.0958	228.55	317.646	232.424			51629800	51.6298	0.516298
R5	10.3384	86.8424	260.527	347.369	270.865			48363500	48.3635	0.483635
R6	32.9611	131.845	441.172	573.017	474.133			39440400	39.4404	0.394404
R7	2.37075	104.313	379.32	483.634	381.691			42180700	42.1807	0.421807

## Sheet: R1
Medio-Lateral						Dorso-Ventral
CAUDATE			PUTAMEN			CAUDATE			PUTAMEN
PV+Scgn+	PV+Scgn-		PV+Scgn+	PV+Scgn-		PV+Scgn+	PV+Scgn-		PV+Scgn+	PV+Scgn-
0.0163201	0.00704499		0.345652	0.126044		0.00597697	0.00191494		0.176298	0.0416909
0.0418812	0.0106138		0.597984	0.119729		0.0119087	0.00408851		0.120211	0.16752
0.191039	0.0897269		0.990099	0.120946		0.0251067	0.0371779		0.185995	0.789903
0.0611521	0.256573		0.930008	0.166102		0.0275629	0.152385		0.0190678	0.990099
0.06183	0.990099		0.224132	0.990099		0.0173566	0.125991		0.990099	0.0473591
0.0635297	0.065534		0.350982	0.249922		0.00784124	0.118778		0.142733	0.276951
0.041925	0.0884024		0.239729	0.283446		0.0254949	0.104234		0.0815023	0.251203
0.0777687	0.208047		0.187065	0.114135		0.0306778	0.497422		0.216173	0.54672
0.11055	0.990099		0.287091	0.250793		0.103093	0.340753		-0.990099	0.0196662
0.104956	0.990099		0.393518	0.321337		0.0852532	0.990099		-0.476861	0.00797564
0.176788	0.178803		-0.477356	-0.739486		0.0646391	0.30497		-0.0808518	0.0612498
0.444222	0.0696309		-0.990099	-0.404511		0.122129	0.0553476		-0.110951	-0.0894587
0.205005	0.200836		-0.325746	-0.990099		0.13165	0.990099		-0.0856148	-0.140059
0.105109	0.144034		-0.402912	-0.309266		0.0599675	0.542276		-0.100637	-0.183505
0.677984	0.169012		-0.0745628	-0.0591818		0.090846	0.151667		-0.333455	-0.0604972
0.990099	0.203279		-0.990099	-0.990099		0.0914512	0.234429		-0.0699058	-0.046919
0.486067	0.990099		-0.602596	-0.990099		0.178802	0.481496		-0.0407556	-0.0543004
0.336502	0.447845		-0.1285	-0.524152		0.428305	0.990099		-0.0167766	-0.0712705
0.288452	0.990099		-0.21042	-0.218023		0.604046	0.990099		-0.0296428	-0.146876
0.746483	0.601972		-0.31477	-0.150233		0.331213	0.990099		-0.179952	-0.156234
0.176691	0.990099		-0.084459	-0.0622176		0.260389	0.782744		-0.183858	-0.00819111
0.362102	0.888945		-0.119544	-0.160079		0.0881449	0.429308		-0.114055	-0.990099
0.239561	0.266766		-0.22046	-0.117098		0.0628564	0.350125		-0.148878	-0.193369
0.149941	0.230999		0.203528	-0.0780879		0.735976	0.0149375		0.264181	-0.0436446
0.161777	0.338246		0.197031	-0.990099		0.349464	0.0444247		0.261249	-0.0853531
0.21219	0.990099		0.197516	-0.532409		0.874669	0.101094		0.973455	-0.156308
0.11747	0.990099		0.990099	0.26984		0.990099	0.0902857		0.271078	0.990099
0.240345	0.990099		0.166093	0.169748		0.42251	0.990099		0.129369	0.00415464
0.146443	0.612489		0.801768	0.990099		0.234945	0.990099		0.102921	0.477987
0.144158	0.433929		0.224232	0.267481		0.352397	0.283847		0.990099	0.00563774
0.149936	0.297225		0.138176	0.745157		0.257725	0.160681		0.13331	0.127404
0.146933	0.242905		0.886101	-0.990099		0.668384	0.0819824		0.171869	0.149394
0.183047	0.270635		0.478919	-0.990099		0.228699	0.0105201		0.103164	0.0131768
0.247566	0.990099		0.336245	-0.543082		0.8663	0.0963514		0.826565	-0.990099
0.22873	0.990099		0.990099	-0.990099		0.990099	0.0719241		0.479263	-0.0652458
0.288991	-0.945216		0.325254	-0.990099		0.797024	0.0649608		0.497515	-0.205082
0.246518	-0.578975		0.715238	-0.209342		0.442176	0.0811962		0.586187	-0.399609
0.258414	-0.382701		0.501716	-0.557706		0.822477	0.131776		0.232383	-0.653414
0.43884	-0.157365		0.990099	-0.150883		0.335654	0.117602		0.298517	-0.626051
0.990099	-0.194095		0.990099			0.230965	0.148288		0.327373
0.235218	-0.176072		0.499138			0.990099	0.0818532		0.528107
0.245045	-0.0989508		0.277711			0.990099	0.110555		0.418891
0.0751577	-0.0805508		0.424236			0.343747	0.017704		0.301123
0.165845	-0.123957		0.40237			0.204301	0.0281365		0.221483
0.197558	-0.990099		0.265939			0.38687	0.00232257		0.389019
0.648196	-0.177009		0.990099			0.202623	0.0711879		-0.00982003
0.990099	-0.185147		0.990099			0.0119258	0.0681565		-0.0270216
0.990099	-0.168777		-0.79515			0.990099	0.0697833		-0.16249
0.179309	-0.163692		-0.501921			0.819194	-0.593483		-0.082143
0.136073	-0.12749		-0.990099			0.235708	-0.293923		-0.064456
0.273353	-0.127599		-0.25841			0.990099	-0.261241		-0.00345254
0.224525	-0.117654		-0.189653			0.0465463	-0.307692		-0.435967
0.990099	-0.435599		-0.263652			0.0806598	-0.372639		-0.990099
0.153775	-0.104154		-0.540417			0.812271	-0.339176		-0.0405436
0.295613	-0.990099		-0.518485			0.151699	-0.244233		-0.0662962
0.317549	-0.0412866		-0.928418			0.0325031	-0.0696079		-0.537171
0.163152	-0.0813859		-0.276288			0.00343407	-0.231625		-0.0169562
0.175767	-0.0796823					0.340828	-0.210236
0.168822	-0.211952					0.608461	-0.695196
0.209193	-0.149931					0.208088	-0.632575
0.414826	-0.122252					0.0255523	-0.867246
0.536305	-0.115011					0.0617082	-0.990099
0.220696	-0.146225					0.105462	-0.586033
0.184378	-0.169694					0.171117	-0.121785
0.269837	-0.155172					0.0518566	-0.151688
0.134716	-0.354785					0.0967364	-0.203581
0.880147	-0.345471					0.103012	-0.000882897
0.373072	-0.990099					0.0135469	-0.0842611
0.806062	-0.990099					0.0075897	-0.0347298
0.990099	-0.990099					0.00740083	-0.000897423
0.501017	-0.440637					0.0458454	-0.00132971
0.26694	-0.338258					0.0742952	-0.097004
0.321869						0.0252031
0.315025						0.0320854
0.671705						0.0260908
0.219071						0.0857959
0.54731						0.010313
0.900158						0.0449872
0.434451						0.0199255
0.240772						0.0309386
0.394461						0.0339038
0.150601						0.0573995
0.101756						0.0449203
0.990099						0.0387773
0.990099						0.0354392
0.196358						0.0160838
0.887841						-0.471606
0.990099						-0.226849
0.213						-0.527654
0.101207						-0.53753
0.990099						-0.990099
0.305809						-0.158047
0.116059						-0.154292
0.990099						-0.398134
0.19474						-0.140945
0.164662						-0.117972
0.27767						-0.0705779
0.119196						-0.075463
-0.724369						-0.076253
-0.452732						-0.0626322
-0.990099						-0.0668884
-0.362577						-0.072821
-0.256719						-0.0874182
-0.671737						-0.293451
-0.270777						-0.116446
-0.292842						-0.0528503
-0.863704						-0.0490164
-0.990099						-0.0734935
-0.535832						-0.112246
-0.18196						-0.0765245
-0.102388						-0.241801
-0.0755806						-0.0483345
-0.201934						-0.0274215
-0.124328						-0.0428326
-0.0979727						-0.0912703
-0.889447						-0.177213
-0.990099						-0.151182
-0.642357						-0.194342
-0.116884						-0.018455
-0.0728209						-0.0739529
-0.132441						-0.0540754
-0.119326						-0.573676
-0.19359						-0.206939
-0.417285						-0.2445
-0.0549361						-0.0686535
-0.144967						-0.0826314
-0.124776						-0.0723052
-0.164961						-0.163509
-0.102597						-0.0456133
-0.124618						-0.0238482
-0.169606						-0.239158
-0.201601						-0.122912
-0.430407						-0.0173866
-0.584947						-0.03995
-0.201039						-0.201782
-0.405215						-0.176903
-0.415737						-0.0684203
-0.990099						-0.0214849
-0.133374						-0.0575638
-0.141024						-0.0261804
-0.500462						-0.152485
-0.171527						-0.0425541
-0.140779						-0.0804195
-0.134073						-0.0668915
-0.123754						-0.0363358
-0.0637912						-0.0911297
-0.0337661						-0.0645183
-0.152032						-0.03605
-0.115611						-0.147283
-0.359113						-0.125829
-0.113195						-0.0775005
-0.117058						-0.0931932
-0.154258						-0.0957378
-0.167855						-0.120474
-0.342587						-0.0875652
-0.0900382						-0.107212
-0.146553						-0.114237
-0.990099						-0.1151
-0.210588						-0.140963
-0.285145						-0.0990981
-0.177265						-0.0673133
-0.182106						-0.0723566
-0.392382						-0.047633
-0.236736						-0.0622084
-0.290728						-0.0723057
-0.990099						-0.0465766
-0.286716						-0.0189623
-0.252054						-0.160846
-0.917925						-0.151948
-0.990099						-0.112855
-0.905072						-0.105027
-0.318306						-0.0305762
-0.301581						-0.00501867
-0.651032						-0.00210628
						-0.0360657

## Sheet: R2
Medio-Lateral						Dorso-Ventral
CAUDATE			PUTAMEN			CAUDATE			PUTAMEN
PV+Scgn+	PV+Scgn-		PV+Scgn+	PV+Scgn-		PV+Scgn+	PV+Scgn-		PV+Scgn+	PV+Scgn-
0.0220133	0.990099		0.0158387	0.990099		0.00495579	0.0499524		0.004957	0.353186
0.990099	0.447735		0.0948789	0.344913		0.0431574	0.0527975		0.018952	0.460023
0.477409	0.388955		0.118908	0.990099		0.0258379	0.0859614		0.0184152	0.111489
0.394756	0.962163		0.243651	0.129535		0.0229675	0.127736		0.024524	0.135539
0.245408	0.374177		0.357141	0.159517		0.00778453	0.151307		0.0290894	0.10547
0.177855	0.990099		0.0464318	0.990099		0.023423	0.088193		0.0311297	0.101765
0.205666	0.377237		0.660107	0.755947		0.0341131	0.108738		0.0854245	0.539625
0.460021	0.284938		0.126431	0.990099		0.0612548	0.137977		0.126081	0.864525
0.104749	0.448319		0.0461685	0.990099		0.0403554	0.230461		0.0654822	0.60071
0.287626	0.990099		0.0625616	0.293394		0.0424008	0.288073		0.151394	0.990099
0.141464	0.660798		0.0736666	0.990099		0.0847213	0.242956		0.183668	0.332177
0.123053	0.322642		0.141276	0.164959		0.0527467	0.324897		0.151955	0.809893
0.0954429	0.425879		0.294638	0.228688		0.0981933	0.19117		0.243159	0.163572
0.049404	0.225708		0.296777	0.963064		0.111646	0.381937		0.689242	0.0561068
0.633214	0.686977		0.319347	0.302018		0.264976	0.15167		0.0482481	0.0498009
0.290123	0.170855		0.109959	0.300264		0.234112	0.0786301		0.232935	0.073424
0.121978	0.990099		0.125135	0.637565		0.0540806	0.338137		0.203895	0.0221094
0.39237	0.199288		0.502062	0.655718		0.068056	0.546684		0.16673	0.12439
0.155891	0.157591		0.804199	0.990099		0.0597063	0.151646		0.175867	0.329989
0.107226	0.160851		0.212374	0.990099		0.0697574	0.00992644		0.188203	0.990099
0.748986	0.216167		0.48238	0.322887		0.0658625	0.698555		0.141827	0.990099
0.0819372	0.160714		0.706965	0.333869		0.051808	0.990099		0.0862251	0.106139
0.55893	0.259818		0.296812	0.258041		0.0462322	0.0930524		0.252297	0.990099
0.990099	0.174371		0.990099	0.116025		0.145422	0.072521		0.480739	0.657255
0.990099	0.0785558		0.194003	0.990099		0.1048	0.114587		0.664017	0.990099
0.147368	0.155662		0.0869773	0.78198		0.16235	0.169014		0.0233411	0.28487
0.172022	0.260568		0.140937	0.504583		0.164512	0.134373		0.000430098	0.0828017
0.136046	0.0958734		0.131183	0.990099		0.107099	0.0368797		0.0747628	0.223284
0.0918553	0.396768		0.228831	0.240189		0.263912	0.0769823		0.0958752	0.154503
0.122661	0.20494		0.27439	0.987152		0.332852	0.00670436		0.990099	0.324869
0.227365	0.091749		0.248058	0.547007		0.158821	0.0137534		0.214349	0.461587
0.416997	0.135213		0.35609	0.113928		0.271546	0.1089		0.0161577	0.296729
0.527313	0.990099		0.623509	0.191978		0.461096	0.0793151		0.104478	0.209078
0.402243	0.990099		0.250562	0.399068		0.990099	-0.135912		0.0778984	0.63386
0.241227	0.00642849		0.221897	0.990099		0.206615	-0.0709639		0.0306224	0.163088
0.117824	-0.318654		0.182367	0.990099		0.230441	-0.0895152		0.0210825	0.050294
0.193791	-0.202342		0.213676	0.291718		0.189225	-0.141171		0.0370521	0.0263341
0.187689	-0.265564		0.236803	0.990099		0.946729	-0.990099		0.348268	0.142846
0.166078	-0.129558		0.151922	0.559717		0.401567	-0.267704		0.167803	0.0800654
0.456681	-0.990099		0.221179	0.990099		0.293508	-0.570751		0.223209	0.00587995
0.460733	-0.680171		0.434699	0.394928		0.260551	-0.350167		0.321691	-0.039757
0.213049	-0.128584		0.751817	0.114408		0.990099	-0.990099		0.0399108	-0.0219998
0.378195	-0.10476		0.311641	0.230506		0.553953	-0.990099		0.151152	-0.0771904
0.610685	-0.11018		0.306829	0.183313		0.262795	-0.412481		0.0264034	-0.203913
0.990099	-0.0785628		0.256146	0.0443284		0.37257	-0.990099		0.124159	-0.463924
0.283757	-0.0875132		0.225233	0.0333825		0.330786	-0.693491		0.274585	-0.990099
0.230993	-0.376365		0.990099	0.183701		0.00585649	-0.532967		0.088057	-0.0492377
0.215892	-0.0951894		0.35568	-0.171198		0.0135975	-0.334052		0.121389	-0.00680404
0.990099	-0.990099		0.183503	-0.215368		0.0502685	-0.248682		0.112584	-0.0354689
0.453763	-0.498808		0.454221	-0.206146		0.111333	-0.0668552		0.279482	-0.210312
0.200362	-0.845005		0.300477	-0.0624534		0.0637567	-0.472887		0.299307	-0.0327153
0.205898	-0.231215		0.217914	-0.0440939		0.0641333	-0.202723		0.826289	-0.031396
0.990099	-0.505606		0.155468	-0.0549723		0.0808334	-0.187914		0.518206	-0.00934574
0.577565	-0.311097		0.73315	-0.0151314		0.0547131	-0.178183		0.308691	-0.0163829
0.262482	-0.990099		0.285389	-0.115845		0.990099	-0.506356		0.271647	-0.00292976
0.294944	-0.990099		0.334659	-0.366506		0.225111	-0.484484		0.263952	-0.00143082
0.23387	-0.301944		0.423623	-0.509451		0.109103	-0.1686		0.21604	-0.0246375
0.296182	-0.990099		0.425877	-0.922627		0.962472	-0.406945		0.184468	-0.00339623
0.217037	-0.620023		0.990099	-0.381681		0.990099	-0.0997323		0.90309	-0.0906775
0.990099	-0.299117		0.517262	-0.7164		0.684635	-0.0487961		0.0532991	-0.0396085
0.28278	-0.211015		0.705135	-0.990099		0.508333	-0.0556541		0.155326	-0.00992813
0.940573	-0.0869786		0.340546	-0.263855		0.32007	-0.0941567		0.125892	-0.044758
0.63395	-0.220088		0.309382	-0.990099		0.551725	-0.101268		0.237484	-0.171106
0.353496	-0.152771		0.191054	-0.29602		0.320326	-0.186545		0.129844	-0.119051
0.167404	-0.142777		0.513208	-0.990099		0.315517	-0.0549495		0.990099	-0.0768927
0.990099	-0.149494		0.497026	0.0684142		0.0228752	-0.0766438		0.990099	0.181536
0.441704	-0.230722		0.990099	0.108459		0.00591795	-0.0178683		0.990099	0.235896
0.15186	-0.174227		0.552875	0.124374		0.140238	-0.10355		0.913054	0.141495
0.990099	-0.16991		0.440558	0.146578		0.267052	-0.115348		0.990099	0.0970362
0.990099	-0.569991		0.342568	0.990099		0.0727217	-0.048836		0.272749	0.0908794
0.445555	-0.277301		0.209862	0.990099		0.139725	-0.990099		0.184193	0.990099
0.667559	-0.23358		0.140199	0.990099		0.0875238	-0.0106693		0.308457	0.372465
0.235598	-0.21981		0.408405	0.604987		0.990099	-0.0841352		0.293401	0.0422673
0.445378	-0.223962		0.571703	0.848227		0.289065	-0.130347		0.201618	0.136014
0.209339	-0.208504		0.302773	0.990099		0.0545716	-0.173137		0.694878	0.0817866
0.290687	-0.461216		0.247981	0.260864		0.990099	-0.0226114		0.292554	0.118674
0.0995267	-0.215544		0.287451	0.990099		0.66944	-0.0546745		0.196824	0.990099
0.0562987	-0.461317		0.990099	0.990099		0.108655	-0.788965		0.0200348	0.86373
0.601629	-0.990099		0.990099	0.145163		0.217983	-0.990099		0.0371204	0.990099
0.334445	-0.810352		0.990099	0.348946		0.180438	-0.990099		0.789529	0.196605
0.181607	-0.644212		0.990099	0.591207		0.219833	-0.990099		0.140933	0.990099
0.0521476	-0.654575		0.449604	0.553159		0.0876814	-0.990099		0.274133	0.811323
0.0301363	-0.990099		0.382867	0.990099		0.0441611	-0.990099		0.0300887	0.0140258
0.533115	-0.423237		0.174126	0.939559		0.13081	-0.256664		0.0823962	0.107697
0.0517485	-0.42638		0.126726	0.990099		0.20346	-0.990099		0.378283	0.0792663
-0.990099	-0.483417		0.131806	0.0774427		0.221142	-0.990099		0.112179	0.00773852
-0.990099	-0.652691		0.204709	0.990099		0.0152307	-0.181444		0.09319	0.369477
-0.990099	-0.222712		0.687783	-0.49604		0.0412944	-0.161155		0.0834761	0.380607
-0.334522	-0.404729		-0.990099	-0.24567		0.00513045	-0.246128		0.106664	0.0172737
-0.990099	-0.957403		-0.990099	-0.254232		0.0229953	-0.0550692		0.0147585	0.0212589
-0.670407	-0.990099		-0.31215	-0.214747		0.0190075	-0.23042		0.118442	0.108117
-0.334958	-0.344992		-0.623099	-0.0942737		0.127486	-0.22029		0.0443928	0.110053
-0.420658	-0.990099		-0.232581	-0.22264		0.0162101	-0.238326		0.0558365	0.170962
-0.153981	-0.990099		-0.123824	-0.266596		0.0831178	-0.247044		0.276152	0.0120782
-0.164795	-0.94437		-0.246967	-0.990099		0.0870142	-0.125108		0.0615642	0.0637849
-0.138011	-0.230986		-0.194526	-0.0442093		0.0194172	-0.626219		0.0433599	0.001665
-0.179931	-0.990099		-0.115636	-0.419272		0.00234195	-0.0681706		0.051031	0.00855712
-0.127985	-0.990099		-0.990099	-0.990099		0.0686383	-0.244762		0.151607	0.00352098
-0.0847556	-0.659993		-0.66847	-0.990099		0.0013949	-0.0927692		0.138369	0.00444121
-0.0713487	0.262654		-0.296463	-0.952696		0.0507505	0.0609157		0.12655	-0.25178
-0.396074	0.0953038		-0.43823	-0.162596		0.0581765	0.0917853		0.047245	-0.353404
-0.990099	0.132943		-0.303176	-0.990099		0.0970291	0.226883		0.0514146	-0.304896
-0.563141	0.279381		-0.251777	-0.185743		0.0326394	0.204203		0.0781462	-0.368353
-0.176663	0.523462		-0.990099	-0.990099		0.0569323	0.235939		0.0408505	-0.0841309
-0.507749	0.109313		-0.285784	-0.651236		0.000433011	0.162835		0.0378599	-0.106293
-0.0821258	0.656501		-0.215052	-0.990099		0.0292163	0.990099		0.0219793	-0.546781
-0.0622886	0.143538		-0.219088	-0.252325		0.0787773	0.0923334		0.0183114	-0.0641139
-0.0427831	0.192923		-0.252743	-0.103982		0.11327	0.990099		-0.0758255	-0.0233871
-0.108837	0.230031		-0.990099	-0.162568		0.0705704	0.990099		-0.0785011	-0.990099
-0.107038	0.172527		-0.77205	-0.169642		0.044942	0.0106887		-0.0678956	-0.990099
-0.0410517	0.139296		-0.317097	-0.196431		0.173832	0.0195902		-0.038482	-0.287333
-0.364552	0.990099		-0.634017	-0.110802		0.152393	0.0971534		-0.274224	-0.778219
-0.0255971	0.990099		-0.128416	-0.0983449		0.112663	0.0654173		-0.0787103	-0.990099
-0.108825	0.990099		-0.146292	-0.52548		0.0800699	0.0354184		-0.0271256	-0.990099
-0.0863209	0.990099		-0.383561	-0.0812462		0.0897905	0.0120664		-0.021956	-0.811444
-0.222308	-0.230859		-0.214022	-0.990099		0.0890578	0.00498077		-0.0358693	-0.554958
-0.990099	-0.990099		-0.144004	-0.990099		0.0640524	-0.531139		-0.990099	-0.990099
-0.281119	-0.564201		-0.165045	-0.438189		-0.990099	-0.419541		-0.288751	-0.0981222
-0.158235	-0.557615		-0.492436	-0.470364		-0.896125	-0.146699		-0.0968849	-0.0844134
-0.119566	-0.261831		-0.0685167	-0.990099		-0.227196	-0.388937		-0.0504989	-0.0659822
-0.990099	-0.229208		-0.186409	-0.990099		-0.131566	-0.407122		-0.0748668	-0.00139161
-0.305227	-0.412046		-0.101749	-0.984716		-0.264951	-0.410105		-0.0258757	-0.00329423
-0.990099	-0.878257		-0.115835	-0.990099		-0.0678699	-0.990099		-0.0462395	-0.00858347
-0.990099	-0.144077		-0.235821	-0.990099		-0.0724402	-0.893995		-0.304549	-0.016796
-0.990099	-0.218292		-0.0268437			-0.0708357	-0.0941549		-0.122356
-0.159557	-0.189705		-0.0334671			-0.990099	-0.077287		-0.0106783
-0.60951	-0.241867		-0.0495809			-0.135902	-0.257877		-0.990099
-0.141019	-0.467737		-0.0464726			-0.326818	-0.157619		-0.363768
-0.132222	0.262654		-0.0902638			-0.0651576	0.0609157		-0.30269
-0.758791	0.0953038		-0.127622			-0.0700177	0.0917853		-0.990099
-0.990099	0.132943		-0.184574			-0.0800882	0.226883		-0.510524
-0.268871	0.279381		-0.296028			-0.990099	0.204203		-0.808665
-0.990099	0.523462		-0.282657			-0.0364407	0.235939		-0.0264967
-0.389258	0.109313		-0.0890527			-0.990099	0.162835		-0.0267639
-0.245675	0.656501		-0.990099			-0.42793	0.990099		-0.0202116
-0.128107	0.143538		-0.226357			-0.792068	0.0923334		-0.0139647
-0.46192	0.192923		-0.130408			-0.219666	0.990099		-0.0931002
-0.190494	0.230031		-0.205162			-0.155259	0.990099		-0.0427511
-0.990099	0.172527		-0.342032			-0.423858	0.0106887		-0.0346043
-0.299014	0.139296		-0.990099			-0.990099	0.0195902		-0.0101416
-0.239696	0.990099		-0.215897			-0.117779	0.0971534		-0.0171425
-0.990099	0.990099		-0.823465			-0.0734465	0.0654173		-0.0518888
-0.330995	0.990099		-0.9756			-0.0629027	0.0354184		-0.0412148
-0.799645	0.990099		-0.458717			-0.179234	0.0120664		-0.0383935
-0.202006	-0.230859		-0.990099			-0.0436623	0.00498077		-0.0707126
-0.275619	-0.990099		-0.67265			-0.0976565	-0.531139		-0.0185763
-0.990099	-0.564201		-0.990099			-0.0140249	-0.419541		-0.153249
-0.56021	-0.557615		0.0306265			-0.0396474	-0.146699		0.0543695
-0.990099	-0.261831		0.0607479			-0.0513817	-0.388937		0.0909123
-0.990099	-0.229208		0.0693744			-0.024775	-0.407122		0.0531593
-0.932575	-0.412046		0.0446798			-0.104941	-0.410105		0.350944
-0.990099	-0.878257		0.0727364			-0.0624883	-0.990099		0.813899
-0.395011	-0.144077		0.0870797			-0.0325725	-0.893995		0.0338137
-0.176147	-0.218292		0.134914			-0.180315	-0.0941549		0.207145
-0.0290051	-0.189705		0.141747			-0.0533231	-0.077287		0.0736695
-0.990099	-0.241867		0.101815			-0.0199624	-0.257877		0.060399
-0.0302948	-0.467737		0.210639			-0.28297	-0.157619		0.0573889
-0.0439133			0.541392			-0.414087			0.145252
-0.123568			0.410955			-0.089164			0.173684
-0.121612			0.269377			-0.380538			0.487741
-0.135756			0.348135			-0.710331			0.328471
-0.0775035			0.212646			-0.990099			0.990099
-0.117865			0.278196			-0.406671			0.990099
-0.223993			0.452778			-0.913137			0.990099
-0.276259			0.588918			-0.688818			0.990099
-0.418055			0.76362			-0.225451			0.085032
-0.540696			0.370656			-0.402627			0.188443
-0.433147			0.804644			-0.30995			0.13861
-0.156847			0.854737			-0.943701			0.136648
-0.0842936			0.378438			-0.204016			0.169453
-0.306477			0.754758			-0.0293372			0.129678
-0.990099			0.257911			-0.990099			0.368726
-0.168764			0.177441			-0.990099			0.0325315
-0.851423			0.168718			-0.642796			0.204335
-0.846935			0.336936			-0.990099			0.513635
-0.652618			0.248354			-0.803228			0.0652484
-0.2566			0.258631			-0.198359			0.141657
-0.498565			0.706431			-0.215228			0.550728
-0.437991			0.375376			-0.621157			0.0661874
-0.320137			0.368421			-0.990099			0.275792
-0.475602			0.236019			-0.206622			0.253902
-0.279517			0.990099			-0.321806			0.0789304
-0.990099			0.990099			-0.279825			0.150835
-0.250951			0.532896			-0.990099			0.0436249
-0.48859			0.310018			-0.038535			0.0940892
-0.990099			0.328839			-0.0973063			0.601896
-0.990099			0.902703			-0.0540914			0.24027
-0.49459			0.519324			-0.218331			0.047852
-0.990099			0.990099			-0.0243223			0.0120502
-0.990099			0.990099			-0.345885			0.163732
-0.254381			0.990099			-0.33693			0.0870423
-0.191585			0.990099			-0.350871			0.315531
-0.663484			0.210699			-0.261908			0.624874
-0.990099			0.182475			-0.0353714			0.105875
-0.419601			0.222928			-0.0142001			0.12314
-0.990099			0.123173			-0.0323129			0.990099
0.40763			0.324186			0.0242477			0.508006
0.0668321			0.820936			0.00558406			0.176554
0.0277549			0.949991			0.0060478			0.273843
0.0335775			0.990099			0.016336			0.144444
0.0415796			0.627356			0.0185155			0.499186
0.15279			0.802999			0.0365089			0.234834
0.256306			0.990099			0.104767			0.990099
0.0389575			0.26177			0.0479876			0.429014
0.24393			0.990099			0.351743			0.990099
0.0593775			0.833486			0.049143			0.180004
0.0904807			0.756327			0.0785101			0.528615
0.102505			0.858497			0.0801266			0.0766865
0.133713			0.272823			0.0790603			0.0535221
0.435584			0.990099			0.0676997			0.111685
0.0472544			0.267811			0.0675201			0.124191
0.0541083			0.628589			0.0406287			0.122952
0.122186			0.611562			0.0597162			0.188098
0.160135			0.250289			0.0596614			0.201234
0.0731807			0.310779			0.0791463			0.212282
0.139976			0.700869			0.275452			0.268157
0.54155			0.859965			0.115118			0.265252
0.74686			0.359781			0.126792			0.307971
0.563945			0.248586			0.450896			0.402938
0.171797			0.405071			0.117883			0.466847
0.345561			0.990099			0.139922			0.427024
0.990099			0.370627			0.757276			0.0745583
0.137647			0.990099			0.154747			0.0755644
0.12784			0.456117			0.215218			0.0885881
0.0876263			0.990099			0.311723			0.114848
0.0952599			0.569168			0.0783054			0.0943207
0.339204			0.254295			0.13038			0.125995
0.124197			0.4292			0.263379			0.174879
0.12774			0.635308			0.202885			0.241282
0.486142			0.178246			0.516045			0.00984206
0.111115			0.180918			0.204387			0.0224547
0.138388			-0.990099			0.480629			0.0631669
0.780037			-0.50728			0.120768			0.00983286
0.157459			-0.322936			0.292516			0.0896049
0.26375			-0.800468			0.990099			0.263941
0.374896			-0.404898			0.990099			0.00599181
0.151361			-0.262747			0.350707			0.0839667
0.225426			-0.186966			0.206373			0.0914108
0.512497			-0.295101			0.529365			0.0112981
0.373087			-0.40587			0.223703			0.0155971
0.844874			-0.224484			0.990099			0.0166601
0.261209			-0.132744			0.990099			0.0240473
0.597226			-0.0788327			0.549618			0.0304375
0.145847			-0.990099			0.267371			0.0556129
0.300565			-0.990099			0.265668			0.106403
0.990099			-0.508929			0.441731			0.141702
0.990099			-0.401595			0.990099			0.00282124
0.407243			-0.224559			0.362285			0.0184716
0.228756			-0.199822			0.481818			0.0318582
0.580098			-0.990099			0.685886			0.0545186
0.217831			-0.990099			0.754928			0.0512474
0.990099			-0.205219			0.643285			0.0500374
0.990099			-0.142582			0.990099			0.0609564
0.706813			-0.56078			0.748169			0.000831963
0.349528			-0.421043			0.701092			0.0154769
0.355225			-0.230737			0.990099			0.0149467
0.607882			-0.210778			0.698104			0.0247528
0.990099			-0.363305			0.591484			0.007178
0.221883			-0.34371			0.0866043			0.0134502
0.406722			-0.21199			0.247419			0.00201406
0.440743			-0.216047			0.251993			0.0228404
0.552627			-0.145631			0.0549942			-0.179053
0.474038			-0.0981736			0.109103			-0.102574
0.990099			-0.717597			0.0716521			-0.0810596
0.751568			-0.447028			0.701736			-0.0744394
0.752975			-0.123391			0.279591			-0.067294
0.990099			-0.990099			0.138461			-0.047058
0.628386			-0.0867166			0.282473			-0.0413809
0.5844			-0.696966			0.990099			-0.0450428
0.357657			-0.0687978			0.338954			-0.385726
0.990099			-0.0508064			0.522791			-0.990099
0.990099			-0.363969			0.412878			-0.218842
0.423205			-0.219917			0.320891			-0.115566
0.340843			-0.22335			0.177488			-0.990099
0.289719			-0.180809			0.219982			-0.582091
0.821138			-0.0982833			0.249735			-0.306175
0.990099			-0.0618517			0.252419			-0.113614
0.207535			-0.990099			0.101319			-0.20927
0.45967			-0.343544			0.0916678			-0.100283
0.990099			-0.196297			0.153077			-0.243368
0.305092			-0.106607			0.990099			-0.63168
0.829246			-0.0974508			0.0835405			-0.990099
0.575071			-0.17138			0.990099			-0.990099
0.438823			-0.138924			0.990099			-0.503329
0.239055			-0.990099			0.230537			-0.179166
0.303586			-0.327498			0.290658			-0.283842
0.257167			-0.263845			0.260425			-0.168712
0.194379			-0.13992			0.455289			-0.117247
0.162988			-0.547345			0.217621			-0.126841
0.150928			-0.310432			0.346951			-0.155957
0.12326			-0.990099			0.118027			-0.0437748
0.990099			-0.211179			0.142968			-0.0254166
0.440067			-0.0906597			0.13173			-0.00799932
0.786641			-0.565569			0.0972732			-0.0131659
0.990099			-0.990099			0.0839413			-0.0231398
0.116196			-0.494774			0.0669376			-0.0245442
-0.592384			-0.355508			0.02206			-0.0521366
-0.637419			-0.990099			0.107922			-0.0552372
-0.596476			-0.436945			0.0833289			-0.0292954
-0.531714			-0.246905			0.0261865			-0.0256983
-0.251932			-0.170715			0.0284924			-0.01509
-0.511197			-0.164526			0.00383181			-0.0234444
-0.471028			-0.170027			0.0363509			-0.0103013
-0.21975			-0.167414			0.0277652			-0.00862562
-0.210841			-0.54307			0.041539			-0.0246953
-0.221897			-0.990099			0.0816866			-0.0118345
-0.236913			-0.990099			0.098753			-0.0697994
-0.18399			-0.607301			0.0437986			-0.034317
-0.982709			-0.701874			0.00118509			-0.024252
-0.226308			-0.64452			0.0192963			-0.0356193
-0.166437			-0.391599			0.0206616			-0.0385089
-0.227225			-0.251414			0.0340936			-0.0414993
-0.150453			-0.35349			0.00447128			-0.0622421
-0.151788			-0.469944			0.0280317			-0.0225081
-0.161511						-0.118201
-0.118508						-0.117563
-0.140016						-0.131927
-0.138956						-0.0963056
-0.593124						-0.0104746
-0.122473						-0.0169257
-0.052691						-0.0346158
-0.135388						-0.237357
-0.0758095						-0.182846
-0.305926						-0.179619
-0.110303						-0.0403789
-0.143168						-0.421262
-0.130436						-0.135528
-0.0857765						-0.272677
-0.129826						-0.281409
-0.266492						-0.766661
-0.990099						-0.184181
-0.262294						-0.276427
-0.245849						-0.0358169
-0.175665						-0.71871
-0.990099						-0.990099
-0.343348						-0.0986854
-0.449214						-0.0784486
-0.338284						-0.0794571
-0.162679						-0.0428895
-0.147953						-0.0130648
-0.16989						-0.0947293
-0.990099						-0.103968
-0.120341						-0.0435102
-0.697155						-0.0522175
-0.325805						-0.135315
-0.186539						-0.0831945
-0.537954						-0.0364984
-0.990099						-0.0320886

## Sheet: R3
Medio-Lateral						Dorso-Ventral
CAUDATE			PUTAMEN			CAUDATE			PUTAMEN
PV+Scgn+	PV+Scgn-		PV+Scgn+	PV+Scgn-		PV+Scgn+	PV+Scgn-		PV+Scgn+	PV+Scgn-
0.151319	0.0434455		0.0111913	0.109164		0.038513	0.0148456		0.0124604	0.0300936
0.140552	0.385298		0.727835	0.0469317		0.0268643	0.0657951		0.0361027	0.0363548
0.0771211	0.990099		0.509425	0.0681908		0.0321172	0.110192		0.0854462	0.0199633
0.379038	0.247608		0.199383	0.108396		0.0559551	0.134439		0.0554074	0.141253
0.119206	0.289556		0.68143	0.990099		0.100979	0.113799		0.0462973	0.0392049
0.368039	0.782133		0.122033	0.990099		0.0631207	0.241817		0.175689	0.990099
0.872419	0.691942		0.110883	0.326515		0.119929	0.00448698		0.0469384	0.0487849
0.272241	0.990099		0.990099	0.0875713		0.137503	0.117649		0.0553887	0.182189
0.151999	0.990099		0.990099	0.990099		0.0805288	0.692335		0.203854	0.0398916
0.649589	0.342622		0.34678	0.308215		0.336354	0.0951639		0.35687	0.0961111
0.10837	0.990099		0.512771	0.103488		0.0766739	0.990099		0.166107	0.0857078
0.13563	-0.990099		0.54987	0.12257		0.116289	0.0446601		0.152433	0.227516
0.2665	-0.118433		0.115688	0.0955628		0.0812017	0.990099		0.0994154	0.0893639
0.110944	-0.990099		0.145642	0.990099		0.0956129	0.082069		0.0825783	0.216977
0.181	-0.342156		0.331009	0.524745		0.155588	0.0563321		0.0601274	0.990099
0.156291	-0.543603		0.383077	0.235484		0.615388	0.0290159		0.990099	0.622355
0.990099	-0.348017		0.172846	0.160868		0.121508	0.0084312		0.691615	0.474807
0.990099	-0.280407		0.201962	0.490901		0.131777	0.0148428		0.264868	0.268676
0.241993	-0.4462		0.197897	0.376982		0.19983	-0.162453		0.153197	0.374976
0.553093	-0.990099		0.183993	0.412114		0.238019	-0.0218907		0.301586	0.143364
0.12639	-0.752351		0.127631	0.153849		0.296085	-0.0707427		0.300584	0.102306
0.274207	-0.279656		0.287152	0.190635		0.149547	-0.51317		0.143439	0.492924
0.153274	-0.22021		0.1277	0.110217		0.135053	-0.136071		0.990099	0.346016
0.136093	-0.726792		0.178873	0.405824		0.990099	-0.990099		0.40292	0.132319
0.249084	-0.990099		0.654956	0.831016		0.446854	-0.666851		0.258186	0.101994
0.990099	-0.990099		0.452867	0.195225		0.990099	-0.954611		0.466275	0.110438
0.17629	-0.990099		0.204283	0.270683		0.332223	-0.247565		0.217191	0.140246
0.201667	0.125016		0.179721	0.141156		0.455506	0.0301677		0.990099	0.990099
0.243854	0.0603613		0.137866	0.116123		0.990099	0.057114		0.990099	0.990099
0.366236	0.206883		0.127162	0.63421		0.47565	0.335467		0.163195	0.527843
0.176331	0.175154		0.215421	0.140861		0.990099	0.223411		0.147961	0.360996
0.224279	0.0746813		0.261585	0.990099		0.885001	0.554255		0.127786	0.232556
0.990099	0.191449		0.134336	0.19521		0.333649	0.990099		0.156766	0.587062
0.397904	0.544297		0.0435882	0.507331		0.467291	0.175243		0.0259819	0.990099
0.990099	0.523107		0.104586	0.101273		0.0962787	0.343395		0.0444756	0.164233
0.216888	0.990099		0.2355	0.0722315		0.990099	0.219879		0.00445315	0.101743
0.418701	0.990099		0.284198	0.286348		0.355936	0.240311		0.990099	0.113688
0.990099	0.280545		0.161914	0.106318		0.200054	0.252359		0.342162	0.199981
0.366714	0.218853		0.134264	0.311717		0.116139	0.990099		0.479163	0.30208
0.933083	0.213169		0.222982	0.990099		0.279685	0.150751		0.28179	0.318597
0.523969	0.429181		0.234585	0.990099		0.142937	0.216581		0.140164	0.0388316
0.990099	0.499264		0.356701	0.8623		0.567294	0.0984204		0.280368	0.0631224
0.990099	0.237457		0.195846	0.529135		0.163383	0.0366169		0.240656	0.990099
0.35327	-0.731407		0.200361	0.571171		0.171748	-0.271372		0.0380409	0.521534
0.990099	-0.398446		0.261248	0.274699		0.990099	-0.39831		0.0506772	0.581998
0.363394	-0.311518		0.165677	0.168472		0.430954	-0.272078		0.0491868	0.112163
0.214015	-0.990099		0.174668	0.662274		0.529864	-0.794696		0.362503	0.0846108
0.637496	-0.618118		0.64575	0.416913		0.114044	-0.990099		0.22936	0.0288611
0.530418			0.147327	0.182019		0.146577			0.0160776	0.00623832
0.258284			0.105077	0.144494		0.196341			0.00841889	0.0199558
0.990099			0.382458	0.14286		0.112907			0.0107355	0.078015
0.20257			0.523214	0.990099		0.14935			0.00123971	0.0723645
0.296477			0.374164	0.990099		0.00477901			0.126445	0.0901006
0.990099			0.258923	0.465452		0.0516989			0.022763	-0.416004
0.254267			0.278764	0.264757		0.0841429			0.0631469	-0.108213
0.315244			0.990099	0.169295		0.0479554			0.0823409	-0.0960055
0.175771			0.909947	0.49762		0.601757			0.102808	-0.0799781
0.348166			0.402837	0.990099		0.0789928			0.00369809	-0.0378823
0.216691			0.204516	0.273566		0.20118			0.0295657	-0.0380598
0.162768			0.438395	0.147618		0.247003			0.0615885	-0.990099
0.062613			0.445864	0.196438		0.292127			0.0912631	-0.0157319
0.260538			0.247047	0.0853106		0.13507			0.0302524	-0.0143031
-0.226574			0.990099	0.688782		0.0156367			0.00588747	-0.000494417
-0.150313			0.425672	0.255683		0.00173037			0.0797855	-0.00430358
-0.182681			0.272167	0.0973594		0.0729081			0.111445	-0.00880291
-0.340524			0.429211	0.791876		0.0144559			0.00408643	-0.0426264
-0.130026			0.155989	0.300311		0.0492489			0.0745806	-0.00258566
-0.108834			0.990099	0.105606		0.0272456			0.0851646	-0.0148882
-0.117697			0.990099	-0.310885		0.181662			0.0838191	-0.0556931
-0.103808			0.13517	-0.362821		0.158107			0.0873184	-0.0694984
-0.0927946			0.105049	-0.523364		0.00333438			0.105007	-0.0775072
-0.263729			0.0935727	-0.0930098		0.0920821			0.0126179	-0.00335958
-0.180927			0.0962076	-0.0344366		0.0168837			0.00349789	-0.0109375
-0.161059			0.0877317	-0.184452		0.0178976			0.00380287	-0.0206452
-0.155952			0.0825936	-0.175191		0.0346956			0.10019	-0.0342489
-0.990099			0.990099	-0.407091		0.0930618			0.132243	-0.0157978
-0.211717			0.678697	-0.698116		-0.0639433			0.139534	-0.0188396
-0.134297			0.584146	-0.183323		-0.0606537			0.114807	-0.0434842
-0.279687			0.290318	-0.113149		-0.0581112			0.164171	-0.0812783
-0.128007			0.0790437	-0.214267		-0.165853			0.063656	-0.0716293
-0.0957701			0.152002	-0.269936		-0.320846			0.13199	-0.199335
-0.0768517			0.103607	-0.15949		-0.253644			0.0220859	-0.162299
-0.0976395			0.07414	-0.242111		-0.0719129			0.0393502	-0.0639257
-0.990099			0.0741492	-0.990099		-0.313115			0.0474771	-0.0205752
-0.0681061			0.330801	-0.345677		-0.0565905			0.0709091	-0.439108
-0.270533			0.155441	0.0394597		-0.0723238			0.0950811	0.990099
-0.119316			0.0956365	0.217941		-0.197407			0.0179518	0.351366
-0.348733			0.0888281	0.349166		-0.440571			0.0243566	0.553065
-0.990099			0.255904	0.589162		-0.119345			0.0455232	0.49437
-0.421927			-0.56573	0.616994		-0.0683511			0.0311245	0.349275
-0.331562			-0.990099	0.157315		-0.406357			0.0442621	0.103375
-0.177734			-0.579447	0.589161		-0.0332308			0.0267174	0.171313
-0.112253			-0.374927	0.990099		-0.0588173			0.0100748	0.990099
-0.0955768			-0.256759	0.990099		-0.990099			0.0120794	0.0658579
-0.135782			-0.420652	0.205922		-0.126137			0.0174274	0.00471992
-0.990099			-0.259848	0.712261		-0.0243826			0.00247773	0.00246111
-0.242532			-0.164538	0.524789		-0.12661			0.00254295	0.164562
-0.23743			-0.169794	0.708649		-0.0704306			0.0223331	0.0569561
-0.42713			-0.990099	0.59318		-0.139837			0.00484227	0.0277108
-0.931145			-0.990099	0.990099		-0.181378			0.0419812	0.150375
-0.492186			-0.626686	0.604497		-0.105747			0.0572079	0.172526
-0.685367			-0.990099	0.990099		-0.00671596			0.0452734	0.152587
0.0152045			-0.8454	0.52506		0.00163685			0.0300094	0.0842989
0.223352			-0.990099	0.630552		0.0260669			0.0655264	0.331084
0.0847718			-0.18644	0.49219		0.0339589			0.0398121	0.119982
0.0895127			-0.18456	0.411888		0.0316853			0.0434567	0.213197
0.133543			-0.126629	0.20111		0.0436823			0.0778586	0.353097
0.440079			-0.990099	0.990099		0.0983794			0.0874072	0.14594
0.107064			-0.288367	0.53148		0.0588439			0.0859017	0.170798
0.383191			-0.0641244	0.287873		0.0745332			0.0653139	0.315192
0.238603			-0.0754788	0.135118		0.18396			0.0485112	0.0161233
0.466396			-0.597571	0.407118		0.0612438			0.0802356	0.0443612
0.172041			-0.990099	0.55199		0.0708908			-0.266387	0.0640756
0.202576			-0.547145	0.0781049		0.990099			-0.605751	0.0734462
0.100626			-0.235535	0.77777		0.144204			-0.222291	0.0133176
0.213181			-0.990099	-0.990099		0.294275			-0.905367	0.0237666
0.990099			-0.366946	-0.990099		0.488574			-0.815062	0.0351077
0.180325			-0.222429	-0.990099		0.138205			-0.199037	0.0164519
0.237759			-0.275356	-0.392444		0.185398			-0.3207	0.000270944
0.397112			-0.210897	-0.990099		0.246742			-0.2232	-0.308129
0.109802			-0.883979	-0.554899		0.31785			-0.265263	-0.990099
0.138363			-0.990099	-0.0311299		0.130808			-0.456797	-0.607257
0.261228			-0.990099	-0.770738		0.408828			-0.329926	-0.672325
0.410758			-0.0368203	-0.223633		0.990099			-0.446074	-0.182473
0.198793			-0.0511879	-0.125226		0.990099			-0.427405	-0.163737
0.513889			-0.0596837	-0.141345		0.823894			-0.525525	-0.0378497
0.990099			-0.0679604	-0.379465		0.686215			-0.29175	-0.012638
0.990099			-0.153548	-0.0757716		0.216264			-0.102257	-0.0520315
0.980184			-0.0645967	-0.0556529		0.630334			-0.151647	-0.0252483
0.939102			-0.285678	-0.0308134		0.414916			-0.186804	-0.0185373
0.223337			-0.121374	-0.269286		0.365286			-0.166358	-0.0186067
0.680281			-0.0751855	-0.145604		0.990099			-0.5695	-0.0773993
0.463633			-0.0487429	-0.0802679		0.753464			-0.0674537	-0.0176696
0.337442			-0.0334401	-0.271676		0.0468946			-0.181968	-0.0146487
0.990099			-0.320236	-0.990099		0.0190527			-0.848118	-0.00941433
0.521797			-0.17419	-0.143623		0.0863552			-0.681498	-0.173634
0.248379			-0.114071	-0.83957		0.147458			-0.235858	-0.0528523
0.488519			-0.198926	-0.458045		0.302576			-0.0219899	-0.0199082
0.413582			-0.126966	-0.622673		0.364877			-0.440127	-0.0326234
0.46863			-0.237392	-0.259017		0.269143			-0.534472	-0.0536337
0.990099			-0.580977	-0.158924		0.101479			-0.447259	-0.0437392
0.264018			-0.518619	-0.990099		0.990099			-0.217644	-0.204115
0.708055			-0.371737			0.298096			-0.0502376
0.279524			-0.990099			0.990099			-0.00455092
0.72824			-0.990099			0.171556			-0.00239789
0.404716			-0.220564			0.10035			-0.041357
0.990099			-0.990099			0.399416			-0.0257916
0.674209			-0.149185			0.620055			-0.030256
0.216723			-0.109091			0.515922			-0.0929442
0.547149			-0.0983504			0.166459			-0.127896
0.654685			-0.135677			0.163762			-0.0557422
0.266458			-0.077284			0.20761			-0.0665262
0.29904			-0.141038			0.990099			-0.140484
0.222677			-0.149746			0.0779605			-0.126544
0.990099			-0.0739879			0.180349			-0.1276
-0.681275			-0.105598			0.126563			-0.126406
-0.990099			-0.130947			0.20424			-0.182486
-0.463646			-0.196527			0.0154124			-0.0694263
-0.207424			-0.195718			0.0719843			-0.190155
-0.878662			-0.106228			0.0215006			-0.161251
-0.337827			-0.176681			0.0470756			-0.0535957
-0.291707			-0.142478			0.105168			-0.100287
-0.486501			-0.327482			0.478699			-0.230267
-0.250832			-0.337772			0.3899			-0.232057
-0.136618			-0.322002			0.0975084			-0.386687
-0.110757			-0.14601			0.076806			-0.292172
-0.151387			-0.108623			0.0988048			-0.312889
-0.210405			-0.112627			0.0498374			-0.204925
-0.649549			-0.395646			0.041082			-0.455122
-0.216476			-0.116069			0.00847691			-0.205757
-0.131047			-0.185462			0.0143407			-0.373909
-0.434383			-0.620761			0.0106371			-0.517547
-0.0287165			-0.594261			0.0315219			-0.334207
-0.159282			-0.229906			0.0707059			-0.2418
-0.122639			-0.317139			-0.138623			-0.19737
-0.121246			-0.990099			-0.192476			-0.307973
-0.148844			-0.915488			-0.027558			-0.282392
-0.103028			-0.990099			-0.174065			-0.229794
-0.181907			-0.354449			-0.0412552			-0.290842
-0.34703			-0.212847			-0.387437			-0.28122
-0.990099			-0.282167			-0.0484343			-0.930911
-0.163383			-0.990099			-0.0843737			-0.990099
-0.290692			0.0233047			-0.990099			0.004746
-0.131772			0.0575746			-0.437971			0.12835
-0.0925267			0.0583877			-0.0751053			0.0219647
-0.145741			0.0524997			-0.0377467			0.0333561
-0.129485			0.095631			-0.0563151			0.0710175
-0.0856472			0.0925094			-0.0257404			0.146086
-0.166719			0.148267			-0.107884			0.593544
-0.303742			0.17926			-0.0730282			0.277658
-0.990099			0.427404			-0.025448			0.420633
-0.559931			0.34697			-0.01372			0.00756556
-0.338236			0.0815792			-0.0329762			0.0351904
			0.0874077						0.0551665
			0.162412						0.177647
			0.207433						0.0751867
			0.297171						0.0867702
			0.176527						0.116254
			0.990099						0.00836509
			0.109852						0.00611444
			0.162041						0.00962356
			0.214409						0.0511495
			0.53054						0.0590555
			0.188492						0.159552
			0.35961						0.179393
			0.256183						0.204434
			0.990099						0.0911177
			0.261705						0.0406806
			0.194534						0.0726608
			0.540621						0.120285
			0.127704						0.0779934
			0.221977						0.280762
			0.784725						0.990099
			0.14448						0.202662
			0.149102						0.135363
			0.235094						0.295556
			0.767945						0.990099
			0.41912						0.120312
			0.503581						0.00633055
			0.119498						0.0124581
			0.224495						0.15343
			0.145945						0.990099
			0.66438						0.298891
			0.348513						0.212325
			0.470255						0.179045
			0.347759						0.990099
			0.271182						0.285209
			0.181994						0.990099
			0.164918						0.565666
			0.138642						0.20309
			0.270202						0.361573
			0.990099						0.254862
			0.22591						0.0772506
			0.161256						0.171443
			0.591376						0.178755
			0.284132						0.134846
			0.192583						0.228942
			0.122044						0.0463541
			0.274327						0.0221244
			0.788417						0.0752229
			0.256509						0.0166544
			0.233587						0.0607021
			0.411874						0.0462498
			0.279938						0.0723146
			0.589252						0.084566
			-0.990099						0.0742165
			-0.990099						0.0129061
			-0.990099						0.0185382
			-0.990099						0.0420398
			-0.990099						0.00977647
			-0.615525						0.01086
			-0.51132						0.0124779
			-0.241029						0.00895871
			-0.128072						0.0335892
			-0.179174						0.0107061
			-0.990099						0.0223629
			-0.990099						0.025614
			-0.296994						0.00410339
			-0.158443						-0.218911
			-0.168782						-0.321439
			-0.54987						-0.304102
			-0.34771						-0.348262
			-0.399432						-0.4999
			-0.136616						-0.265339
			-0.527142						-0.268566
			-0.227539						-0.316081
			-0.773781						-0.648603
			-0.990099						-0.0877879
			-0.144678						-0.513495
			-0.537465						-0.990099
			-0.125161						-0.327995
			-0.243264						-0.503765
			-0.112461						-0.167176
			-0.101467						-0.504459
			-0.0607541						-0.411628
			-0.0160834						-0.186983
			-0.0103865						-0.085552
			-0.239874						-0.0615049
			-0.109239						-0.0770588
			-0.0597576						-0.0449936
			-0.371432						-0.0167086
			-0.449738						-0.107396
			-0.253695						-0.110592
			-0.220075						-0.0803755
			-0.0969388						-0.0760067
			-0.149506						-0.0814163
			-0.733922						-0.0518134
			-0.366043						-0.00712794
			-0.240456						-0.175004
			-0.990099						-0.0942711
			-0.157532						-0.0743825
			-0.0972369						-0.0263037
			-0.139261						-0.259268
			-0.252885						-0.161564
			-0.639331						-0.0755042
			-0.145444						-0.118693
			-0.871912						-0.0356707
			-0.920782						-0.176511
			-0.371098						-0.180651
			-0.990099						-0.0526994
			-0.287445						-0.227981
			-0.636197						-0.396377
			-0.667671						-0.438752
			-0.37586						-0.507365

## Sheet: R4
Medio-Lateral						Dorso-Ventral
CAUDATE			PUTAMEN			CAUDATE			PUTAMEN
PV+Scgn+	PV+Scgn-		PV+Scgn+	PV+Scgn-		PV+Scgn+	PV+Scgn-		PV+Scgn+	PV+Scgn-
0.360032	0.0907698		0.990099	0.47262		0.0167892	0.0293967		0.0575063	0.165667
0.990099	0.990099		0.110224	0.210405		0.0802535	0.0833206		0.235027	0.990099
0.574783	0.990099		0.336421	0.990099		0.36875	0.130928		0.234497	0.00724452
0.344025	0.464798		0.990099	0.990099		0.0314121	0.185289		0.271905	-0.424827
0.979484	0.671782		0.909487	0.125758		0.0535775	0.0241184		0.0623594	-0.0033449
0.199957	0.990099		0.200985	0.328071		0.0990768	0.382358		0.171805	-0.0464004
0.426376	0.990099		0.727629	-0.990099		0.344264	0.0658782		0.468941	-0.137345
0.653958	0.784573		0.990099	-0.075552		0.990099	0.0241801		0.670036	-0.0237042
0.180081	0.350396		0.990099	0.848348		0.10573	0.0348523		0.139312	-0.990099
0.936576	0.990099		0.694163	0.990099		0.0805817	0.67262		0.127687	0.0401125
0.46777	0.354864		0.990099	0.937683		0.35609	0.990099		0.143958	0.296296
0.990099	-0.207807		0.990099	0.122885		0.990099	0.616629		0.119702	0.210431
0.19961	-0.200693		0.949013	0.121719		0.33208	0.923041		0.990099	0.126751
0.527713	-0.427854		0.990099	0.427464		0.247133	0.259287		0.244117	0.267898
0.990099	-0.340585		0.322495	0.330157		0.300371	0.990099		0.578923	0.135004
0.369424	-0.256347		0.347014	0.990099		0.990099	0.389015		0.568777	0.0877215
0.197328	-0.22722		0.733835	0.990099		0.348734	0.036431		0.138748	0.268576
0.206036	-0.279023		0.360112	0.096899		0.990099	0.0133956		0.184283	0.430663
0.874795	-0.45056		0.735828	0.222331		0.202128	0.00786555		0.990099	0.0359294
0.2888	-0.718884		0.990099	0.159793		0.0629763	-0.113746		0.990099	0.138769
0.990099	-0.926474		0.49571	0.628453		0.0672964	-0.322708		0.9019	0.990099
0.152545	-0.217857		0.261532	0.279932		0.00883591	-0.990099		0.556577	0.990099
0.11824	-0.482347		0.131225	0.284123		0.039542	-0.123577		0.395397	0.120348
0.160803	-0.990099		0.0401925	0.17458		0.0216809	-0.0784474		0.990099	0.0604643
0.158982	-0.990099		0.241585	0.250925		0.169447	-0.70102		0.108252	0.637719
0.0859174	-0.990099		0.178994	0.242588		0.156617	-0.990099		0.103977	0.340436
0.0530185	-0.95418		0.597124	0.176063		0.0131389	-0.0143369		0.118294	0.00511771
-0.134238	0.990099		0.0604771	0.446734		0.0288267	0.316238		0.00301375	0.0715941
-0.0923566	0.236074		0.354421	0.275296		0.0108605	0.16316		0.150723	0.138462
-0.2054	0.616378		0.789519	0.238567		0.0395632	0.990099		0.00659434	0.00645618
-0.374965	0.195294		0.990099	0.616578		0.0677985	0.446606		0.783726	0.071625
-0.990099	0.990099		0.178749	0.150383		0.00683362	0.350985		0.990099	0.00594335
-0.360272	0.339887		0.193636	0.283145		0.143302	-0.121831		0.570338	0.01551
-0.422322	0.177554		0.130308	0.243857		0.0204563	-0.00986173		0.990099	-0.183296
-0.1638	-0.120925		0.134013	0.146016		0.117142	-0.0614697		0.561826	-0.19948
-0.132233	-0.184295		0.990099	0.171223		0.0185135	-0.990099		0.599494	-0.442323
-0.990099	-0.990099		0.301476	0.990099		0.0350467	-0.184554		0.0265139	-0.0193254
-0.334317			0.751718	0.990099		0.184178			0.315248	-0.0197926
-0.91557			0.742316	0.352737		0.131415			0.159513	-0.990099
-0.310035			0.168592	0.122732		0.0936548			0.0580111	-0.851186
-0.309702			0.28114	0.437117		0.102949			0.0200443	-0.180931
-0.990099			0.990099	-0.221515		0.00324788			0.066402	-0.110858
-0.214412			0.990099	-0.141749		-0.0350451			0.565932	-0.153334
-0.990099			0.729218	-0.414978		-0.110213			0.0410628	-0.0300926
-0.666761			0.391098	-0.990099		-0.0090553			0.119539	-0.0266937
-0.231401			0.266661	-0.217664		-0.176344			0.00694288	-0.367244
-0.947129			0.990099	-0.477276		-0.0579546			0.0561921	-0.154915
-0.177636			0.370932	-0.119249		-0.329537			0.00486577	-0.600267
-0.161947			0.285598	-0.0762058		-0.0087928			0.0171636	-0.486024
-0.181522			0.0858392	-0.100962		-0.489818			0.00730858	-0.076289
-0.965737			0.0684145	-0.990099		-0.056481			0.00464877	-0.208391
-0.11968			0.418225	-0.41473		-0.0885806			-0.0642025	-0.195483
-0.198159			0.0525611	-0.990099		-0.133753			-0.0207241	-0.300908
-0.340867			0.50446	-0.417829		-0.226111			-0.0153047	-0.452985
-0.150887			0.990099			-0.295098			-0.103341
-0.167665			0.30123			-0.152297			-0.0074133
-0.257322			0.530848			-0.159591			-0.00262876
-0.341864			0.257825			-0.990099			-0.00440931
-0.194787			0.181477			-0.142793			-0.0200046
-0.990099			0.0157935			-0.990099			-0.00794737
-0.990099			-0.990099			-0.0460617			-0.00413914
0.101831			-0.122687			-0.149864			-0.00278986
0.182603			-0.990099			-0.0231691			-0.013822
0.193454			-0.372689			-0.238752			-0.0003919
0.078342			-0.162042			0.0189464			-0.00317326
0.489784			-0.24592			0.0186146			-0.0112841
0.0615132			-0.932734			0.0257711			-0.0137214
0.148092			-0.283944			0.0203313			-0.0538604
0.503572			-0.378421			0.318169			-0.0633766
0.168588			-0.0428841			0.0428108			-0.0580409
0.266299			-0.533677			0.0509346			-0.0695679
0.374124			-0.291652			0.116259			-0.0397898
0.990099			-0.903298			0.259082			-0.0249205
0.199445			-0.990099			0.420668			-0.0534448
0.990099			-0.142609			0.109414			-0.101315
0.172871			-0.990099			0.160413			-0.33717
0.159883			-0.944495			0.233255			-0.990099
0.325224			0.00772209			0.376528			0.00444923
0.574326			0.0129944			0.20049			0.015878
0.201376			0.0203192			0.299904			0.103599
0.255236			0.0685863			0.398284			0.0476103
0.206013			0.013619			0.11237			0.0624202
0.333959			0.0443447			0.990099			0.0513213
0.209959			0.110833			0.770658			0.11287
0.334578			0.154465			0.214677			0.0922307
0.271985			0.990099			0.990099			0.160371
0.346288			0.735594			0.316339			0.0436745
0.990099			0.305217			0.288336			0.0493996
0.990099			0.270339			0.150079			0.0391313
0.227588			0.405151			0.990099			0.0651568
0.990099			0.990099			0.0458902			0.277411
0.344376			0.37484			0.990099			0.293128
0.284842			0.224534			0.0373989			0.0837309
0.240005			0.208624			0.0266228			0.111153
0.990099			0.990099			0.131797			0.115613
0.655003			0.143152			0.420264			0.581738
0.990099			0.233105			0.00971406			0.262613
0.150123			0.27712			0.0102526			0.262579
0.154818			0.134654			0.0299059			0.132716
0.215467			0.269686			0.0140534			0.990099
-0.323094			0.990099			0.0426454			0.33362
-0.112642			0.394979			0.13683			0.35159
-0.102971			0.414134			0.1334			0.256952
-0.990099			0.340465			0.172386			0.990099
-0.150077			0.162136			0.0599476			0.175017
-0.522361			0.334199			0.105265			0.511627
-0.990099			0.183402			0.137232			0.990099
-0.332678			0.509219			0.147356			0.990099
-0.2179			0.166941			0.0462868			0.0330573
-0.990099			0.209189			0.0358278			0.00456241
-0.648748			0.100386			0.0276124			0.00454409
-0.313985			0.22007			0.0499788			0.0751216
-0.822468			0.243861			0.0507049			0.0202054
-0.243168			0.285478			-0.365739			0.0848776
-0.165431			0.240664			-0.106724			0.0253353
-0.0489736			0.176936			-0.0917314			0.0475908
-0.265347			0.413064			-0.240026			0.0757995
-0.291446			0.410308			-0.750052			0.0905836
-0.3343			0.17853			-0.791482			0.990099
-0.138147			0.641196			-0.990099			0.990099
-0.105245			0.303586			-0.872762			0.232912
-0.133464			0.829722			-0.54726			0.117551
-0.101928			0.202704			-0.0472904			0.376319
-0.128239			0.172745			-0.967331			0.990099
-0.191809			0.167387			-0.301074			0.748874
-0.158703			0.397265			-0.339998			0.0914531
-0.17437			0.177804			-0.135304			0.048829
			0.187998						0.227947
			0.797163						0.180758
			0.685324						0.186844
			0.163983						0.145844
			0.165832						0.242876
			0.162644						0.0924922
			0.7777						0.079234
			0.317016						0.112909
			0.359159						0.00660502
			0.190982						0.0305616
			0.990099						0.00363788
			0.457232						0.053207
			0.372203						0.057451
			0.294038						0.0623919
			0.990099						0.0986245
			0.12132						0.0987015
			0.369094						0.0714903
			0.990099						0.0185021
			0.745402						0.0201852
			0.378506						0.00779357
			0.257122						0.00136297
			0.197861						0.0186022
			0.276228						-0.26988
			0.537582						-0.158713
			0.202161						-0.990099
			0.246268						-0.373174
			0.202746						-0.343668
			0.181673						-0.731223
			0.990099						-0.129883
			0.990099						-0.150246
			0.197405						-0.0670936
			0.990099						-0.199545
			0.624915						-0.158108
			-0.990099						-0.109562
			-0.990099						-0.0728139
			-0.98922						-0.00252865
			-0.272806						-0.0101962
			-0.990099						-0.0234324
			-0.719862						-0.0325313
			-0.990099						-0.0231523
			-0.539735						-0.00335761
			-0.285524						-0.0391306
			-0.10575						-0.0804537
			-0.0459433						-0.114578
			-0.0301787						-0.0190268
			-0.360072						-0.104133
			-0.226004						-0.0645553
			-0.119038						-0.0489726
			-0.15089						-0.100066
			-0.108168						-0.0715239
			-0.990099						-0.00240248
			-0.171666						-0.0776387
			-0.990099						-0.0551417
			-0.124483						-0.0843185
			-0.173296						-0.140446
			-0.159975						-0.0943527
			-0.114408						-0.178267
			-0.112999						-0.0875442
			-0.39131						-0.138999
			-0.396673						-0.201406
			-0.816526						-0.182406
			-0.990099						-0.106782
			-0.371655						-0.14932
			-0.139385						-0.109533
			-0.377525						-0.13443
			-0.201225						-0.204841
			-0.215392						-0.0927127
			-0.515411						-0.112807

## Sheet: R5
Medio-Lateral						Dorso-Ventral
CAUDATE			PUTAMEN			CAUDATE			PUTAMEN
PV+Scgn+	PV+Scgn-		PV+Scgn+	PV+Scgn-		PV+Scgn+	PV+Scgn-		PV+Scgn+	PV+Scgn-
0.505427	0.128722		0.141684	0.990099		0.0301414	0.0338338		0.0277451	0.0964045
0.834702	0.433372		0.113377	0.103697		0.0797116	0.501426		0.0517946	0.344274
0.990099	0.389271		0.552896	0.990099		0.110979	0.990099		0.285998	0.514684
0.990099	0.365716		0.173294	0.106751		0.147128	0.990099		0.0954125	0.447966
0.314866	0.35955		0.100327	0.550827		0.172823	0.897204		0.990099	0.990099
0.308412	0.990099		0.491567	0.324638		0.0803301	-0.028708		0.990099	0.163771
0.275048	0.338286		0.286908	0.990099		0.216451	-0.0440105		0.65779	0.0988615
0.143894	0.410398		0.196087	0.208495		0.468377	-0.108335		0.990099	0.120952
0.990099	-0.0286542		0.990099	0.990099		0.0866606	-0.16993		0.306301	0.542101
0.712929	-0.990099		0.165904	0.092786		0.109521	-0.990099		0.366715	0.0399162
0.250288	0.0783628		0.990099	0.258649		0.113512	0.0589704		0.453379	0.240253
0.545143	0.444303		0.256559	0.411636		0.118018	0.121905		0.990099	0.0137366
0.462985	0.274517		0.221588	0.990099		0.463211	0.186937		0.990099	0.198597
0.990099	0.338201		0.0947575	0.727157		0.990099	0.51848		0.177586	0.151661
0.401274	0.272141		0.501251	0.153397		0.343365	0.481006		0.206109	0.257723
0.247784	0.357681		0.20368	0.201712		0.108585	0.626568		0.146375	0.0339934
0.79483	0.523582		0.990099	0.285045		0.256903	0.344141		0.39359	0.0929611
0.181883	0.849579		0.990099	0.903006		0.0163542	0.990099		0.990099	0.0646807
0.120515	0.758686		0.990099	0.784895		0.132978	0.0551849		0.625848	0.0922674
0.382562	0.990099		0.990099	0.677687		0.230334	0.0747666		0.197933	-0.611388
0.225641	0.405033		0.605619	0.990099		0.267094	0.104839		0.990099	-0.306329
0.23153	0.758222		0.838425	0.0778176		0.101663	0.0445837		0.152534	-0.334661
0.211231	0.223279		0.738979	0.211987		0.0650983	0.0888039		0.296187	-0.012035
0.221878	-0.0388511		0.990099	0.252546		0.359747	0.186664		0.0445369	-0.0596014
0.990099	-0.379483		0.990099	0.235581		0.990099	0.0586852		0.462328	-0.00221913
0.223705	-0.0926627		0.318368	0.0781163		0.161344	-0.00877708		0.0699472	-0.0405093
0.990099	-0.153956		0.275112	0.0951803		0.310207	-0.200462		0.990099	-0.0157703
0.057989	-0.106379		0.171826	0.0280476		0.031519	-0.0461324		0.241549	-0.059317
0.0305608	-0.112684		0.523123	-0.990099		0.142637	-0.0211693		0.109439	-0.00947727
-0.0657125	-0.147638		0.990099	-0.990099		0.0911881	-0.0318321		0.425154	-0.0817633
-0.164789	-0.990099		0.576295	-0.233136		0.0082172	-0.990099		0.0523409	-0.00274658
-0.120006			0.990099	-0.149503		0.0511374			0.001209	-0.0612486
-0.781245			0.449726	-0.485142		0.0875386			0.130192	-0.0389704
-0.140806			0.289638	-0.132031		0.0960401			0.128202	-0.101602
-0.169029			0.990099	-0.24177		-0.0243496			0.0296608	-0.0368082
-0.161076			0.30716	-0.613378		-0.184608			0.00583938	-0.161962
-0.363625			0.14722	-0.232052		-0.308729			-0.391041	-0.0154307
-0.198794			0.990099	-0.110691		-0.0556471			-0.35613	-0.0376484
-0.505646			-0.211628	-0.588223		-0.0112159			-0.179003	-0.152957
-0.482827			-0.33676	-0.113519		-0.172058			-0.0521226	-0.0956486
-0.189208			-0.990099	-0.104853		-0.168214			-0.15413	-0.149433
-0.990099			-0.232087	-0.223158		-0.581466			-0.197602	-0.990099
-0.260783			-0.0475814			-0.289348			-0.0526186
-0.268085			-0.0890843			-0.990099			-0.162438
-0.126003			-0.10631			-0.206163			-0.268393
-0.171024			-0.990099			-0.0444758			-0.990099
-0.419803			-0.0926426			-0.639587			-0.0155201
0.0120184			-0.196855			0.00518071			-0.394775
0.144507			-0.611483			0.0421203			-0.0101735
0.108479			-0.13315			0.0364946			-0.282209
0.0711228			-0.415817			0.0284631			-0.434939
0.021778			0.371421			0.0126035			0.0248496
0.0819219			0.00815355			0.0365076			0.0152226
0.670899			0.0584939			0.0334636			0.128508
0.352891			0.0855984			0.0649497			0.0560496
0.125782			0.148876			0.0646372			0.069941
0.0915139			0.210354			0.116689			0.493091
0.205377			0.236386			0.127984			0.220056
0.215526			0.101952			0.168425			0.221483
0.127426			0.13536			0.232051			0.0901357
0.372784			0.195013			0.0976843			0.037332
0.0853495			0.203115			0.292864			0.0340756
0.0726764			0.220979			0.110594			0.269383
0.0908487			0.312698			0.0749501			0.275172
0.0819416			0.203167			0.0914305			0.148663
0.155334			0.228759			0.0773247			0.16983
0.0906355			0.15652			0.17999			0.10337
0.254719			0.10958			0.108604			0.373316
0.25284			0.485934			0.235453			0.247632
0.309284			0.184227			0.273483			0.132466
0.568435			0.360887			0.284262			0.287593
0.256194			0.282505			0.678735			0.230011
0.10496			0.410178			0.237454			0.664069
0.131947			0.174585			0.114562			0.990099
0.229308			0.555979			0.129706			0.990099
0.881186			0.278353			0.247477			0.990099
0.189491			0.188353			0.990099			0.42547
0.22139			0.0796548			0.181261			0.00941217
0.328067			0.226684			0.25772			0.032702
0.948762			0.44619			0.359422			0.0819774
0.504308			0.587799			0.896874			0.00184913
0.506706			0.174383			0.515566			0.0273351
0.990099			0.1192			0.520809			0.106893
0.430033			0.261226			0.990099			0.10045
0.273274			0.990099			0.488795			0.990099
0.388323			0.590267			0.0236598			0.203556
0.133934			0.427529			0.388433			0.00436552
0.138101			0.125235			0.134044			0.0683657
0.517446			0.477256			0.0130849			0.222971
0.990099			0.32021			0.190104			0.469913
0.428393			0.179259			0.100822			0.990099
0.990099			0.166676			0.151462			0.0296464
0.990099			0.090333			0.289554			0.0532788
0.26651			0.634646			0.72476			0.188404
0.30633			0.376666			0.168963			0.0753977
0.259371			0.323885			0.201284			0.137414
0.214214			0.283438			0.189928			0.162575
0.990099			0.57344			0.109497			0.154497
0.420348			0.990099			0.729662			0.148087
0.151187			0.990099			0.376785			0.160315
0.990099			0.990099			0.129905			0.0162523
0.990099			0.266916			0.387261			0.0295996
0.296318			0.149973			0.447015			0.0591701
0.171739			0.337703			0.0144223			0.0999363
0.238925			0.162794			0.0494695			0.00387912
-0.559205			0.217369			0.0627477			0.0469737
-0.990099			0.211102			0.0872927			0.0339241
-0.292059			0.990099			0.368171			0.00769433
-0.990099			0.239968			0.734947			0.0360025
-0.378483			0.324614			0.389141			0.0239858
-0.990099			0.644674			0.345535			0.00695686
-0.275645			0.836107			0.363073			0.0195816
-0.207365			0.722256			0.0688471			0.0379909
-0.141324			-0.990099			0.171878			0.0209757
-0.182444			-0.453113			0.0828136			0.0412005
-0.990099			-0.662771			0.0828984			0.012743
-0.258509			-0.990099			0.0349449			0.0167782
-0.990099			-0.622625			0.0525421			0.0493991
-0.41446			-0.221559			0.129046			0.0377296
-0.251911			-0.279278			0.0582913			0.0890791
-0.123077			-0.990099			0.064165			0.0921679
-0.120586			-0.334607			0.0907714			0.0849089
-0.276041			-0.414262			0.00451709			0.0946592
-0.163895			-0.266233			0.0766841			-0.990099
-0.200352			-0.262004			0.00118076			-0.743897
-0.0470052			-0.990099			0.00843267			-0.629906
-0.0189392			-0.507333			0.00382766			-0.264198
-0.0641318			-0.106913			0.0344332			-0.178768
-0.0730545			-0.267019			0.0230847			-0.251591
-0.0571254			-0.116568			0.00449197			-0.990099
-0.990099			-0.0901348			-0.0951097			-0.952148
-0.100203			-0.0839776			-0.990099			-0.107861
-0.990099			-0.835611			-0.188014			-0.110903
-0.990099			-0.557232			-0.123219			-0.159405
-0.990099			-0.402204			-0.308495			-0.226094
-0.210705			-0.201214			-0.0935982			-0.0736689
-0.246863			-0.990099			-0.0680564			-0.120456
-0.0943769			-0.219366			-0.400089			-0.311185
-0.990099			-0.32372			-0.0896537			-0.990099
-0.990099			-0.990099			-0.0834165			-0.0597947
-0.152725			-0.536248			-0.135504			-0.0580901
-0.168408			-0.369007			-0.0450816			-0.0468301
-0.313628			-0.990099			-0.025528			-0.00261287
-0.178379			-0.315372			-0.0958058			-0.0696302
-0.176607			-0.116909			-0.0714648			-0.0616699
-0.416808			-0.0326315			-0.110491			-0.174349
-0.28693			-0.0867814			-0.0110047			-0.0625239
-0.267971			-0.281327			-0.0110273			-0.019174
			-0.182576						-0.0221738
			-0.990099						-0.0280759
			-0.108126						-0.114428
			-0.0960924						-0.0771976
			-0.18668						-0.105041
			-0.223736						-0.0540298
			-0.0915534						-0.0547584
			-0.0758244						-0.172472
			-0.124338						-0.312242
			-0.990099						-0.0317734
			-0.489295						-0.0302068
			-0.107988						-0.0450514
			-0.13647						-0.0598321
			-0.195398						-0.0143713
			-0.0791738						-0.0499416
			-0.407988						-0.0267636
			-0.990099						-0.0323631
			-0.139374						-0.032741
			-0.168387						-0.0864204
			-0.212085						-0.135342
			-0.240449						-0.0299571
			-0.135208						-0.0609828
			-0.157485						-0.13752
			-0.165849						-0.156974
			-0.545967						-0.112545
			-0.274645						-0.0941979
			-0.23522						-0.136549
			-0.312509						-0.119812
			-0.990099						-0.359063

## Sheet: R6
Medio-Lateral						Dorso-Ventral
CAUDATE			PUTAMEN			CAUDATE			PUTAMEN
PV+Scgn+	PV+Scgn-		PV+Scgn+	PV+Scgn-		PV+Scgn+	PV+Scgn-		PV+Scgn+	PV+Scgn-
0.060136	0.990099		0.0665846	0.0603358		0.0210389	0.231911		0.182292	0.0276927
0.0890911	0.117595		0.159072	0.158328		0.0687544	0.104517		0.221548	0.0858925
0.0541212	0.990099		0.197593	0.116904		0.0446298	0.430297		0.290645	0.079474
0.357329	0.990099		0.160091	0.0953231		0.131783	0.437047		0.241524	0.0415218
0.48984	0.990099		0.193084	0.220174		0.125518	0.990099		0.158527	0.132524
0.522794	0.183723		0.155316	0.27188		0.10952	0.406234		0.204178	0.431694
0.108355	0.328233		0.182708	0.304408		0.079355	0.241183		0.147034	0.048695
0.0703785	0.207144		0.180729	0.197646		0.0706831	0.274885		0.157322	0.302957
0.149859	0.143191		0.217663	0.0947349		0.169537	0.720528		0.175208	0.0848919
0.17796	0.934093		0.75818	0.109785		0.200578	0.340216		0.191982	0.0633527
0.109047	0.160359		0.374716	0.790604		0.469947	-0.0703308		0.264087	0.695613
0.221595	0.120197		0.822967	0.328217		0.190029	-0.990099		0.121637	0.135196
0.214807	-0.840887		0.990099	0.445434		0.985112	-0.0198386		0.124734	0.953977
0.234482	-0.0937583		0.135288	0.237941		0.132508	-0.0618222		0.09645	0.104061
0.123301	-0.134421		0.16782	0.990099		0.179309	-0.00996299		0.0868789	0.129786
0.139841	-0.134151		0.210328	0.990099		0.251037	-0.00532286		0.152996	0.338885
0.177019	-0.990099		0.244812	0.12733		0.262131	-0.00277133		0.155088	0.603823
0.101793	-0.11634		0.373721	0.178812		0.0753323	-0.0589729		0.234061	0.0696586
0.125685	0.293056		0.421442	0.234249		0.0884616	0.353492		0.0926063	0.524744
0.189079	0.442951		0.395204	0.135267		0.0836213	0.30516		0.0887991	0.063369
0.286289	0.623933		0.487107	0.289712		0.148012	0.285923		0.0626325	0.491272
0.27586	0.304577		0.55274	0.990099		0.696175	0.36672		0.0650744	0.405428
0.722427	0.990099		0.356907	0.743146		0.322966	0.990099		0.125664	0.990099
0.990099	-0.176105		0.329999	0.179766		0.194693	-0.0648567		0.340561	0.264237
0.258512	-0.316359		0.358849	0.990099		0.398227	-0.211121		0.851907	0.244833
0.990099	-0.122293		0.311642	0.212503		0.443587	-0.990099		0.824194	0.224386
0.179484	-0.990099		0.208564	0.990099		0.404103	-0.350516		0.990099	0.265007
0.233162	-0.0871662		0.888774	0.191456		0.990099	-0.073265		0.990099	0.4253
0.25905			0.336319	0.241868		0.990099			0.262558	0.507612
0.263809			0.265403	0.569808		0.25884			0.19452	0.421685
0.130394			0.277796	0.540727		0.251092			0.225387	0.0345785
0.160605			0.282612	0.52422		0.216066			0.132036	0.0275885
0.170976			0.522614	0.582891		0.916995			0.74371	0.0389706
0.238546			0.927023	0.504186		0.28195			0.990099	0.203535
0.990099			0.29813	0.990099		0.990099			0.277286	0.209129
0.495745			0.311703	0.303029		0.330816			0.370192	0.170299
0.26676			0.0726697	0.191547		0.990099			0.0122678	0.220704
0.518966			0.195359	0.312606		0.914558			0.0419575	0.276642
0.592867			0.289913	0.319142		0.364977			0.0378414	0.962256
0.458523			0.143996	0.362041		0.492199			0.000971465	0.147423
0.990099			0.622947	0.426515		0.14122			0.0320904	0.0241951
0.990099			0.348231	0.251125		0.0504007			0.0320054	0.0980332
0.275999			0.990099	0.189106		0.357107			0.0322926	0.0351401
0.264109			0.13794	0.939379		0.675484			0.0582541	0.323764
0.230085			0.266363	0.705002		0.0860414			0.0635037	0.199915
0.903175			0.304668	0.414754		0.17514			0.0237204	0.106023
0.258953			0.990099	0.362246		0.00867032			0.0909522	0.929126
0.990099			0.990099	0.515589		0.0403732			0.0962254	0.0243342
0.376346			0.229565	0.990099		0.0640492			0.157067	0.0209958
0.990099			0.153991	0.990099		0.0421825			0.296081	0.0599566
0.826986			0.194614	0.200699		0.160121			0.220237	0.0334286
0.275129			0.990099	0.308343		0.0370196			0.010353	0.533216
0.324695			0.373551	0.166284		0.262808			0.00281894	0.20809
0.749845			0.673992	0.990099		0.216925			0.00455308	0.0499946
0.990099			0.172408	0.664036		0.293613			0.0300955	0.142265
0.990099			0.315181	0.283383		0.176432			0.104704	0.207409
0.990099			0.175742	0.990099		0.208329			0.102137	0.15671
0.0824536			0.214294	0.674572		0.379885			0.142376	0.168532
0.215661			0.137102	0.648439		0.286079			0.080262	0.135929
0.0763061			0.149104	-0.165875		0.147028			0.0300419	0.337779
0.276911			0.214549	-0.254673		0.169405			0.00585259	0.176645
0.177046			0.192246	-0.424243		-0.0341085			0.042474	0.249922
0.114843			0.254504	-0.261683		-0.0570185			0.0287177	0.11612
0.129662			0.673189	-0.284912		-0.081057			0.0306207	0.181556
-0.226592			0.28315	-0.218488		-0.0985166			0.0687715	0.132555
-0.990099			0.990099	-0.152268		-0.861543			0.0741475	0.0918313
-0.230217			0.231839	-0.180956		-0.124922			0.0739169	0.0752393
-0.272252			0.31275	-0.990099		-0.0650873			0.0232889	0.0602568
-0.185709			0.451767	-0.990099		-0.990099			0.0568023	0.0580313
-0.990099			0.236979	-0.385746		-0.0582296			0.0452802	-0.0917902
-0.904772			0.255332	-0.419655		-0.0243478			0.0106534	-0.0869498
-0.319733			0.228609	-0.604658		-0.0131589			0.0337429	-0.0277834
-0.0822186			0.300707	-0.18966		-0.018785			0.0227459	-0.0395808
-0.294621			0.404259	-0.161074		-0.418214			0.0245536	-0.0572995
-0.0665716			0.990099	-0.149537		-0.16828			0.0347204	-0.0474542
-0.260242			0.720783	-0.990099		-0.147692			0.328588	-0.0523462
-0.237103			0.61055	-0.343011		-0.028314			0.0536738	-0.0646332
-0.0941913			0.990099	-0.115816		-0.0586515			0.0478327	-0.0230564
-0.300178			0.990099	-0.247134		-0.0851892			0.0486562	-0.1083
-0.229993			0.659319	-0.0470261		-0.0437491			0.0144707	-0.0292875
-0.399579			0.552426	-0.0754507		-0.0664794			0.0472831	-0.0223843
-0.291038			0.466303	-0.148587		-0.00237017			0.0583793	-0.0265959
0.150852			0.30946	-0.0680069		0.0446922			0.642515	-0.0156953
0.145331			0.302454	-0.111119		0.101354			0.00857545	-0.0156167
0.345457			0.123159	-0.105292		0.20699			0.00997854	-0.0355788
0.650638			0.457909	-0.321587		0.188826			0.0024362	-0.0489127
0.161494			0.248995	-0.215048		0.187376			0.00707494	-0.0584835
0.175852			0.231396	-0.1861		0.178897			0.00457878	-0.0586064
0.542126			0.177153	-0.253346		0.114444			0.00813493	-0.00745466
0.51194			0.190088	-0.302558		0.188574			0.00974413	-0.0437724
0.964824			0.244111	-0.314927		0.222019			0.00682528	-0.0310052
0.16582			0.300504	-0.275009		0.413827			0.0353549	-0.990099
0.344412			0.307747	0.990099		0.28013			0.0225603	-0.528993
0.341973			0.144579	0.103342		0.256973			0.00709937	-0.33476
0.352405			0.128136	0.154225		0.456336			0.0128225	-0.13591
0.283271			0.170628	0.111617		0.274497			0.0180904	-0.00508379
0.324705			0.223749	0.0747227		0.0659982			0.0106603	-0.011862
0.030574			0.263555	0.539381		0.0356871			0.00913516	0.284965
0.190542			0.278291	0.6928		0.24619			0.102562	0.391742
0.200103			0.119261	0.45317		0.376261			0.105376	0.237019
0.449662			0.450189	0.330236		0.181534			0.0848933	0.15828
0.259644			0.863529	0.525325		0.258354			0.0317949	0.293934
0.19182			0.980891	0.990099		0.297352			0.0917943	0.990099
0.111897			0.990099	0.211713		0.207823			0.0890219	0.13993
0.174155			0.990099	0.236984		0.52471			0.990099	0.115347
0.288901			0.256584	0.254225		0.591896			0.294645	0.115845
0.199287			0.254042	0.990099		0.905061			0.105631	0.0851341
0.299981			0.322202	0.360607		0.218603			0.0984728	0.228948
0.0980306			0.149861	0.207809		0.272873			0.0314976	0.21926
0.208728			0.796436	0.283043		0.359718			0.817703	0.990099
0.321583			0.990099	0.621725		0.774962			0.122577	0.282298
0.16784			0.186812	0.27108		0.515271			0.250867	0.206018
0.0727723			0.255003	0.395646		0.136639			0.0810574	0.329851
0.295809			0.188999	0.412589		0.336686			0.0847368	0.117574
0.131766			0.168473	0.238029		0.33437			0.0364212	0.0671877
0.146756			0.639177	0.144649		0.287412			0.136807	0.0493745
0.144272			0.467628	0.365202		0.360179			0.0356294	0.0137305
0.318528			0.191944	0.132811		0.651804			0.79743	0.024445
0.596409			0.206061	0.0477947		0.990099			0.0615153	0.102208
0.106392			0.208123	-0.48131		0.656235			0.299035	0.0550348
0.0883336			0.191947	-0.247614		0.293749			0.221601	0.0577818
0.203231			0.315832	-0.523058		0.335687			0.095188	0.241942
0.2172			0.339384	-0.848822		0.552211			0.127331	0.0603206
0.101525			0.135146	-0.289294		0.449192			0.140153	0.142406
0.153714			0.145464	-0.199696		0.487658			0.0653459	0.0475917
0.179869			0.211851	-0.45693		0.342183			0.0572809	0.0489405
0.193211			0.365185	-0.263702		0.0580171			0.383014	0.0154678
0.440263			0.136438	-0.134065		0.320823			0.0732597	0.0374574
0.427734			0.192187	-0.565857		0.426809			0.231635	0.122056
0.990099			0.512171	-0.10375		0.0664827			0.156497	0.0879307
0.344799			0.092664	-0.463202		0.247881			0.656815	0.073058
0.288043			0.121134	-0.265446		0.332347			0.228401	0.170219
0.169134			0.126421	-0.504065		0.587			0.113253	0.159418
0.333474			0.132907	-0.168406		0.239006			0.0726223	0.11501
0.282986			0.990099	-0.0708283		0.42508			0.0934469	0.097287
0.144074			0.198634	-0.103473		0.574582			0.0638678	0.113196
0.344224			0.417767	-0.148497		0.334683			0.0378861	0.109573
0.476734			0.131345	-0.990099		0.102691			0.271281	-0.990099
0.277772			0.318202	-0.133029		0.701037			0.0717517	-0.171754
0.309984			0.172707	-0.232693		0.776793			0.0825524	-0.094884
0.440293			0.191602	-0.340345		0.218201			0.0578023	-0.114697
0.483224			0.172128	-0.775871		0.215787			0.358223	-0.00620268
0.458857			0.128023	-0.192196		0.121279			0.225601	-0.0968784
0.225183			0.264866	-0.284668		0.0251323			0.19851	-0.349313
0.207384			0.200975			0.0781138			0.127369
0.335604			0.164883			0.149684			0.176161
0.360432			0.208656			0.597179			0.115242
0.351016			0.262904			0.0710424			0.0914605
0.18515			0.209866			0.0729746			0.0720354
0.120672			0.219332			0.0344275			0.0822587
0.198763			0.154761			0.0146337			0.0535764
0.188686			0.164741			0.140313			0.057818
0.427719			0.990099			0.0959415			0.294811
0.204848			0.58817			0.100429			0.381158
0.317943			0.189359			0.0723895			0.25588
0.476659			0.167544			0.0801637			0.153721
0.073247			0.990099			0.0165492			0.229754
0.168124			0.280894			0.0440515			0.117238
0.458951			0.228069			0.146991			0.0880424
0.100157			0.105594			0.0357206			0.32202
0.157674			0.112676			0.0175879			0.294555
0.240157			0.0983869			0.11222			0.312722
0.430923			0.0867966			0.108343			0.179487
0.0642283			0.990099			0.332337			0.192011
0.0416289			0.28009			0.184447			0.229776
0.0444489			0.297835			0.0798755			0.227251
0.129549			0.191369			0.280276			0.24439
-0.189502			0.119829			0.0608775			0.257936
-0.0739693			0.158372			0.175402			0.193467
-0.0574207			0.153487			0.10358			0.208069
-0.257231			0.10971			-0.0588019			0.250986
-0.069709			0.752093			-0.136398			0.1662
-0.0852468			0.192133			-0.179217			0.17953
-0.104058			0.181982			-0.145558			0.172765
-0.231296			0.144705			-0.0573876			0.141387
-0.117915			0.607588			-0.0701156			0.126352
-0.617603			0.197664			-0.149068			0.119646
-0.111416			0.138996			-0.818123			0.118292
-0.119357			0.111919			-0.763776			0.101445
-0.105224			0.117013			-0.137349			0.0836917
-0.250651			0.125997			-0.139129			0.0699043
-0.505317			0.432707			-0.100547			0.0682283
-0.990099			0.26236			-0.117822			0.0519723
-0.10829			0.210344			-0.118333			0.0567593
-0.0984975			-0.990099			-0.0645096			0.0344586
-0.139909			-0.990099			-0.054734			0.114086
-0.287802			-0.35058			-0.0454643			0.0902428
-0.241913			-0.170244			-0.525491			0.0730759
-0.990099			-0.147016			-0.539191			0.0797655
-0.489386			-0.45754			-0.309822			0.0782269
-0.107657			-0.376166			-0.273919			0.0799512
-0.47978			-0.455656			-0.154851			0.0875511
-0.700619			-0.237774			-0.49125			0.0649915
-0.284384			-0.155022			-0.433319			0.0628837
-0.136299			-0.0990022			-0.0669853			0.059791
-0.293295			-0.848415			-0.990099			0.058178
-0.165972			-0.990099			-0.24494			0.10324
-0.0422622			-0.990099			-0.063253			0.0841121
-0.222772			-0.323542			-0.620252			0.100581
-0.192092			-0.152343			-0.387199			0.0819638
-0.540041			-0.2234			-0.354036			0.0848979
-0.404866			-0.180505			-0.579023			0.0917429
-0.206444			-0.990099			-0.154584			0.0860926
-0.123937			-0.279379			-0.624612			-0.866214
-0.216636			-0.319861			-0.640527			-0.990099
-0.199953			-0.394955			-0.32602			-0.607102
-0.147419			-0.0798072			-0.0128872			-0.990099
-0.14904			-0.23591			-0.0787964			-0.202722
-0.446435			-0.0907093			-0.158549			-0.990099
-0.423859			-0.196044			-0.127864			-0.162408
-0.22335			-0.660159			-0.166199			-0.107634
-0.848921			-0.141866			-0.064583			-0.162362
-0.782612			-0.359248			-0.18763			-0.218085
-0.137781			-0.417859			-0.149042			-0.212427
-0.157225			-0.253572			-0.156264			-0.0915196
-0.158256			-0.187025			-0.117464			-0.173875
-0.209236			-0.357016			-0.0734408			-0.0654507
-0.14697			-0.404439			-0.138604			-0.105746
-0.834051			-0.461204			-0.142448			-0.0588892
-0.990099			-0.990099			-0.19856			-0.017681
-0.990099			-0.233224			-0.0354245			-0.0260434
			-0.208891						-0.189588
			-0.164684						-0.0286578
			-0.990099						-0.0139396
			-0.990099						-0.0058266
			-0.990099						-0.126012
			-0.990099						-0.10777
			-0.990099						-0.171421
			-0.990099						-0.0196237
			-0.990099						-0.0306617
			-0.990099						-0.0368331
			-0.859731						-0.0311626
			-0.711097						-0.0617678
			-0.990099						-0.0702411
			-0.990099						-0.114702
			-0.669386						-0.043766
			-0.952327						-0.0571746
			-0.89152						-0.0726099
			-0.397869						-0.0391941
			-0.248932						-0.0350986
			-0.259545						-0.0431711
			-0.630657						-0.0485639
			-0.21795						-0.0120977
			-0.289012						-0.024933
			-0.124334						-0.0105993
			-0.235023						-0.000480384
			-0.228892						-0.108244
			-0.242485						-0.159541
			-0.31343						-0.485336
			-0.155186						-0.0435172
			-0.248825						-0.0490448
			-0.157956						-0.0544064
			-0.235712						-0.0348137
			-0.208047						-0.0326544
			-0.423397						-0.0348998
			-0.336739						-0.0233591
			-0.520192						-0.0922792
			-0.644086						-0.068696
			-0.240369						-0.024815
			-0.201394						-0.0185738
			-0.1726						-0.0325457
			-0.2483						-0.258992
			-0.20784						-0.235558
			-0.219468						-0.0383573
			-0.296796						-0.125021
			-0.188183						-0.0786332
			-0.222636						-0.0944166
			-0.240747						-0.0933869
			-0.309625						-0.0491192
			-0.303179						-0.0535032
			-0.20059						-0.0461062
			-0.212553						-0.0159007
			-0.142761						-0.0384507
			-0.333889						-0.0597453
			-0.0568326						-0.0633612
			-0.0613592						-0.0973624
			-0.12008						-0.0985933
			-0.161411						-0.0204808
			-0.132563						-0.0346588
			-0.990099						-0.0371576
			-0.990099						-0.0804675
			-0.728817						-0.0270548
			-0.990099						-0.0301831
			-0.209927						-0.0626255
			-0.0746886						-0.0768139
			-0.0152816						-0.0125314
			-0.0820461						-0.0241757
			-0.127309						-0.00858917
			-0.125714						-0.0572234
			-0.990099						-0.0355492
			-0.151951						-0.0358305
			-0.0533863						-0.010095
			-0.0850486						-0.00445142
			-0.125455						-0.0745423
			-0.253484						-0.136595
			-0.185592						-0.0519287
			-0.452973						-0.00300305
			-0.339805						-0.0422096
			-0.140368						-0.0315698
			-0.172586						-0.693542
			-0.720977						-0.990099
			-0.20507						-0.185107
			-0.165565						-0.990099
			-0.14926						-0.0641051
			-0.132995						-0.107424
			-0.26798						-0.0788974
			-0.199778						-0.089043
			-0.538349						-0.0857192
			-0.398016						-0.113128
			-0.300675						-0.0764768
			-0.138674						-0.113458
			-0.990099						-0.0299994
			-0.78744						-0.105918
			-0.192439						-0.00705813
			-0.22813						-0.226244
			-0.297171						-0.269305
			-0.493363						-0.608594
			-0.157859						-0.990099
			-0.307861						-0.0944875
			-0.211858						-0.250047
			-0.244889						-0.990099
			-0.307128						-0.569503
			-0.231002						-0.349985
			-0.306559						-0.990099
			-0.832764						-0.134833
			-0.990099						-0.124614
			-0.338934						-0.12509
			-0.990099						-0.150799
			-0.221227						-0.139568
			-0.210314						-0.110305
			-0.21338						-0.106315
			-0.260033						-0.103526
			-0.361544						-0.0555426
			-0.285631						-0.0438791
			-0.568091						-0.0354173
			0.144121						-0.00747987
			0.185633						-0.0244151
			0.870513						-0.0286841
			0.0364034						-0.0161366
			0.131271						-0.0149126
			0.197902						-0.0220489
			0.855291						-0.0298749
			0.548989						-0.103125
			0.530313						-0.173002
			0.20757						-0.249502
			0.108805						-0.199947
			0.121176						-0.18351
			0.990099						-0.312711
			0.157135						-0.451868
			0.635946						-0.990099
			0.990099						-0.450803
			0.990099						-0.620026
			0.990099						0.990099
			0.201313						0.0844947
			0.285725						0.0184023
			0.504302						0.088177
			0.196945						0.0481483
			0.434254						0.137485
			0.990099						0.13027
			0.266015						0.116921
			0.514025						0.0678077
			0.990099						0.197481
			0.278206						0.0824947
			0.190704						0.183887
			0.266371						0.0972313
			0.990099						0.18704
			0.990099						0.142768
			0.990099						0.181447
			0.893358						0.124063
			0.198023						0.0884168
			0.631499						0.0968119
			0.222997						0.152217
			0.418029						0.990099
			0.517738						0.0473151
			0.990099						0.0152941
			0.458866						0.00162105
			0.396912						0.015373
			0.990099						0.0773413
			0.990099						0.0325041
			0.296579						0.291268
			0.19925						0.0612981
			0.194136						0.100777
			0.366186						0.0489481
			0.158428						0.00441586
			0.245909						0.0464957
			0.862113						0.0297357
			0.298774						0.0591703
			0.55693						0.47625
			0.34835						0.184944
			0.217359						0.323038
			0.182129						0.192353
			0.123479						0.562469
			0.464578						0.990099
			0.208746						0.288244
			0.251571						0.247938
			0.167784						0.0884865
			0.212102						0.00855795
			0.256045						0.0180584
			0.294979						0.0458577
			0.201042						0.0311796
			0.157119						0.049715
			0.990099						0.0195639
			0.325292						0.182491
			0.116224						0.00510682
			0.460913						0.157858
			0.729515						0.313411
			0.263028						0.150891
			0.125986						0.0810578
			0.0597471						0.0732065
			0.156078						0.0264965
			0.213653						0.0353377
			0.990099						0.1327
			0.340846						0.0469658
			0.437731						0.068526
			0.183457						0.0324117
			0.371929						0.0352516
			0.846568						0.135204
			0.298569						0.107764
			0.12147						0.073365
			0.117452						0.095058
			0.17969						0.0483207
			0.660177						0.0625289
			0.249993						0.180384
			-0.990099						0.128613
			-0.990099						0.112058
			-0.990099						0.114602
			-0.68761						0.0985303
			-0.990099						0.0917543
			-0.365027						0.110555
			-0.150784						0.108507
			-0.216335						0.105713
			-0.130856						0.0945082
			-0.0850755						0.0802263
			-0.674152						0.11774
			-0.14024						0.12404
			-0.235276						0.090041
			-0.108639						0.0753441
			-0.0473649						0.102127
			-0.0136313						0.106651
			-0.0718336						-0.990099
			-0.131098						-0.990099
			-0.115025						-0.561747
			-0.216355						-0.260323
			-0.117591						-0.199864
			-0.0867955						-0.30542
			-0.990099						-0.725131
			-0.553338						-0.990099
			-0.313732						-0.116806
			-0.381381						-0.078655
			-0.48774						-0.0508317
			-0.990099						-0.10037
			-0.520777						-0.990099
			-0.990099						-0.0381552
			-0.328839						-0.0189845
			-0.172837						-0.0167909
			-0.165662						-0.0425705
			-0.350239						-0.0867303
			-0.252041						-0.196589
			-0.658915						-0.104537
			-0.459519						-0.01777
			-0.155243						-0.00874199
			-0.346082						-0.00101536
			-0.297328						-0.0610708
			-0.570631						-0.0377316
			-0.338494						-0.0590856
			-0.990099						-0.0389778
			-0.990099						-0.0616992
			-0.162052						-0.00580781
			-0.254293						-0.0492904
			-0.146156						-0.00841106
			-0.142198						-0.00611263
			-0.264639						-0.0122063
			-0.164173						-0.0461329
			-0.150669						-0.0379284
			-0.0418618						-0.0468066
			-0.394195						-0.00533756
			-0.990099						-0.181567
			-0.100344						-0.320407
			-0.0762302						-0.179973
			-0.161843						-0.0895898
			-0.990099						-0.059138
			-0.0819892						-0.0137488
			-0.082966						-0.00322272
			-0.127963						-0.0614767
			-0.184085						-0.257799
			-0.120278						-0.990099
			-0.119184						-0.0189409
			-0.180341						-0.151112
			-0.162286						-0.0229757
			-0.282499						-0.0115003
			-0.146049						-0.0862294
			-0.226106						-0.0440978
			-0.990099						-0.0223255
			-0.661911						-0.00394991
			-0.288168						-0.0810537
			-0.194634						-0.0392641
			-0.209964						-0.09009
			-0.990099						-0.113743
			-0.359667						-0.0877086
			-0.279793						-0.0471195
			-0.990099						-0.00111867
			-0.8196						-0.00993141
			-0.836449						-0.0166347
			-0.451819						-0.109742
			-0.990099						-0.32669
			-0.990099						-0.155898
			-0.990099						-0.251005
			-0.990099						-0.254509

## Sheet: R7
Medio-Lateral						Dorso-Ventral
CAUDATE			PUTAMEN			CAUDATE			PUTAMEN
PV+Scgn+	PV+Scgn-		PV+Scgn+	PV+Scgn-		PV+Scgn+	PV+Scgn-		PV+Scgn+	PV+Scgn-
0.252448	0.122881		0.399934	0.0358745		0.0184408	0.272466		0.113895	0.0877882
0.284741	0.770876		0.0337584	0.0874934		0.0197069	0.369633		0.0447173	0.111964
0.250932	0.275975		0.126578	0.990099		0.0305237	0.984984		0.577493	0.0597531
0.100338	0.0346532		0.375568	0.990099		0.143904	0.526281		0.114558	0.164318
0.0209639	0.140999		0.990099	0.0983772		0.35138	0.878357		0.116526	0.0242733
0.365097	0.990099		0.621593	0.139208		0.470276	0.990099		0.105999	0.990099
0.651259	0.990099		0.990099	0.462036		0.0516251	0.160142		0.0606619	0.417394
0.0847276	0.690385		0.138696	0.990099		0.174583	0.0661708		0.0690062	0.0529497
0.206025	0.595872		0.32537	0.904284		0.0229252	0.0503261		0.0841241	0.427559
0.125778	-0.316508		0.82826	0.238503		0.10607	-0.401149		0.716892	0.60061
0.0809057	-0.665645		0.717964	0.990099		0.0832372	-0.643259		0.470222	0.0881658
0.0791458	-0.990099		0.990099	0.183648		0.073453	-0.281646		0.134037	0.353239
0.23501	-0.144399		0.221299	0.192992		0.133618	-0.206314		0.0774546	0.13659
0.155111	-0.183086		0.302649	0.19549		0.0577807	-0.395983		0.0795677	0.0963514
0.0925029	-0.188303		0.990099	0.101313		0.194921	-0.667352		0.0865333	0.990099
0.157583	-0.306429		0.20202	0.627158		0.128509	-0.861812		0.0806817	0.990099
0.356701	-0.599042		0.742892	0.436027		0.390176	-0.664202		0.200232	0.141287
0.422124	-0.58774		0.41787	0.487953		0.339652	-0.990099		0.0148813	0.0347981
0.16487	-0.696092		0.111143	0.203375		0.833034	-0.107786		0.0296244	0.0037205
0.51925	-0.451273		0.142561	0.199621		0.121696	-0.0210627		0.0014944	0.375731
0.258609	-0.434165		0.474333	0.290912		0.242146	-0.0389332		0.0257744	0.432827
0.11408	0.072809		0.663025	0.240984		0.321437	0.0410781		0.0638738	0.0835302
0.109807	0.0699388		0.990099	0.619178		0.405857	0.0930808		0.0606053	0.0616665
0.11699	0.0715026		0.571449	0.37127		0.692123	0.0594651		0.0728132	0.294842
0.416735	0.0985762		0.270245	0.467019		0.618064	0.419913		0.0685553	0.016247
0.118586	0.0930896		0.990099	0.232222		0.0916445	0.747624		0.0702874	0.990099
0.228186	0.156671		0.268196	0.156792		0.194192	0.990099		0.0933082	0.193353
0.212209	0.223088		0.306051	0.393766		0.990099	0.91082		0.0918604	0.113721
0.942765	0.089039		0.433327	0.178579		0.585072	0.860776		0.0454592	0.397744
0.164763	0.591981		0.533179	0.467133		0.277594	0.990099		0.128391	0.990099
0.186423	0.190518		0.673595	0.169591		0.331386	0.990099		0.0345812	0.253347
0.214945	0.990099		0.586394	0.36138		0.235831	0.623547		0.0103967	0.990099
0.0922789	0.468754		0.415293	0.437441		0.5327	0.990099		0.0672858	0.0658952
0.533823	0.990099		0.213486	0.990099		0.287912	0.990099		0.00400031	0.0322606
0.379143	0.0541615		0.281447	0.434627		0.338294	0.990099		0.00545462	0.245452
0.203735	0.367302		0.563186	0.358431		0.174316	0.990099		0.150804	0.65919
0.338212	0.220675		0.990099	0.434749		0.0553992	0.55497		0.302969	0.990099
0.990099	0.990099		0.990099	0.359797		0.251051	0.683506		0.166267	0.404052
0.551373	0.24397		0.751137	0.990099		0.150325	0.990099		0.0400019	0.182318
0.336787	0.150296		0.527924	0.990099		0.239993	0.990099		0.029794	0.117877
0.645622	0.152957		0.361078	0.28878		0.524139	0.203006		0.00341549	0.183159
0.461693	0.0572454		0.486339	0.152467		0.142463	0.097372		0.0194566	0.112108
0.75404	0.026504		0.990099	0.461231		0.256848	0.951904		0.00903945	0.101214
0.373668	0.0507661		0.990099	0.575188		0.26027	0.0805642		0.0285377	-0.0968137
0.509914	0.159285		0.990099	0.109281		0.338563	0.0916357		0.0610198	-0.110256
0.290375	0.00757465		0.59378	0.434666		0.337806	0.1441		0.000535864	-0.11144
0.162176	0.0413907		0.298347	0.990099		0.0605876	0.178411		0.00157567	-0.00393146
0.63822	0.0610675		0.990099	0.481448		0.0969045	0.133372		0.0173563	-0.00778448
0.0913743	0.0275178		0.828896	0.484124		0.0857376	0.281079		0.13752	-0.15538
0.129802	0.0282727		0.356241	0.990099		0.0300206	-0.448731		0.0265315	-0.150733
0.779398	0.0652227		0.298594	0.19002		0.0282242	-0.0205504		0.00505991	-0.325073
0.183374	0.0696164		0.365073	0.990099		0.0195098	-0.0173885		0.084995	-0.331982
0.280588	0.225854		0.85998	0.990099		0.0855447	-0.372478		0.060528	-0.00372717
0.259512	0.0478325		0.990099	0.332632		0.0413199	-0.00713299		0.0699041	-0.022872
0.978198	0.0988044		0.203099	0.84651		0.183461	-0.0460926		0.0806881	-0.222971
0.469755	0.128659		0.212052	-0.14712		0.126052	-0.0992986		0.0690032	-0.121185
-0.276822	0.171521		0.393435	-0.174283		0.0239133	-0.990099		0.0861656	-0.0170276
-0.884796	0.138032		0.990099	-0.374326		0.0231744	-0.137007		0.0687045	-0.418417
-0.533912	0.155148		0.751199	-0.990099		0.0322388	-0.208428		0.040402	-0.990099
-0.43633	0.134899		0.255795	-0.225202		0.075312	-0.0866982		0.0668752	-0.370532
-0.227386	0.79715		0.194301	-0.192296		0.0411571	0.139133		0.050392	-0.239997
-0.231221	0.990099		0.212978	-0.155136		0.0752834	0.990099		0.0624039	-0.418479
-0.324718	0.682796		0.740638	-0.111105		0.0295178	0.682966		0.0780974	-0.132618
-0.280881	0.129143		0.127209	-0.649419		0.0248576	0.129617		0.0108812	-0.224962
-0.181876	0.231788		0.306168	-0.36225		0.00940672	0.232205		0.131863	-0.232323
-0.864418	0.121703		0.990099	-0.329018		0.0834594	0.122181		0.0178328	-0.293979
-0.581884	0.935173		0.319891	-0.154747		0.0643533	0.0909927		0.0352445	-0.05591
-0.298225	-0.990099		0.258478	-0.234564		0.10193	0.0676537		0.156625	-0.143313
-0.175256	-0.244203		0.246216	-0.210259		0.0208896	0.259801		0.990099	-0.0569094
-0.629212	-0.132487		0.118437	-0.276027		0.0277447	0.160148		0.811153	-0.257635
-0.167361	-0.210019		0.990099	-0.493453		0.0125671	-0.990099		0.240794	-0.265963
-0.37021	-0.304446		0.463454	-0.990099		0.0149456	-0.0124901		0.0308685	-0.660228
-0.334896			0.205147	-0.178796		0.121082			0.00854444	-0.18633
-0.990099			0.159364	-0.197301		0.339365			0.069728	-0.39781
-0.064715			0.402876	-0.163628		0.0731244			0.0705507	-0.0466667
-0.0807195			0.300511	-0.159094		0.0754002			0.0439846	-0.416318
-0.119636			0.789971	-0.489008		0.0972706			0.0480173	-0.143289
-0.518653			0.610285	-0.121911		0.0946391			0.0470671	-0.115433
-0.663459			0.380676	-0.191814		0.155607			0.0584043	-0.40795
-0.835151			0.171346	-0.0949542		0.118396			0.0467038	-0.209813
-0.719026			0.19737	-0.123985		0.0346345			0.0568885	-0.0666483
-0.399496			0.231285	-0.161175		-0.0921158			0.699133	-0.140508
-0.290946			0.26256	-0.318948		-0.11995			0.0732463	-0.415695
-0.324411			0.179771	-0.184582		-0.130602			0.990099	-0.321003
-0.446548			0.135111	-0.372283		-0.260618			0.389949	-0.273179
-0.446127			0.148871	0.0333867		-0.118946			0.825271	0.0322992
-0.422709			0.498145	0.191106		-0.11166			0.131079	0.228259
-0.212723			0.310199	0.201695		-0.0990892			0.263607	0.135904
-0.114738			0.315707	0.565112		-0.871501			0.354502	0.160949
-0.350953			0.311058	0.294243		-0.990099			0.34941	0.258347
-0.0702852			0.126988	0.120939		-0.556138			0.386895	0.990099
-0.287138			0.31538	0.623846		-0.51512			0.484957	0.375949
-0.181132			0.260693	0.232783		-0.515698			0.0961275	0.1165
-0.232838			0.132891	0.172161		-0.161068			0.339162	0.168877
-0.208287			0.147412	0.256775		-0.134997			0.237262	0.990099
-0.633328			0.114357	0.397762		-0.990099			0.18236	0.0158681
-0.990099			0.0997741	0.121278		-0.239629			0.234951	0.404381
-0.495168			0.0714021	0.183668		-0.990099			0.107783	0.00437262
-0.463612			0.0839296	0.411086		-0.269744			0.0294954	0.015625
-0.485591			0.193316	0.990099		-0.241991			0.248269	0.0143527
-0.297184			0.990099	0.475999		-0.164369			0.188551	0.0155152
-0.130158			0.874353	0.162894		-0.291658			0.216159	0.257627
-0.990099			0.567274	0.990099		-0.465184			0.288662	0.990099
-0.203688			0.153541	0.158569		-0.628088			0.22439	0.44151
-0.990099			0.046867	0.990099		-0.159652			0.117059	0.0888867
-0.259679			0.0160531	0.159201		-0.498036			0.123202	0.211069
-0.515927			0.211511	0.16233		-0.870199			0.0694317	0.0631081
-0.564101			0.478267	0.119978		-0.990099			0.161148	0.0913294
-0.34625			0.114613	0.152654		-0.478958			0.0391701	0.0633992
-0.27575			0.478771	0.358362		-0.92495			0.0769809	-0.75798
-0.365208			-0.672615	0.990099		-0.905475			0.0517628	-0.319166
-0.107341			-0.175663	-0.936103		-0.990099			0.0584662	-0.0740001
-0.5199			-0.990099	-0.192752		-0.990099			0.178023	-0.107699
-0.586511			-0.343129	-0.990099		-0.827428			0.115421	-0.0374685
-0.279368			-0.143041	-0.325775		-0.273883			0.0897217	-0.0948205
-0.263112			-0.698253	-0.358346		-0.48224			0.0939442	-0.0403763
-0.71233			-0.201728	-0.990099		-0.751821			0.11933	-0.255285
-0.782834			-0.199938	-0.123228		-0.276562			0.112398	-0.0310894
-0.990099			-0.131594	-0.849254		-0.761871			0.0945466	-0.0956825
-0.990099			-0.236664	-0.331257		-0.729895			0.12525	-0.288182
-0.990099			-0.286957	-0.220625		-0.280551			0.0930038	-0.0183879
-0.471828			-0.661387	-0.241072		-0.11822			-0.807684	-0.120584
-0.41286			-0.957968	-0.39566		-0.346899			-0.18555	-0.990099
-0.515251			-0.360634	-0.0441301		-0.19056			-0.0795191	-0.0236626
-0.365714			-0.990099	-0.990099		-0.139135			-0.0733156	-0.491477
-0.478651			-0.990099	-0.990099		-0.990099			-0.0290864	-0.134773
-0.181906			-0.379842	-0.990099		-0.200332			-0.0529129	-0.226596
-0.122995			-0.233162	-0.433269		-0.114292			-0.0213992	-0.104843
-0.0858305			-0.217643	-0.347983		-0.0924787			-0.0386886	-0.139881
-0.315384			-0.578705			-0.139351			-0.0529764
-0.0488591			-0.323882			-0.00944219			-0.00771753
-0.0625174			-0.990099			-0.0131064			-0.0580808
-0.768068			-0.372117			-0.0650837			-0.02321
-0.101571			-0.807195			-0.0231203			-0.0181675
0.178161			-0.329198			-0.0274004			-0.0024971
0.280132			-0.232272			-0.0555305			-0.0245383
0.203422			-0.990099			-0.0844691			-0.0052274
0.990099			-0.990099			-0.0294981			-0.117557
0.171299			-0.511698			-0.0415983			-0.0880332
0.990099			-0.305125			0.072809			-0.00791091
0.133104			-0.990099			0.0699388			-0.0110501
0.990099			-0.990099			0.0715026			-0.0070916
0.087201			-0.257929			0.0985762			-0.0491894
0.178768			-0.237152			0.0930896			-0.0432827
0.990099			-0.160796			0.156671			-0.00277504
0.504279			-0.232755			0.223088			-0.0916591
0.423699			-0.207692			0.089039			-0.556604
0.190057			-0.204031			0.591981			-0.0120756
0.990099			-0.191977			0.190518			-0.0827614
0.897107			-0.157919			0.990099			-0.153182
0.146307			-0.990099			0.468754			-0.084014
0.125772			-0.202112			0.990099			-0.12988
0.16321			-0.630815			0.0541615			-0.0515393
0.187784			-0.216406			0.367302			-0.0089777
0.681613			-0.358509			0.220675			-0.00392838
0.149656			-0.185343			0.990099			-0.0130864
0.990099			-0.152042			0.24397			-0.0400929
0.871446			-0.53402			0.150296			-0.00726704
0.990099			-0.990099			0.152957			-0.0427189
0.607525			-0.990099			0.0572454			-0.68994
0.460833			-0.224209			0.026504			-0.138199
0.563779			-0.275914			0.0507661			-0.052959
0.732696			-0.321391			0.159285			-0.0455755
0.566223			-0.275779			0.00757465			-0.0204904
0.386432			-0.292703			0.0413907			-0.0165138
0.179992			-0.178708			0.0610675			-0.016565
0.0715832			-0.26096			0.0275178			-0.0265681
0.0455656			-0.18947			0.0282727			-0.112264
-0.966924			-0.126804			0.0652227			-0.065165
-0.161607			-0.260152			0.0696164			-0.0835248
-0.166725			-0.155609			0.225854			-0.414513
-0.141751			-0.226866			0.0478325			-0.0503824
-0.113544			-0.281259			0.0988044			-0.0335194
-0.0775735			-0.115417			0.128659			-0.0204644
-0.190604			-0.246878			0.171521			-0.00138379
-0.303037			-0.156704			0.138032			-0.0010842
-0.160261			-0.264224			0.155148			-0.0197939
-0.166005			-0.0901047			0.134899			-0.0561576
-0.756886			-0.174304			-0.767475			-0.305779
-0.0980421			-0.233878			-0.408006			-0.0230311
-0.0464493			-0.10941			-0.506004			-0.0134814
-0.152635			-0.198789			-0.455439			-0.00423123
-0.379219			-0.896455			-0.076079			-0.136722
-0.174831			-0.085693			-0.369068			-0.0644922
-0.186921			-0.117586			-0.0536205			-0.0808566
-0.358357			-0.0356811			-0.132727			-0.00725203
-0.156738			-0.0573088			-0.0691444			-0.189106
-0.173385			-0.0911314			-0.107485			-0.0378692
-0.127751			-0.0380781			-0.144754			-0.0851894
-0.763087			-0.0335079			-0.519376			-0.00377293
-0.526021			-0.0659951			-0.0828878			-0.0307353
-0.828162			-0.0787043			-0.659294			-0.0866084
-0.688107			-0.085444			-0.231844			-0.115359
-0.151144			-0.170787			-0.0270237			-0.979773
-0.624454			-0.147943			-0.0383619			-0.0747944
-0.203446			-0.172674			-0.0610524			-0.0287627
-0.198619			-0.377822			-0.00224278			-0.465174
-0.257882			-0.0796181			-0.10308			-0.639817
-0.990099			-0.117039			-0.0575339			-0.0402701
-0.187723			-0.11691			-0.450383			-0.0284448
-0.32591			-0.990099			-0.275918			-0.102278
-0.636737			-0.0677494			-0.162434			-0.00516504
-0.314492			-0.128171			-0.72891			-0.0816775
-0.205134			-0.156229			-0.525112			-0.135523
-0.596397			-0.225862			-0.0389423			-0.16022
-0.379949			-0.438894			-0.990099			-0.0307889
-0.990099			-0.178115			-0.990099			-0.10422
-0.502647			-0.179308			-0.79146			-0.286817
-0.414023			-0.554039			-0.715808			-0.125661
-0.539459			-0.197651			-0.0109845			-0.209912
-0.3331			-0.876289			-0.389715			-0.180202
-0.412158			-0.225743			-0.149967			-0.231447
-0.990099			-0.254379			-0.271693			-0.217203
-0.197765			-0.377235			-0.195358			-0.186207
-0.200197			-0.990099			-0.0245132			-0.990099
-0.261745			-0.613195			-0.402172			-0.355074
0.0472383			-0.990099			0.0196953			-0.614528
0.0788428			-0.559325			0.0252896			-0.547879
0.131375			-0.990099			0.0250519			-0.442537
0.0329721			0.263472			0.0228189			0.670414
0.106746			0.990099			0.0784836			0.279568
0.408074			0.205585			0.109492			0.113918
0.114995			0.569452			0.0870152			0.127223
0.0773387			0.459513			0.292327			0.0285209
0.247123			0.0462438			0.990099			0.0222469
0.102814			0.0818875			0.0655737			0.0333468
0.2407			0.109063			0.494245			0.1006
0.455173			0.200725			0.303627			0.409375
0.171936			0.130074			0.336831			0.136134
0.990099			0.443322			0.394234			0.162582
0.217763			0.19549			0.48702			0.213733
0.175674			0.441306			0.193626			0.5574
0.0912004			0.273897			0.0916144			0.312393
0.0923749			0.712857			0.087819			0.263924
0.0614023			0.217283			0.117248			0.507217
0.099761			0.093223			0.204674			0.135527
0.337278			0.384642			0.459655			0.0978099
0.124655			0.177973			0.905011			0.885891
0.137779			0.990099			0.25071			0.144306
0.172766			0.684798			0.375846			0.990099
0.354386			0.331267			0.439831			0.320113
0.471415			0.167482			0.891317			0.0929014
0.179548			0.181545			0.366018			0.118329
0.109028			0.134434			0.592215			0.0727557
0.34424			0.325104			0.128696			0.0868828
0.990099			0.947365			0.168309			0.141481
0.179437			0.866863			0.178942			0.943604
0.237756			0.880499			0.144801			0.326168
0.125127			0.990099			0.086448			0.990099
0.115425			0.611542			0.319781			0.283281
0.146949			0.175914			0.221395			0.990099
0.382855			0.148198			0.341895			0.0456669
0.209367			0.155364			0.608837			0.0376852
0.140567			0.112723			0.190705			0.036783
0.0960361			0.250044			0.205125			0.0908867
0.0790403			0.527839			0.209188			0.0335277
0.12153			0.182852			0.334794			0.00943203
0.260971			0.247812			0.128569			0.00917477
0.427256			0.23746			0.197454			0.00361007
0.0974218			0.702568			0.218439			0.018949
0.222706			0.471419			0.622827			0.0297056
0.323688			0.470894			0.488404			0.00584259
0.77237			0.990099			0.0342699			0.186903
0.383583			0.237998			0.0573253			0.510995
0.88039			0.125114			0.31411			0.0551585
0.189994			0.990099			0.159712			0.270353
0.205196			0.250644			0.0777177			0.16841
0.334888			0.990099			0.0525934			0.0123314
0.431555			0.380731			0.0320748			0.0591051
0.191517			0.116701			0.0992132			0.0146022
0.632881			0.592962			0.111742			0.399716
0.232228			0.316661			0.0558853			0.0275555
0.32136			0.990099			0.15794			0.0840798
0.621274			0.252862			0.0311581			0.021891
0.234859			0.990099			0.0995767			0.0241016
0.322398			0.327551			0.113666			0.0638434
0.243298			0.233092			0.0165456			0.102064
0.367266			0.175777			0.0497667			0.0394184
0.151277			0.250812			0.0162766			0.0619352
0.171189			0.127923			0.0362651			0.0562808
0.17502			0.101311			0.0676195			0.287483
0.259122			0.990099			0.271673			0.0962169
0.146529			0.990099			0.402727			0.0760746
0.110755			0.378822			0.051214			0.185936
0.37939			0.186253			0.0531462			0.149466
0.443005			0.140483			0.0739262			0.0754217
0.236813			0.150215			0.103327			0.0410852
0.131881			0.466151			0.0665342			0.0006827
0.260888			0.0970403			0.109852			0.112982
-0.655581			0.0840376			0.0128485			0.15809
-0.836671			0.228042			0.0130972			0.0329721
-0.126754			0.153275			0.0528053			0.080912
-0.1373			0.099366			0.0327651			0.108672
-0.244922			0.241572			-0.143016			0.1109
-0.41574			0.241574			-0.179978			0.0619436
-0.121918			0.153804			-0.161437			0.0237242
-0.0967122			0.130538			-0.156373			0.0117075
-0.186465			0.111932			-0.159034			0.0135274
-0.138261			-0.990099			-0.189155			0.061995
-0.137794			-0.709397			-0.17784			0.0827843
-0.0423302			-0.753715			-0.180441			0.673876
-0.426612			-0.245373			-0.102462			0.532649
-0.114861			-0.301484			-0.109959			0.316377
-0.452442			-0.990099			-0.166945			0.0351653
-0.104972			-0.273944			-0.103191			0.107659
-0.402803			-0.863423			-0.138844			0.0441027
-0.162576			-0.209539			-0.166019			0.0936398
-0.197856			-0.0287883			-0.169229			0.0471271
-0.312851			-0.692188			-0.584193			0.0434127
-0.280721			-0.529715			-0.128712			0.0823686
-0.294955			-0.521713			-0.170212			0.111409
-0.153349			-0.13916			-0.112981			0.0899705
-0.199915			-0.990099			-0.423482			0.0649476
-0.135052			-0.216654			-0.403904			0.0962304
-0.945806			-0.673668			-0.802418			0.0875591
-0.739315			-0.374809			-0.074514			0.095403
-0.135763			-0.157265			-0.990099			0.0997461
-0.165506			-0.990099			-0.488467			0.0977348
-0.112702			-0.934406			-0.733983			0.0851335
-0.156987			-0.251412			-0.461071			0.0485644
-0.137451			-0.72764			-0.0668228			0.0826761
-0.322399			-0.990099			-0.0808096			0.100529
-0.231098			-0.685891			-0.22966			0.0896827
-0.208505			-0.990099			-0.055241			-0.193049
-0.27306			-0.194624			-0.250153			-0.264971
-0.183455			-0.31256			-0.423793			-0.233669
-0.0477699			-0.328179			-0.0151217			-0.761626
-0.0510078			-0.196582			-0.182982			-0.990099
-0.226049			-0.274559			-0.252718			-0.153819
-0.180181			-0.169853			-0.2534			-0.237433
-0.210844			-0.646766			-0.352024			-0.0287411
-0.633107			-0.990099			-0.589095			-0.0491919
-0.246785			-0.253385			-0.170093			-0.0153019
-0.41045			-0.191887			-0.04096			-0.0660004
-0.375543			-0.984915			-0.13134			-0.0472266
-0.560174			-0.389455			-0.0890433			-0.0154931
-0.990099			-0.201473			-0.0683771			-0.0194516
-0.297993			-0.0522068			-0.0572868			-0.00777946
			-0.0882024						-0.00334165
			-0.135499						-0.0460409
			-0.298639						-0.0447954
			-0.696433						-0.0455239
			-0.144764						-0.12283
			-0.130318						-0.15249
			-0.0641114						-0.163016
			-0.177291						-0.186292
			-0.0558528						-0.0792704
			-0.0736388						-0.0482072
			-0.0902846						-0.093621
			-0.131075						-0.0355248
			-0.0958168						-0.0319476
			-0.145476						-0.0202296
			-0.139986						-0.0509524
			-0.0987551						-0.0246624
			-0.110973						-0.0567172
			-0.0934911						-0.138543
			-0.0868357						-0.248143
			-0.311793						-0.0357213
			-0.0407211						-0.990099
			-0.438215						-0.0140365
			-0.0977947						-0.340162
			-0.230891						-0.374487
			-0.321976						-0.0407088
			-0.142348						-0.0696773
			-0.160804						-0.0844182
			-0.129326						-0.098621
			-0.199961						-0.121281
			-0.230583						-0.0470724
			-0.180207						-0.0954157
			-0.258155						-0.0870454
			-0.241016						-0.0587406
			-0.329461						-0.024666
			-0.245167						-0.0212073
			-0.418265						-0.0305288
			-0.207342						-0.179388
			-0.990099						-0.252824
			-0.437645						-0.214323
			-0.990099						-0.435572
			-0.990099						-0.563003
