# Supplementary material for: Secretagogin expression delineates functionally-specialized populations of striatal parvalbumin-containing interneurons
Source: eLife. 2016 Sep 26;5:e16088. doi: 10.7554/eLife.16088 (PMC5036963; doi:10.7554/eLife.16088)
Supplement: Figure 5—source data 1. — DOI: http://dx.doi.org/10.7554/eLife.16088.011 [file elife-16088-fig5-data1.xlsx]

## Sheet: Figure 5B 
	SWA		Cortical Activation
	PV+Sgcn-	PV+Sgcn+	PV+Sgcn-	PV+Sgcn+
	3.4608	4.0073	3.21	11.8674
	1.3573	5.796	2.8909	18.3621
	0.9448	12.1497	2.9689	15.063
	2.6617	22.5203	9.2037	13.8646
	5.675	5.0296	3.74	14.6476
	9.5143	4.3524	5.6614	4.9498
	9.9852	1.7168	4.1798	1.5799
	7.8903	15.4502	6.2533
	0.3539		11.1389
			1.367
			2.7427
Mean	4.64926	8.87779	4.8506	11.4763
Median	3.4608	5.4128	3.74	13.8646

## Sheet: Figure 5G
Spearman R-values
	SWA					ISI histograms (% Count) ChAT+
	PV+Sgcn-	PV+Sgcn+	ChAT+			Axis (ms)
	0.7382	0.8575	0.922			5.01187	0	0	0	0	0	0	0	0	0	0	0	0	0	0	0	0	0	0	0	0	0	0	0	0	0	0	0	0	0	0	0	0	0	0	0	0
	0.7034	0.7916	0.855			6.30957	0	0	0	0	0	0	0	0	0	0	0	0	0	0	0	0	0	0	0	0	0.0548847	0	0	0	0	0	0	0	0	0	0	0	0	0	0	0
	0.8406	0.6076	0.8733			7.94328	0	0	0	0	0	0	0	0	0	0	0	0	0	0	0	0.0843882	0	0	0	0	0.329308	0	0	0	0	0	0	0	0	0	0.0986193	0	0	0	0	0
	0.8782	0.9572	0.9367			10	0	0	0.145138	0	0	0	0	0	0	0	0	0.43573	0	0	0	0	0	0	0	0	0.713502	0	0	0	0	0	0	0	0	0	0	0	0	0	0	0
	0.677	0.9131	0.7199			12.5893	0	0	0.725689	0	0	0.0963391	0	0	0	0	0	0	0	0	0	0	0	0	0	0	1.48189	0	0	0	0	0	0	0	0	0	0.197239	0	0	0	0	0
	0.5397	0.7619	0.905			15.8489	0	0	0.435414	0	0	0.915222	0	0.896552	0	0	0.08726	0.290487	0.352113	0	0	0	0	0	0	0.139082	1.75631	0	0	0	0	0	0	0	0	0	0.295858	0	0	0	0	0
	0.8304	0.6353	0.3953			19.9526	0	0	0.290276	0	0	2.98651	0	4.62069	0	0.59727	0.08726	0.363108	0.616197	0	0	0.0843882	0	0	0	0.139082	3.18332	0	0	0	0	0	0.0867303	0	0	0	0.394477	0	0	0.0564016	0	0
	0.1894	0.9261	0.8406			25.1189	0	0.672646	1.01597	0	0.0774593	4.62428	0.0821693	7.72414	0	0.341297	0	0.726216	1.67254	0	0	0.0843882	0.10846	0	0	0.139082	4.82986	0.0845309	0	0.0845309	0	0	0.260191	0.121877	0	0.188147	0.0986193	0	0	0.169205	0.0922509	0.0874891
	0.6186	0.8023	0.8604			31.6228	0	0.224215	1.01597	0.116144	0.0774593	5.87669	0	10.4138	0	0.853242	0.08726	1.45243	2.99296	0	0	0.253165	0.32538	0	0	0.556328	5.98244	0	0.0682594	0	0	0.285714	0.346921	0.182815	0	0.0940734	0.197239	0	0	1.07163	0.691882	0
	0.7699	0.91	0.8796			39.8107	0	0.672646	1.1611	0.116144	0.309837	6.88825	0.164339	12.8966	0	2.21843	0.95986	2.90487	5.19366	0	0	2.19409	0.433839	0	2.00803	3.05981	7.35456	0	0.409556	0	0	0.5	0.867303	0.121877	0	1.88147	0.493097	0.397456	0	2.48167	1.66052	0.0874891
	0.5322	0.8529	0.8825			50.1187	0.294985	0.672646	1.59652	0.232288	0.464756	7.61079	0.328677	9.86207	0	4.43686	1.39616	3.55846	8.53873	0	0.0968054	2.61603	1.6269	0	3.01205	3.75522	6.20198	0.169062	1.63823	0.169062	0.104932	2.07143	2.42845	1.27971	0	2.25776	0.690335	0.715421	0	4.23012	3.45941	0.174978
	0.2742	0.6635	0.7168			63.0957	1.27827	2.01794	2.32221	0.348432	1.23935	8.14066	2.05423	9.93103	0	5.37543	1.91972	4.64779	7.74648	0	0.0968054	8.60759	2.7115	0.345125	6.4257	5.70236	8.67179	2.70499	4.91468	2.70499	0.419727	5	5.29055	4.99695	0	5.07996	1.18343	0.953895	0.120192	5.41455	6.68819	2.97463
	0.0547	0.8209	0.837			79.4328	3.73648	2.01794	3.33817	1.27758	3.02091	9.82659	5.17666	7.93103	0.0902527	6.39932	3.83944	4.42992	13.2923	1.93906	1.7425	14.1772	6.94143	1.63934	11.6466	6.39777	7.02525	4.05748	6.14334	4.05748	1.67891	5	9.4536	10.7861	0	5.55033	1.97239	2.86169	0.600962	7.67061	12.4539	7.26159
	0.4489	0.8806	0.9115			100	9.43953	6.50224	3.62845	3.25203	7.66847	8.91137	8.5456	6.27586	1.62455	6.91126	6.71902	7.48003	12.2359	8.86427	2.51694	16.2869	13.2321	3.88266	11.8474	7.64951	6.36663	11.7498	6.27986	11.7498	5.24659	8.71429	11.4484	18.1597	0.490196	9.21919	4.24063	3.81558	2.16346	9.24986	14.8985	16.273
	0.3963	0.8463	0.8514			125.893	14.9459	8.96861	4.78955	7.89779	13.0906	7.7553	12.1611	4.62069	8.57401	6.39932	10.9075	10.3849	9.15493	18.0055	8.51888	15.0211	14.0998	8.02416	12.6506	6.9541	5.32382	19.273	9.01024	19.273	8.60441	12.2857	11.9688	18.5253	1.63399	13.1703	5.22682	6.59777	5.28846	14.1004	15.0369	17.3228
	0.534	0.8133	0.9319			158.489	20.2557	10.5381	9.5791	14.9826	15.8792	6.26204	16.1873	2.41379	18.5018	8.70307	11.6056	9.87654	7.57042	18.8366	13.7464	8.86076	17.8959	11.4754	12.249	10.153	4.61032	20.2874	10.5119	20.2874	10.2833	12.7857	11.3617	15.0518	5.06536	14.0169	7.19921	11.6852	7.93269	13.762	12.2232	18.1977
	0.4561	0.5846	0.8921			199.526	19.469	16.8161	11.7562	13.1243	14.2525	5.87669	16.1873	1.65517	20.5776	6.39932	13.5253	10.9659	3.69718	13.5734	16.0697	5.99156	17.0282	13.8913	8.23293	10.2921	4.33589	14.7084	8.60068	14.7084	11.8573	12.2143	8.41284	9.44546	8.33333	11.9473	9.96055	16.3752	9.73558	14.2696	8.30258	12.5984
	0.2054	0.9057	0.9536			251.189	16.9125	14.3498	13.9332	13.2404	12.7808	3.80539	12.4897	1.86207	14.1697	8.19113	14.8342	13.6529	2.28873	9.14127	15.6825	4.38819	11.6052	18.2053	4.81928	11.822	5.43359	10.4818	10.3754	10.4818	11.8573	9.42857	6.50477	5.66728	15.0327	9.40734	8.1854	19.0779	9.01442	12.4083	6.73432	11.5486
	0.0483	0.6687	0.8851			316.228	9.53786	13.9013	16.2554	11.9628	14.0201	2.842	9.20296	0.827586	11.4621	10.4949	11.1693	12.4183	1.14437	4.15512	13.7464	3.96624	7.26681	17.6014	8.63454	13.7691	8.89133	7.01606	11.058	7.01606	10.3882	7.64286	3.38248	4.99695	12.7451	8.4666	8.6785	15.8983	13.9423	10.9419	4.98155	10.4112
	0.3574	0.664	0.6768			398.107	3.14651	16.3677	12.9173	9.98839	11.6189	3.56455	5.91619	1.24138	11.3718	11.4334	10.9075	9.87654	1.84859	4.43213	10.455	3.03797	4.22993	15.0129	11.0442	10.9875	9.05598	5.49451	14.3345	5.49451	7.55509	8.5	5.89766	3.59537	10.1307	8.4666	9.07298	14.3084	19.4712	4.00451	4.10517	2.71216
	0.4713	0.4517	0.9515			501.187	0.688299	5.38117	9.72424	10.8014	4.72502	6.02119	5.01233	0.896552	9.20578	8.87372	6.63176	4.3573	4.22535	6.92521	8.80929	6.16034	2.1692	7.42019	4.81928	6.39777	5.59824	3.12764	10.3754	3.12764	13.4313	9.5	7.80572	3.04692	9.64052	6.39699	12.8205	5.80286	14.6635	0.169205	5.35055	0.174978
	0.7122	0.9869	0.8995			630.957	0.294985	0.896861	2.75762	6.96864	0.774593	5.78035	2.54725	0.965517	3.61011	5.54608	3.22862	1.88816	10.6514	10.2493	5.71152	5.65401	0.32538	1.72563	2.61044	1.39082	2.46981	0.676247	4.64164	0.676247	11.0178	3.92857	9.01995	2.74223	11.6013	3.01035	14.7929	1.43084	10.5769	0	2.81365	0.174978
	0.5949	0.9014	0.9515			794.328	0	0	1.88679	4.41347	0	1.83044	2.71159	5.37931	0.722022	4.26621	1.48342	0.290487	5.80986	3.60111	2.32333	2.19409	0	0.69025	0	0.69541	0.274424	0.169062	1.36519	0.169062	3.88248	1.85714	3.81613	1.03595	11.1111	0.84666	8.38264	0.0794913	4.80769	0	0.461255	0
	0.406	0.73	0.8422			1000	0	0	0.725689	1.27758	0	0.385356	1.23254	7.7931	0.0902527	2.21843	0.4363	0	0.880282	0.277008	0.484027	0.253165	0	0.0862813	0	0	0.0548847	0	0.273038	0	3.14795	0.285714	1.56114	0.243754	6.69935	0	5.42406	0	1.5625	0	0.0461255	0
	0.7508	0.7065	0.9144			1258.93	0	0	0	0	0	0	0	1.7931	0	0.341297	0.08726	0	0.0880282	0	0	0.0843882	0	0	0	0	0	0	0	0	0.419727	0	0.0867303	0	4.90196	0	0.394477	0	0.120192	0	0	0
	0.0436	0.8944	0.8507			1584.89	0	0	0	0	0	0	0	0	0	0	0	0	0	0	0	0	0	0	0	0	0	0	0	0	0.104932	0	0	0	2.28758	0	0	0	0	0	0	0
	0.8005	0.6937	0.9018			1995.26	0	0	0	0	0	0	0	0	0	0	0	0	0	0	0	0	0	0	0	0	0	0	0	0	0	0	0	0	0.326797	0	0	0	0	0	0	0
	0.7977	0.4868	0.5745			2511.89	0	0	0	0	0	0	0	0	0	0	0.08726	0	0	0	0	0	0	0	0	0	0	0	0	0	0	0	0	0	0	0	0	0	0	0	0	0
	0.9071		0.9229			3162.28	0	0	0	0	0	0	0	0	0	0	0	0	0	0	0	0	0	0	0	0	0	0	0	0	0	0	0	0	0	0	0	0	0	0	0	0
	-0.1284		0.7462			3981.07	0	0	0	0	0	0	0	0	0	0	0	0	0	0	0	0	0	0	0	0	0	0	0	0	0	0	0	0	0	0	0	0	0	0	0	0
	0.8253		0.9433			5011.87	0	0	0	0	0	0	0	0	0	0	0	0	0	0	0	0	0	0	0	0	0	0	0	0	0	0	0	0	0	0	0	0	0	0	0	0
	0.9391		0.805			6309.57	0	0	0	0	0	0	0	0	0	0	0	0	0	0	0	0	0	0	0	0	0	0	0	0	0	0	0	0	0	0	0	0	0	0	0	0
	-0.2692		0.862			7943.28	0	0	0	0	0	0	0	0	0	0	0	0	0	0	0	0	0	0	0	0	0	0	0	0	0	0	0	0	0	0	0	0	0	0	0	0
	0.8213		0.8955
	-0.4579		0.9524
	-0.1888		0.9145			ISI histograms (% Count) PV+/scgn-
			0.8731			Axis (ms)
			0.9908			5.01187	0	0	0	0.121212	0	0.15015	1.26582	0.137476	0
			0.7995			6.30957	0	0.456621	0	0.242424	0.574713	0.675676	4.24423	0.522409	0
			0.8992			7.94328	0.0879507	0	0.3663	0.363636	1.72414	1.05105	6.55249	0.934836	0
			0.5374			10	0.615655	0.228311	0.3663	0.363636	1.72414	2.25225	6.70141	2.19962	1.53846
			0.7895			12.5893	1.58311	0.684932	1.0989	0.969697	3.16092	6.00601	11.0946	4.45422	1.53846
			0.9043			15.8489	2.63852	0.684932	1.4652	0.969697	10.3448	8.78378	12.0625	6.02145	0
			0.8653			19.9526	5.10114	2.73973	5.12821	3.39394	6.32184	10.961	12.3604	8.30355	3.07692
			0.9431			25.1189	6.77221	4.10959	5.49451	4.84848	7.75862	11.6366	10.5733	10.3107	0
			0.7625			31.6228	7.91557	5.70776	4.0293	3.75758	12.3563	11.2613	6.85034	10.2282	3.07692
			0.768			39.8107	10.9059	3.42466	8.05861	6.06061	5.17241	10.7357	4.54207	11.603	3.07692
			0.8494			50.1187	9.85048	2.96804	6.22711	7.27273	7.75862	6.90691	4.24423	8.05609	1.53846
			0.8619			63.0957	8.97098	5.25114	5.49451	5.57576	8.33333	6.30631	2.90395	6.68133	4.61538
			0.9787			79.4328	8.09147	5.02283	5.49451	5.93939	6.03448	3.3033	2.2338	5.60902	7.69231
			0.8425			100	6.2445	7.30594	4.7619	7.15152	7.18391	2.55255	2.30827	4.5917	1.53846
			0.9217			125.893	4.04573	6.16438	2.9304	4.9697	3.16092	1.65165	1.78704	3.05197	1.53846
			0.9422			158.489	3.16623	4.3379	0.732601	4.12121	1.72414	1.2012	0.670141	2.33709	4.61538
			0.8198			199.526	1.40721	4.3379	2.5641	3.63636	0.862069	1.27628	0.372301	1.48474	3.07692
			0.9122			251.189	1.23131	4.10959	0.3663	3.51515	1.14943	1.27628	0.819062	1.1273	4.61538
			0.9147			316.228	0.0879507	2.51142	1.0989	2.78788	0.287356	3.07808	0.744602	1.1548	1.53846
			0.9122			398.107	0.439754	2.28311	0.732601	3.27273	0.287356	2.77778	0.670141	1.40225	1.53846
			0.7725			501.187	0.175901	2.73973	0.3663	4.84848	0.862069	2.47748	1.26582	2.2821	1.53846
			0.9094			630.957	1.05541	3.19635	2.5641	5.93939	1.43678	1.72673	1.78704	2.50206	1.53846
			0.8633			794.328	4.57344	4.10959	2.9304	4.9697	4.02299	0.825826	1.1169	1.84218	0
			0.9107			1000	7.38786	7.30594	7.69231	6.66667	4.31034	0.525526	1.1169	1.95216	4.61538
			0.5389			1258.93	4.83729	4.3379	5.86081	3.75758	1.14943	0.375375	0.744602	0.824856	6.15385
			0.9631			1584.89	1.23131	5.25114	5.49451	2.18182	1.43678	0.15015	0.521221	0.219962	3.07692
			0.7717			1995.26	0.879507	3.19635	1.4652	1.57576	0.287356	0	0.22338	0.0549904	3.07692
			0.9325			2511.89	0.527704	3.19635	5.49451	0.606061	0.574713	0.0750751	0.14892	0.109981	9.23077
			0.7682			3162.28	0.175901	1.36986	5.49451	0	0	0	0	0	13.8462
			0.9147			3981.07	0	1.59817	1.8315	0.121212	0	0	0.0744602	0	4.61538
			0.9246			5011.87	0	0.456621	2.1978	0	0	0	0	0	3.07692
			0.9552			6309.57	0	0.228311	1.4652	0	0	0	0	0	3.07692
			0.9258			7943.28	0	0.684932	0.732601	0	0	0	0	0	1.53846
			0.9083
			0.831			ISI histograms (% Count) PV+/scgn+
			0.9244			Axis (ms)
			0.6148			5.01187	0.0825083	0.919012	0.158856	1.44549	0.0890472	0.0642674	0	1.17827
			0.8425			6.30957	0.247525	2.06778	1.50913	3.42919	0.445236	0.96401	0.372439	2.48745
			0.9407			7.94328	0.577558	1.43596	1.82685	3.95202	1.15761	0.321337	0.18622	3.79664
			0.9114			10	1.40264	2.06778	3.01827	4.87467	1.24666	0.96401	0.931099	5.17129
			0.9425			12.5893	1.73267	3.73349	3.25655	8.64217	1.86999	3.92031	3.91061	9.1643
			0.8176			15.8489	2.80528	6.20333	8.02224	13.686	4.09617	7.26221	5.58659	14.7065
			0.8147			19.9526	5.85809	8.38599	12.3114	17.3305	7.39092	11.5681	7.07635	16.2775
			0.8967			25.1189	6.51815	10.1666	12.2319	15.5928	9.26091	12.3393	7.26257	12.9391
			0.8706			31.6228	8.0033	7.17978	9.76966	9.6417	7.47996	7.90488	7.26257	9.25158
			0.8893			39.8107	8.49835	7.63929	10.4051	8.53452	7.56901	10.347	8.93855	7.22234
			0.8832			50.1187	7.50825	6.20333	8.57824	4.56712	6.85663	8.29049	7.26257	4.40759
			0.8502			63.0957	7.09571	5.45663	8.49881	2.15285	6.14426	5.33419	4.46927	3.01113
			0.955			79.4328	6.76568	4.25043	5.00397	1.2302	7.65806	4.11311	3.72439	2.3129
			0.8602			100	6.35314	4.07812	4.13026	0.630478	7.30187	3.3419	2.23464	0.829151
			0.8905			125.893	5.52805	3.4463	2.22399	0.399815	4.8976	2.12082	3.16574	0.829151
			0.9386			158.489	3.13531	2.98679	1.42971	0.261418	3.2057	1.86375	2.23464	0.632773
			0.8905			199.526	3.54785	2.6996	1.03257	0.153775	2.76046	1.34961	1.30354	0.436395
			0.8166			251.189	1.89769	2.81447	1.03257	0.322928	2.13713	1.02828	1.8622	0.392756
			0.9204			316.228	1.40264	4.13555	1.27085	0.492081	1.6919	0.96401	1.30354	0.610954
			0.8911			398.107	1.56766	2.75704	1.27085	0.645856	2.76046	1.02828	1.11732	0.894611
			0.9158			501.187	1.89769	2.24009	0.635425	0.538213	2.49332	1.54242	2.04842	0.785512
			0.6223			630.957	3.71287	2.6996	0.317712	0.553591	2.76046	1.73522	3.16574	0.807331
			0.9296			794.328	4.62046	2.18265	0.635425	0.384438	2.58237	2.31362	2.60708	0.545494
			0.903			1000	4.45545	2.01034	0.397141	0.353683	2.67142	2.18509	4.65549	0.436395
			0.918			1258.93	2.55776	1.14877	0.397141	0.169153	2.13713	3.02057	3.53818	0.370936
			0.826			1584.89	1.40264	0.746697	0.476569	0.0153775	0.712378	1.67095	2.23464	0.218198
			0.8369			1995.26	0.825083	0.229753	0.158856	0	0.445236	1.28535	2.7933	0.174558
			0.911			2511.89	0	0	0	0	0.178094	0.706941	3.53818	0.0872791
			0.8698			3162.28	0	0.0574383	0	0	0	0.192802	1.8622	0
			0.8828			3981.07	0	0.0574383	0	0	0	0.192802	1.8622	0.0218198
			0.7353			5011.87	0	0	0	0	0	0.0642674	1.11732	0
			0.9529			6309.57	0	0	0	0	0	0	0.372439	0
			0.5487			7943.28	0	0	0	0	0	0	0	0
			0.9253
			0.94
			0.9414
			0.8546
			0.7893
			0.9064
			0.9651
			0.8813
			0.8626
			0.9388
			0.8479
			0.8927
			0.6941
			0.8859
			0.9769
			0.8859
			0.9089
			0.9745
			0.9085
			0.9295
			0.7484
			0.9204
			0.9051
			0.9351
			0.9003
			0.7717
			0.9099
			0.8401
			0.8176
			0.9051
			0.5449
			0.7921
			0.9029
			0.872
			0.9424
			0.7829
			0.7821
			0.8512
			0.8796
			0.9917
			0.8359
			0.9397
			0.9391
			0.8076
			0.9218
			0.9191
			0.9218
			0.7748
			0.9258
			0.8779
			0.9252
			0.5253
			0.9727
			0.7658
			0.9314
			0.7576
			0.9278
			0.9389
			0.9685
			0.7707
			0.8408
			0.5404
			0.8121
			0.7727
			0.8369
			0.9472
			0.5831
			0.6534
			0.8936
			0.8515
			0.6085
			0.8047
			0.8416
			0.8713
			0.7559
			0.7769
			0.7559
			0.5869
			0.8194
			0.8792
			0.8719
			0.2513
			0.8428
			0.7362
			0.7383
			0.5438
			0.8359
			0.9036
			0.8189
			0.5661
			0.9112
			0.9272
			0.9188
			0.8757
			0.8106
			0.904
			0.9561
			0.9015
			0.8967
			0.935
			0.8935
			0.903
			0.7035
			0.9503
			0.9433
			0.9503
			0.8874
			0.9527
			0.9283
			0.9587
			0.6904
			0.9483
			0.8688
			0.9465
			0.873
			0.8236
			0.9412
			0.9203
			0.3054
			0.6606
			0.6122
			0.6146
			0.8441
			0.332
			0.4203
			0.7311
			0.5903
			0.3694
			0.4904
			0.6232
			0.7171
			0.4701
			0.563
			0.4701
			0.3958
			0.5907
			0.7228
			0.6761
			0.1733
			0.5943
			0.6095
			0.4591
			0.3595
			0.6431
			0.6959
			0.5272
			0.8516
			0.8661
			0.7474
			0.6176
			0.9787
			0.957
			0.7628
			0.7567
			0.9639
			0.7719
			0.7931
			0.5062
			0.8634
			0.8801
			0.8634
			0.9129
			0.8748
			0.8204
			0.8297
			0.8338
			0.8275
			0.847
			0.8749
			0.9358
			0.6493
			0.7894
			0.7706
			0.9392
			0.8942
			0.847
			0.8286
			0.9087
			0.9303
			0.885
			0.893
			0.8744
			0.9331
			0.8094
			0.8869
			0.9639
			0.8869
			0.8738
			0.9388
			0.9437
			0.9276
			0.6831
			0.9231
			0.9162
			0.9166
			0.8835
			0.8305
			0.92
			0.8679
			0.8836
			0.8215
			0.8508
			0.9186
			0.8927
			0.8633
			0.8986
			0.8673
			0.9235
			0.7271
			0.8699
			0.9393
			0.8699
			0.8764
			0.9397
			0.9113
			0.9037
			0.6845
			0.9009
			0.9052
			0.9271
			0.868
			0.8131
			0.8924
			0.8507
			0.8047
			0.729
			0.8209
			0.8577
			0.9382
			0.8096
			0.8842
			0.9714
			0.8747
			0.8879
			0.8909
			0.8879
			0.7279
			0.8888
			0.8577
			0.8937
			0.4907
			0.9415
			0.7802
			0.9112
			0.7174
			0.9219
			0.9068
			0.9133
			0.6747
			0.7208
			0.9284
			0.8082
			0.6681
			0.7894
			0.8283
			0.7812
			0.7842
			0.8033
			0.7842
			0.6964
			0.8418
			0.9365
			0.8922
			0.4109
			0.8466
			0.8114
			0.7624
			0.6552
			0.7454
			0.9048
			0.7946
			0.9343
			0.794
			0.7586
			0.9385
			0.7864
			0.7658
			0.4781
			0.8706
			0.856
			0.8706
			0.9025
			0.8793
			0.8579
			0.8475
			0.7988
			0.8324
			0.832
			0.8526
			0.9135
			0.6315
			0.8095
			0.7836
			0.8423
			0.8242
			0.9723
			0.8471
			0.8598
			0.614
			0.9236
			0.9422
			0.9236
			0.9472
			0.9362
			0.876
			0.9016
			0.7848
			0.8876
			0.8872
			0.9368
			0.9343
			0.7292
			0.8676
			0.8441
			0.8933
			0.8213
			0.8893
			0.8762
			0.7899
			0.881
			0.8997
			0.881
			0.8182
			0.9297
			0.9766
			0.9545
			0.5384
			0.9164
			0.863
			0.8659
			0.7968
			0.8344
			0.9579
			0.8865
			0.806
			0.946
			0.9303
			0.8117
			0.9153
			0.9022
			0.9153
			0.7428
			0.9243
			0.8855
			0.937
			0.4655
			0.9717
			0.733
			0.9151
			0.7128
			0.9501
			0.9556
			0.9729
			0.8366
			0.8467
			0.6064
			0.905
			0.926
			0.905
			0.9239
			0.9077
			0.8523
			0.8817
			0.7951
			0.8681
			0.8571
			0.9189
			0.9555
			0.7092
			0.8453
			0.8273
			0.8917
			0.7644
			0.9152
			0.9112
			0.9152
			0.7769
			0.9203
			0.8764
			0.9141
			0.484
			0.931
			0.7368
			0.9356
			0.7602
			0.8736
			0.9247
			0.9655
			0.8648
			0.9046
			0.9278
			0.9046
			0.7704
			0.9126
			0.8797
			0.9071
			0.5563
			0.9542
			0.8389
			0.9396
			0.7687
			0.9046
			0.9149
			0.9059
			0.6865
			0.783
			0.6865
			0.5121
			0.7425
			0.7417
			0.7757
			0.2526
			0.7899
			0.7086
			0.7373
			0.5346
			0.818
			0.8055
			0.7622
			0.899
			1
			0.8549
			0.9171
			0.9002
			0.9372
			0.6186
			0.9585
			0.7902
			0.9353
			0.8332
			0.8408
			0.9238
			0.9463
			0.899
			0.8766
			0.978
			0.9084
			0.9413
			0.6794
			0.94
			0.8798
			0.9558
			0.8814
			0.8213
			0.9322
			0.8805
			0.8549
			0.9171
			0.9002
			0.9372
			0.6186
			0.9585
			0.7902
			0.9353
			0.8332
			0.8408
			0.9238
			0.9463
			0.8778
			0.8549
			0.8335
			0.8691
			0.8134
			0.8828
			0.8701
			0.9529
			0.6227
			0.8017
			0.7709
			0.9401
			0.9646
			0.6441
			0.9587
			0.8655
			0.9479
			0.8546
			0.8454
			0.9615
			0.9024
			0.9638
			0.612
			0.9271
			0.8855
			0.8743
			0.8375
			0.8112
			0.9585
			0.8824
			0.5724
			0.9607
			0.8297
			0.9067
			0.8103
			0.8699
			0.9928
			0.9265
			0.5771
			0.7466
			0.6627
			0.8634
			0.3397
			0.5171
			0.4908
			0.8112
			0.9536
			0.7942
			0.9039
			0.9683
			0.9577
			0.8394
			0.8982
			0.6455
			0.8079
			0.7321
			0.8554
			0.8374
			0.9071
			0.9272
			0.5827
			0.771
			0.7366
			0.8942
			0.9082
			0.9374

## Sheet: Figure 5H
	Cortical Activation				ISI histograms (% Count) ChAT+
	PV+Sgcn-	PV+Sgcn+	ChAT		Axis (ms)
	0.819168	0.8958	0.9753		5.01187	0	0	0	0	0	0	0	0	0	0	0	0	0	0	0	0	0	0	0	0	0	0	0	0
	0.73874	0.9419	0.7326		6.30957	0	0	0	0	0	0	0	0	0	0	0	0	0	0	0	0	0	0	0	0	0	0	0	0
	0.837824	0.9688	0.9019		7.94328	0	0	0	0	0	0	0	0	0	0	0	0	0.0866551	0	0	0	0	0	0	0	0	0	0	0
	0.647134	0.9469	0.8376		10	0	0	0	0	0	0	0	0	0	0	0	0	0	0	0	0	0	0	0	0	0	0	0	0
	0.867391	0.9033	0.871		12.5893	0	0	0	0	0.22779	0.3125	0	0	0	0	0	0	0	0	0	0	0	0	0	0	0	0	0	0
	0.880996	0.2184	0.8587		15.8489	0	0	0	0	1.59453	0.9375	0	0	0	0	0.451128	0	0	0	0	0	0	0	0	0	0	0	0.059312	0
	0.813546	0.9789	0.9657		19.9526	0	0	0	0	1.36674	0.9375	0	0.174825	0	0.322581	0.75188	0	0.17331	0.133156	0	0	0.300601	0	0	0.333111	0	0.0491159	0.474496	0.252525
	0.618642	0.947	0.9369		25.1189	0.150716	0.0997009	0	0.214133	0.683371	2.5	0	0.874126	0	0.322581	4.3609	0.118765	0.0866551	1.33156	0.353357	0	1.80361	0	0.297841	0.0666223	0	0.24558	0.88968	0.505051
	0.454311	0.9309	0.9203		31.6228	0.452148	0.199402	0	0	0.911162	0.625	0	1.22378	0	0	7.06767	1.06888	0.17331	1.1984	0.706714	0	1.40281	0	0.22338	0.466356	0	0.589391	2.07592	1.0101
	0.719645	0.7079	0.7633		39.8107	0.602864	0.498504	0	0.214133	1.59453	2.8125	0	2.27273	0.606061	0.967742	13.2331	3.56295	1.29983	3.32889	1.06007	0.102775	5.71142	0.0816327	0.744602	1.39907	0	1.91552	5.99051	2.27273
	0.738117	-0.127	0.9154		50.1187	1.28109	2.29312	0	0.428266	2.05011	1.25	0	2.97203	0.909091	1.29032	13.8346	8.31354	1.99307	6.79095	2.4735	0.102775	7.71543	1.06122	1.19136	2.06529	0	6.38507	11.8031	3.91414
	0.627191	0.9713	0.9471		63.0957	3.99397	3.48953	0	0.428266	2.50569	3.125	0.535475	6.81818	2.42424	5.16129	15.7895	15.5582	3.72617	10.5193	8.48057	0.102775	13.8277	3.59184	3.12733	5.12991	0.274223	11.2967	14.5907	7.95455
	0.55784	0.9556	0.9386		79.4328	9.04295	9.27218	0	2.35546	4.32802	4.6875	0.937082	7.34266	7.87879	4.19355	11.7293	20.7838	6.32582	9.98668	13.7809	1.95272	13.7275	7.7551	5.65897	6.52898	0.731261	17.4853	15.4804	13.5101
	0.847848	0.7827	0.9636		100	13.9412	11.3659	0.491803	3.64026	5.46697	5.9375	3.61446	11.3636	6.66667	11.9355	7.36842	17.1021	8.4922	13.715	11.3074	5.24152	15.2305	12.7347	6.77587	9.46036	2.46801	15.6189	12.159	15.9091
	0.881672	-0.0498	0.9035		125.893	15.4484	12.7617	3.44262	7.49465	8.20046	9.375	11.1111	13.6364	19.0909	12.2581	3.45865	9.97625	10.2253	12.783	11.3074	12.4358	11.3226	15.3469	7.89278	15.6562	9.68921	12.6228	8.48161	10.8586
	0.677387	0.9649	0.8928		158.489	13.4137	15.0548	12.9508	11.5632	11.3895	7.5	15.261	8.56643	15.4545	15.8065	1.95489	6.17577	13.4315	10.253	10.9541	15.9301	6.61323	14.2857	11.9881	15.7229	14.9909	8.54617	5.27877	10.101
	0.400103	0.8434	0.9471		199.526	10.2487	10.7677	26.0656	18.6296	14.5786	10	16.332	9.79021	16.3636	7.41935	1.50376	3.91924	14.5581	6.39148	10.6007	24.1521	3.20641	12.7347	11.0201	13.058	17.1846	5.84479	2.25386	6.31313
	0.728978	0.0614	0.9686		251.189	7.08365	7.87637	30.8197	24.197	15.9453	8.75	14.8594	7.51748	10.303	7.74194	0.601504	0.831354	13.9515	5.45939	3.88693	23.3299	2.10421	10.449	13.7007	10.7262	16.7276	3.48723	1.12693	5.05051
	0.649796	0.8606	0.9544		316.228	5.42577	6.08175	19.0164	20.1285	16.1731	5.625	8.166	7.51748	5.75758	8.70968	0.601504	1.06888	11.7851	2.66312	5.30035	11.9219	0.601202	9.55102	14.5197	9.39374	14.7166	3.0943	0.771056	4.29293
	0.73231	0.052	0.8671		398.107	7.76187	5.18445	6.72131	8.77944	8.65604	6.25	7.49665	8.91608	6.9697	12.2581	0.150376	0.593824	8.14558	2.26365	4.947	3.39157	0.901804	6.69388	12.5093	5.19654	12.4314	4.46955	1.89798	3.78788
	0.825131	0.4284	0.9328		501.187	6.40543	4.68594	0.491803	1.71306	3.41686	5.625	4.01606	6.46853	4.84848	8.06452	4.51128	0.593824	3.63951	4.39414	1.76678	1.13052	2.90581	3.7551	5.95681	3.13125	6.85558	6.13949	7.88849	6.94444
	0.68693		0.8805		630.957	3.46647	3.48953	0	0.214133	0.911162	7.5	8.70147	3.67133	1.51515	2.90323	10.0752	5.34442	1.03986	6.79095	2.12014	0.20555	8.51703	1.71429	2.82949	1.26582	2.55941	1.81729	7.05813	5.55556
	0.609926		0.9538		794.328	1.13037	3.48953	0	0	0	9.375	6.96118	0.699301	1.21212	0.645161	2.40602	4.75059	0.606586	1.73103	4.947	0	3.90782	0.163265	1.34028	0.333111	0.914077	0.392927	1.4828	1.51515
	0.753474		0.7333		1000	0.075358	2.09372	0	0	0	6.875	1.87416	0.174825	0	0	0.150376	0.23753	0.17331	0.266312	4.59364	0	0.200401	0.0816327	0.14892	0.0666223	0.365631	0	0.237248	0.252525
	0.632281		0.8692		1258.93	0.075358	1.09671	0	0	0	0	0.133869	0	0	0	0	0	0.0866551	0	1.41343	0	0	0	0.0744602	0	0.0914077	0	0	0
	0.375317		0.7905		1584.89	0	0.199402	0	0	0	0	0	0	0	0	0	0	0	0	0	0	0	0	0	0	0	0	0	0
	0.75999		0.8634		1995.26	0	0	0	0	0	0	0	0	0	0	0	0	0	0	0	0	0	0	0	0	0	0	0	0
	0.705249		0.8931		2511.89	0	0	0	0	0	0	0	0	0	0	0	0	0	0	0	0	0	0	0	0	0	0	0	0
	0.689125		0.9265		3162.28	0	0	0	0	0	0	0	0	0	0	0	0	0	0	0	0	0	0	0	0	0	0	0	0
	0.740441		0.9214		3981.07	0	0	0	0	0	0	0	0	0	0	0	0	0	0	0	0	0	0	0	0	0	0	0	0
	0.872722		0.8872		5011.87	0	0	0	0	0	0	0	0	0	0	0	0	0	0	0	0	0	0	0	0	0	0	0	0
	0.862351		0.6985		6309.57	0	0	0	0	0	0	0	0	0	0	0	0	0	0	0	0	0	0	0	0	0	0	0	0
	0.121945		0.8831		7943.28	0	0	0	0	0	0	0	0	0	0	0	0	0	0	0	0	0	0	0	0	0	0	0	0
	0.719376		0.9307
	0.524228		0.9004
	0.439967		0.9624		ISI histograms (% Count) PV+/scgn-
	0.710445		0.883		Axis (ms)
	0.698283		0.8468		5.01187	0	0	0	0	0	0	0	0	0.85213	0	0.274725
	0.292511		0.9458		6.30957	0	0	0	0.693842	0.26738	0	0	0.152323	2.45614	0	0.549451
	0.835714		0.9536		7.94328	0.15674	0.314465	0.511509	0.910668	0.802139	0	0.23753	0.609292	3.80952	0	0.274725
	0.815535		0.9256		10	0.15674	0	0.255754	1.21422	0.26738	0	0	0.761615	3.3584	0	0.824176
	0.627258		0.8978		12.5893	0.940439	0.314465	0.511509	2.16826	2.13904	0	0.712589	2.43717	6.01504	0	1.64835
	0.317434		0.8798		15.8489	1.41066	0.628931	2.55754	3.03556	3.74332	0	0.950119	3.88423	8.3208	1.0101	1.64835
	0.57952		0.8236		19.9526	2.19436	1.25786	8.4399	5.42064	3.74332	0.128535	1.42518	5.3313	8.97243	1.0101	1.64835
	0.730568		0.9184		25.1189	3.1348	3.77358	7.16113	6.46141	9.62567	0.514139	0.950119	6.70221	9.82456	1.0101	2.74725
	0.771655		0.829		31.6228	3.60502	3.45912	5.88235	6.76496	9.62567	0.642674	1.90024	9.97715	7.01754	2.0202	7.41758
	0.516629		0.7822		39.8107	5.95611	4.08805	9.71867	8.67303	15.2406	3.92031	1.66271	10.1295	7.76942	2.0202	9.06593
	0.584427		0.6579		50.1187	7.36677	5.66038	6.90537	9.01995	11.4973	6.55527	2.61283	5.63595	4.91228	3.0303	8.24176
	0.539805		0.7878		63.0957	8.93417	6.91824	7.41688	8.80312	8.55615	10.8612	5.22565	7.00685	5.31328	1.0101	5.49451
	0.829202		0.7537		79.4328	8.62069	3.77358	5.11509	9.15004	4.27807	15.1028	6.4133	5.3313	4.7619	0	7.96703
	0.334685		0.7925		100	7.99373	7.2327	4.85934	7.76236	3.47594	15.2314	6.65083	3.19878	4.51128	4.0404	8.51648
	0.582681		0.781		125.893	8.46395	4.08805	3.83632	6.85169	1.60428	13.2391	7.83848	3.9604	3.85965	3.0303	7.41758
	-0.0420965		0.2632		158.489	8.30721	5.97484	2.30179	6.02775	1.60428	11.1825	10.6888	3.42727	3.20802	6.06061	5.21978
	0.546979		0.4672		199.526	8.15047	6.91824	2.04604	5.7242	1.60428	7.19794	12.114	3.42727	2.75689	5.05051	4.12088
	0.349609		0.7615		251.189	7.21003	6.28931	1.79028	4.20642	1.3369	5.39846	9.97625	6.09292	3.85965	9.09091	2.47253
			0.5797		316.228	5.01567	4.08805	1.53453	3.51258	2.13904	2.82776	9.26366	7.76847	3.10777	9.09091	0.549451
			0.6252		398.107	3.9185	6.60377	3.58056	1.69124	1.3369	2.7635	7.36342	5.78827	2.45614	6.06061	1.0989
			0.8419		501.187	2.03762	8.1761	4.60358	0.997398	0.534759	1.09254	7.60095	3.19878	1.30326	7.07071	1.64835
			0.4412		630.957	1.5674	6.28931	4.85934	0.477016	0.534759	1.15681	3.56295	3.27494	0.802005	7.07071	1.0989
			0.7886		794.328	0.940439	6.28931	4.85934	0.130095	4.27807	0.449871	1.90024	1.21858	0.501253	7.07071	3.02198
			0.7856		1000	1.09718	3.45912	3.58056	0.173461	2.6738	0.449871	0.950119	0.53313	0.150376	5.05051	3.57143
			0.7572		1258.93	0.626959	2.51572	1.79028	0	4.0107	0.257069	0	0.152323	0.0501253	6.06061	6.31868
			0.828		1584.89	0.470219	0.943396	1.79028	0.0433651	3.20856	0.192802	0	0	0.0501253	6.06061	3.57143
			0.6131		1995.26	0	0.314465	1.53453	0.0433651	1.06952	0.257069	0	0	0	1.0101	2.1978
			0.4368		2511.89	0.15674	0.314465	1.02302	0	0.534759	0.128535	0	0	0	1.0101	1.0989
			0.6311		3162.28	0.470219	0.314465	0.255754	0	0.26738	0.192802	0	0	0	5.05051	0
			0.9185		3981.07	0.31348	0	0.767263	0	0	0.0642674	0	0	0	0	0
			0.7683		5011.87	0.31348	0	0	0	0	0.0642674	0	0	0	1.0101	0.274725
			0.7768		6309.57	0	0	0.511509	0.0433651	0	0.128535	0	0	0	0	0
			0.9187		7943.28	0.470219	0	0	0	0	0	0	0	0	0	0
			0.926
			0.9358		ISI histograms (% Count) PV+/scgn+
			0.6464		Axis (ms)
			0.7775		5.01187	0.0362319	0.154625	0.726022	0.215363	0.130804	0	0
			0.9038		6.30957	0.108696	0.660669	1.41383	1.32807	0.457816	0.066313	0
			0.8559		7.94328	0.0724638	0.885578	1.49026	1.18449	1.56965	0.397878	0
			0.82		10	0.362319	1.26511	2.06343	1.29218	2.28908	1.12732	0.215983
			0.9678		12.5893	1.15942	1.91172	2.9423	3.51759	4.44735	2.58621	1.51188
			0.7683		15.8489	3.94928	4.66685	5.235	5.49174	6.34402	5.1061	0.647948
			0.9108		19.9526	8.91304	9.48833	8.63584	8.97344	12.4264	8.81963	1.2959
			0.9274		25.1189	12.8261	12.5808	10.7757	11.6296	13.1458	7.69231	2.15983
			0.9166		31.6228	12.2101	9.98032	10.1261	10.3733	9.94114	8.22281	2.59179
			0.8095		39.8107	12.7899	11.4844	10.8521	11.5937	12.9496	10.2122	2.59179
			0.8768		50.1187	8.76812	10.4301	8.40657	9.51184	9.15631	7.1618	3.88769
			0.7644		63.0957	7.89855	10.3599	8.78869	7.25054	6.21321	7.22812	2.80778
			0.8702		79.4328	6.73913	10.1349	6.38135	6.53266	5.68999	4.37666	3.45572
			0.7711		100	4.38406	7.5485	5.92281	5.09691	3.13931	3.91247	4.75162
			0.6859		125.893	4.56522	4.41383	5.00573	2.79971	3.13931	2.78515	4.31965
			0.8962		158.489	3.73188	2.43182	3.74475	3.37401	1.56965	3.11671	2.37581
			0.8537		199.526	3.00725	1.12454	2.71303	2.83561	1.43885	2.32095	3.02376
			0.8877		251.189	2.82609	0.39359	2.52197	2.97918	0.915631	2.25464	3.67171
			0.6989		316.228	2.35507	0.0562272	1.41383	1.93826	1.30804	3.24934	5.39957
			0.7326		398.107	1.30435	0.0281136	0.611387	1.36396	1.56965	3.97878	7.77538
			0.8767		501.187	1.12319	0	0.191058	0.394831	0.981033	4.50928	6.91145
			0.822		630.957	0.362319	0	0	0.251256	0.523218	3.0504	7.5594
			0.7506		794.328	0.398551	0	0.0382117	0.0358938	0.58862	3.44828	8.20734
			0.902		1000	0.0724638	0	0	0.0358938	0.0654022	1.79045	6.47948
			0.7422		1258.93	0	0	0	0	0	1.5252	5.83153
			0.8329		1584.89	0.0362319	0	0	0	0	0.464191	3.67171
			0.8576		1995.26	0	0	0	0	0	0.397878	3.23974
			0.9059		2511.89	0	0	0	0	0	0.066313	3.02376
			0.7224		3162.28	0	0	0	0	0	0	1.94384
			0.8653		3981.07	0	0	0	0	0	0.066313	0.431965
			0.7888		5011.87	0	0	0	0	0	0.066313	0.215983
			0.8446		6309.57	0	0	0	0	0	0	0
			0.862		7943.28	0	0	0	0	0	0	0
			0.8892
			0.8444
			0.8373
			0.7321
			0.8217
			0.8764
			0.8588
			0.8597
			0.7772
			0.8289
			0.8807
			0.8751
			0.8873
			0.8451
			0.7881
			0.8081
			0.8659
			0.8121
			0.8708
			0.807
			0.466
			0.6973
			0.8466
			0.7428
			0.8533
			0.8232
			0.6625
			0.8949
			0.8799
			0.8127
			0.993
			0.6903
			0.621
			0.7799
			0.9241
			0.9488
			0.7907
			0.898
			0.9601
			0.9533
			0.9153
			0.9111
			0.9023
			0.9362
			0.95
			0.9878
			0.8246
			0.9478
			0.8937
			0.9652
			0.9437
			0.6598
			0.8491
			0.9164
			0.8885
			0.8867
			0.9621
			0.8256
			0.9747
			0.9228
			0.9304
			0.8807
			0.9036
			0.8085
			0.9076
			0.7199
			0.8237
			0.9203
			0.9097
			0.8505
			0.9228
			0.8507
			0.9299
			0.9227
			0.9444
			0.8246
			0.9267
			0.8347
			0.924
			0.8935
			0.7446
			0.8928
			0.7421
			0.6187
			0.939
			0.6713
			0.711
			0.7898
			0.4575
			0.8676
			0.9615
			0.8681
			0.8594
			0.9647
			0.9265
			0.7851
			0.9713
			0.8718
			0.8574
			0.8948
			0.6855
			0.9322
			0.9486
			0.9484
			0.9143
			0.9159
			0.9063
			0.8566
			0.9304
			0.9556
			0.973
			0.8612
			0.9056
			0.842
			0.9285
			0.9127
			0.8571
			0.9818
			0.9104
			0.8887
			0.9523
			0.7379
			0.9677
			0.9611
			0.988
			0.8238
			0.879
			0.9254
			0.929
			0.909
			0.8539
			0.8839
			0.8544
			0.9225
			0.766
			0.9479
			0.9048
			0.9185
			0.8458
			0.8691
			0.7628
			0.8742
			0.8398
			0.8274
			0.8978
			0.6493
			0.9471
			0.9744
			0.9627
			0.9328
			0.9417
			0.9014
			0.8865
			0.8183
			0.9239
			0.9438
			0.8986
			0.8828
			0.8148
			0.9088
			0.8238
			0.9478
			0.8867
			0.9647
			0.7055
			0.6203
			0.7843
			0.9517
			0.9743
			0.9527
