# Supplementary material for: Secretagogin expression delineates functionally-specialized populations of striatal parvalbumin-containing interneurons
Source: eLife. 2016 Sep 26;5:e16088. doi: 10.7554/eLife.16088 (PMC5036963; doi:10.7554/eLife.16088)
Supplement: Figure 6—source data 1. — DOI: http://dx.doi.org/10.7554/eLife.16088.013 [file elife-16088-fig6-data1.xlsx]

## Sheet: Figure 6C,G
PV+Scgn-
	Vector Length										Raliegh p-value
Frequency	Neuron 1	Neuron 2	Neuron 3	Neuron 4	Neuron 5	Neuron 6	Neuron 7	Neuron 8	Neuron 9		Neuron 1	Neuron 2	Neuron 3	Neuron 4	Neuron 5	Neuron 6	Neuron 7	Neuron 8	Neuron 9
0.6345	0.775742	0.486491	0.664298	0.401678	0.540247	0.39512	0.552971	0.248229	0.61005		0	6.13847e-49	1.11026e-60	4.89393e-61	1.28511e-50	7.86711e-95	6.14413e-196	9.10652e-103	3.0766e-13
0.7063	0.778896	0.520492	0.679063	0.420667	0.549545	0.422043	0.567305	0.278634	0.644469		0	1.67863e-56	7.40811e-64	3.59658e-67	1.61309e-52	9.04523e-109	2.7927e-207	7.69284e-130	6.62987e-15
0.7805	0.779111	0.537082	0.689215	0.435576	0.561366	0.44041	0.578185	0.300586	0.663933		0	1.90891e-60	4.08192e-66	3.15217e-72	5.28301e-55	6.3711e-119	3.54387e-216	1.69629e-151	6.46091e-16
0.8574	0.778495	0.543415	0.694691	0.448116	0.549699	0.456503	0.581136	0.32701	0.65997		0	5.36337e-62	2.32383e-67	1.19098e-76	1.49856e-52	2.92696e-128	1.23847e-218	5.69807e-180	1.04813e-15
0.937	0.779276	0.549304	0.698556	0.455428	0.52474	0.475568	0.587603	0.352436	0.645909		0	1.83477e-63	2.99408e-68	2.65606e-79	1.51042e-47	7.12814e-140	4.39719e-224	6.47776e-210	5.6036e-15
1.0194	0.780044	0.542706	0.700344	0.457154	0.501365	0.489672	0.585841	0.362736	0.639787		0	8.02349e-62	1.1515e-68	6.17293e-80	3.77309e-43	7.32984e-149	1.3728e-222	8.97577e-223	1.14049e-14
1.1048	0.778768	0.544244	0.700263	0.468375	0.495905	0.495416	0.578776	0.363256	0.588476		0	3.34541e-62	1.20208e-68	3.94796e-84	3.67524e-42	1.27457e-152	1.14614e-216	1.95853e-223	2.87956e-12
1.1931	0.770546	0.545768	0.699257	0.474919	0.498454	0.498965	0.576403	0.357744	0.52785		0	1.40165e-62	2.05901e-68	1.2306e-86	1.27491e-42	5.67626e-155	1.05743e-214	1.72855e-216	8.23935e-10
1.2845	0.758777	0.527579	0.696312	0.471364	0.484506	0.500608	0.566691	0.355863	0.450108		0	3.6406e-58	9.86523e-68	2.86381e-85	3.82785e-40	4.54216e-156	8.72155e-207	3.8031e-214	3.50207e-07
1.3792	0.734147	0.512385	0.690089	0.462059	0.469007	0.500516	0.547032	0.353193	0.35699		1.51650200000000e-317	1.23253e-54	2.59198e-66	9.40181e-82	1.69344e-37	5.23533e-156	2.31973e-191	7.59326e-211	0.000105703
1.4772	0.694942	0.469498	0.681636	0.458339	0.417371	0.493757	0.526228	0.338333	0.300005		5.28757e-278	2.07559e-45	2.00945e-64	2.25755e-80	1.85447e-29	1.57436e-151	7.08368e-176	5.41067e-193	0.00166022
1.5787	0.641077	0.440693	0.670525	0.449112	0.381993	0.483219	0.502714	0.320607	0.251309		3.12119e-230	8.63697e-40	5.26608e-62	5.21991e-77	1.33373e-24	1.04658e-144	2.30045e-159	7.94689e-173	0.0115609
1.6837	0.571946	0.40376	0.646249	0.435698	0.339402	0.471617	0.466959	0.293825	0.21581		4.1436e-178	3.18763e-33	5.75584e-57	2.85818e-72	2.0497e-19	2.03925e-137	3.66266e-136	1.23171e-144	0.0378135
1.7925	0.500882	0.351348	0.614507	0.40939	0.297836	0.465411	0.42154	0.265676	0.196383		1.78876e-133	4.60936e-25	7.55362e-51	1.73686e-63	5.1458e-15	1.3053e-133	8.5484e-110	6.8428e-118	0.066773
1.9051	0.427504	0.29399	0.586163	0.403705	0.265755	0.456087	0.379593	0.232496	0.170974		1.7821e-95	1.35208e-17	8.48569e-46	1.12547e-61	4.76682e-12	5.16324e-128	2.51552e-88	4.5817e-90	0.129174
2.0216	0.362741	0.242892	0.558978	0.392778	0.242814	0.442047	0.336252	0.207294	0.153509		5.84918e-68	3.70187e-12	2.72815e-41	2.80821e-58	3.77918e-10	7.47601e-120	7.0845e-69	1.52499e-71	0.192534
2.1423	0.294308	0.207075	0.544529	0.370202	0.207951	0.416065	0.298443	0.185439	0.164628		1.90759e-44	5.3204e-09	5.0704e-39	1.3207e-51	1.30927e-07	1.4044e-105	4.58912e-54	2.84389e-57	0.150099
2.2672	0.244703	0.172271	0.53964	0.353179	0.181306	0.387437	0.266851	0.156089	0.169891		9.75176e-31	1.96282e-06	2.84199e-38	7.07838e-47	6.05019e-06	4.72043e-91	3.61663e-43	1.0945e-40	0.132582
2.3965	0.197771	0.132657	0.525757	0.342675	0.1655	0.359652	0.241292	0.130798	0.158845		3.17868e-20	0.000422846	3.37408e-36	4.38213e-44	4.55009e-05	4.1206e-78	2.61389e-35	9.80516e-29	0.171232
2.5304	0.162961	0.10403	0.497382	0.316031	0.152962	0.328442	0.213902	0.115134	0.141747		6.37295e-14	0.00848622	3.46404e-32	1.98403e-37	0.000197127	6.95201e-65	8.14583e-28	2.0859e-22	0.245742
2.669	0.129317	0.0973195	0.466858	0.28607	0.133964	0.293326	0.185199	0.0993512	0.133831		5.14368e-09	0.0154148	3.37687e-28	1.1802e-30	0.00145185	1.34339e-51	5.66318e-21	7.40793e-17	0.28639
2.8125	0.107112	0.0902022	0.442367	0.244842	0.118889	0.254501	0.149971	0.0838757	0.103045		2.09384e-06	0.027785	3.14084e-25	1.59543e-22	0.00584594	8.29966e-39	5.7935e-14	3.24807e-12	0.477136
2.9611	0.0940749	0.0792485	0.416674	0.216185	0.0862339	0.221038	0.125718	0.0760813	0.109827		4.18903e-05	0.0630049	2.50799e-22	1.16138e-17	0.06716	2.47656e-29	5.17491e-10	3.55276e-10	0.431338
3.1148	0.0843372	0.0751757	0.400794	0.182274	0.0623034	0.190966	0.103534	0.0676663	0.12497		0.000304128	0.0831342	1.22516e-20	1.00689e-12	0.244513	5.20223e-22	5.12922e-07	3.3694e-08	0.336326
3.2741	0.0760309	0.0574112	0.377452	0.161909	0.04621	0.166783	0.0815036	0.0561584	0.118063		0.00138886	0.234615	2.69164e-18	3.55594e-10	0.460941	6.33029e-17	0.000127661	7.15996e-06	0.378267
3.4389	0.0673951	0.0411703	0.352889	0.150779	0.0356232	0.143746	0.0761035	0.0416292	0.113182		0.00569611	0.474607	5.23094e-16	6.4966e-09	0.63118	9.75113e-13	0.000403353	0.00149206	0.409354
3.6095	0.0702786	0.0264154	0.332038	0.14236	0.0199533	0.130701	0.070635	0.0308574	0.0881997		0.0036239	0.735854	3.34012e-14	5.08185e-08	0.865596	1.19979e-10	0.00119276	0.0280194	0.581746
3.7862	0.0547984	0.0123728	0.304076	0.142692	0.00449144	0.120728	0.0652759	0.0234122	0.0845586		0.0328658	0.934929	5.6502e-12	4.69667e-08	0.992714	3.47343e-09	0.00318997	0.127747	0.607842
3.9691	0.0504395	0.00577622	0.276196	0.140763	0.00492533	0.106777	0.0571076	0.0163973	0.0837031		0.0553956	0.985443	5.75363e-10	7.40524e-08	0.991245	2.44451e-07	0.0122999	0.364484	0.613975
4.1584	0.0541412	0.0114962	0.250783	0.135205	0.0121696	0.0936095	0.0471778	0.0141107	0.0546351		0.0356563	0.943567	2.56332e-08	2.65525e-07	0.947728	8.35013e-06	0.0497444	0.473593	0.812515
4.3544	0.046818	0.00598114	0.225324	0.122804	0.0223298	0.0938703	0.04853	0.0189825	0.0263798		0.0827037	0.9844	7.78325e-07	3.79725e-06	0.834626	7.82161e-06	0.0417753	0.258555	0.952776
4.5574	0.0406301	0.0249321	0.203004	0.106181	0.0312308	0.100492	0.0580863	0.0242589	0.0209696		0.153061	0.760909	1.13155e-05	8.94323e-05	0.702117	1.39791e-06	0.0105637	0.109784	0.969897
4.7675	0.0272444	0.0522039	0.179812	0.0844744	0.0338825	0.108202	0.0694091	0.029197	0.026084		0.430103	0.301628	0.000134312	0.00275569	0.659497	1.6215e-07	0.00150406	0.0407456	0.953805
4.985	0.0144036	0.0718765	0.174204	0.0592105	0.029256	0.11174	0.0769131	0.0388748	0.0103332		0.789941	0.102951	0.000233193	0.0554019	0.733201	5.71722e-08	0.000341175	0.00343201	0.992606
5.2101	0.00899731	0.0875649	0.162452	0.0424628	0.0255298	0.104702	0.0788745	0.047146	0.0140068		0.912102	0.0341706	0.000698967	0.225978	0.789539	4.39887e-07	0.000225742	0.000236941	0.986456
5.4432	0.0130131	0.106552	0.149603	0.0367796	0.0192247	0.0955064	0.0783889	0.0514496	0.0229023		0.824925	0.0067107	0.00212128	0.327683	0.8746	5.16786e-06	0.000250291	4.80959e-05	0.964196
5.6846	0.0279112	0.116731	0.134902	0.0289394	0.0266527	0.0854559	0.0909094	0.0595543	0.0515982		0.412488	0.00245607	0.00673749	0.501249	0.772939	5.87999e-05	1.42388e-05	1.63412e-06	0.830966
5.9344	0.0418711	0.132283	0.118796	0.0309584	0.0376913	0.0783504	0.0979254	0.0670408	0.078958		0.136235	0.000441822	0.0207861	0.453658	0.597402	0.000278422	2.36956e-06	4.6261e-08	0.647926
6.193	0.0459207	0.144252	0.103681	0.0411212	0.0466645	0.0718683	0.107295	0.069598	0.0938257		0.0909164	0.000101709	0.052444	0.247887	0.453935	0.00102182	1.75161e-07	1.24247e-08	0.54162
6.4608	0.0563197	0.152517	0.0893867	0.0581323	0.04899	0.0731544	0.115134	0.0748624	0.0998998		0.027113	3.41941e-05	0.111958	0.0615049	0.41873	0.000796603	1.64711e-08	7.10122e-10	0.498896
6.738	0.0637596	0.164951	0.0790045	0.0659536	0.0447947	0.064516	0.11474	0.0765061	0.092411		0.00980462	5.89986e-06	0.180907	0.0275878	0.482997	0.00389561	1.86212e-08	2.78352e-10	0.551673
7.025	0.0683992	0.176994	0.0807779	0.0771024	0.0404663	0.0628476	0.115317	0.0768221	0.109766		0.00487666	9.39887e-07	0.167374	0.00738154	0.5522	0.00517259	1.5553e-08	2.31937e-10	0.431746
7.3221	0.0754102	0.177953	0.106044	0.0783512	0.0464404	0.0574293	0.119242	0.0801813	0.110867		0.00154592	8.07424e-07	0.0457639	0.00628668	0.457385	0.0123378	4.45962e-09	3.18405e-11	0.424475
7.6297	0.0848773	0.196365	0.143194	0.0783567	0.0612071	0.0582837	0.129475	0.0831856	0.0907395		0.000274021	3.69739e-08	0.00356376	0.0062822	0.256838	0.0108137	1.40677e-10	5.01431e-12	0.563586
7.9481	0.0874194	0.207952	0.177257	0.0821877	0.064071	0.0614629	0.139743	0.0869716	0.0875644		0.00016626	4.51762e-09	0.000173086	0.00377719	0.225457	0.00650782	3.27766e-12	4.42827e-13	0.586296
8.2778	0.0921091	0.205585	0.19937	0.0954906	0.0582204	0.0558215	0.137812	0.0910992	0.0830349		6.3613e-05	7.01228e-09	1.70215e-05	0.000533865	0.292357	0.015729	6.79769e-12	2.77535e-14	0.618765
8.6191	0.0975576	0.204391	0.212115	0.10093	0.0884439	0.0493299	0.143756	0.0909421	0.0622894		1.95515e-05	8.73515e-09	3.93067e-06	0.000220295	0.0583587	0.0390817	6.96594e-13	3.09112e-14	0.763433
8.9724	0.0993118	0.196311	0.223367	0.106586	0.103759	0.0450542	0.142913	0.0908708	0.0639569		1.31794e-05	3.73289e-08	9.95911e-07	8.32598e-05	0.0199774	0.066927	9.68254e-13	3.2459e-14	0.752323
9.3382	0.0980295	0.197816	0.21964	0.116069	0.111631	0.0389486	0.140409	0.0916678	0.0864328		1.75955e-05	2.86142e-08	1.58238e-06	1.44426e-05	0.0107652	0.13257	2.54288e-12	1.87591e-14	0.594405
9.7169	0.0941224	0.195551	0.210891	0.117011	0.120341	0.029808	0.140042	0.0939056	0.093965		4.14645e-05	4.26564e-08	4.54339e-06	1.20375e-05	0.00514959	0.306258	2.9249e-12	3.92028e-15	0.540631
10.1089	0.0876444	0.189138	0.19057	0.106762	0.115418	0.0252139	0.140394	0.0932801	0.0912046		0.000158956	1.2878e-07	4.43144e-05	8.07057e-05	0.00786666	0.428859	2.55799e-12	6.0958e-15	0.560268
10.5148	0.0827705	0.183441	0.184172	0.103074	0.119439	0.023937	0.134353	0.0927857	0.0903261		0.000409949	3.32818e-07	8.63883e-05	0.000153306	0.00557271	0.466251	2.44584e-11	8.62253e-15	0.566538
10.9349	0.080874	0.183374	0.182432	0.101912	0.121847	0.021804	0.126667	0.0936484	0.0830666		0.000584017	3.36498e-07	0.000103164	0.000186779	0.00450754	0.530947	3.73803e-10	4.70207e-15	0.618538
11.3699	0.0818887	0.180563	0.181536	0.093167	0.117897	0.0187836	0.124298	0.0953128	0.0873653		0.000483772	5.31562e-07	0.00011295	0.000767546	0.00636924	0.62511	8.37994e-10	1.43654e-15	0.587722
11.8203	0.0755292	0.14356	0.173942	0.070555	0.123115	0.021932	0.113528	0.0755149	0.149632		0.00151459	0.000111123	0.000239173	0.0164162	0.00402415	0.527006	2.71022e-08	4.9083e-10	0.209118
12.2865	0.0672786	0.143716	0.179373	0.0527567	0.104955	0.0207487	0.102026	0.0724904	0.12999		0.00579884	0.000108923	0.000140338	0.10062	0.0182398	0.563672	7.80567e-07	2.64639e-09	0.307473
12.7691	0.0615769	0.130422	0.169341	0.0347914	0.0750232	0.0213693	0.0973435	0.0675608	0.115356		0.0133883	0.000548782	0.0003708	0.368502	0.129613	0.544388	2.76369e-06	3.55515e-08	0.395369
13.2688	0.0498419	0.124038	0.170921	0.0273573	0.063754	0.0225886	0.0922838	0.0603784	0.106996		0.0593045	0.00112711	0.000319415	0.539458	0.2288	0.506881	1.01276e-05	1.12686e-06	0.450257
13.7861	0.0409606	0.1045	0.169622	0.0282294	0.0562928	0.0221815	0.0831167	0.0564062	0.11389		0.148438	0.00812632	0.000361139	0.518313	0.316754	0.519337	8.91509e-05	6.44704e-06	0.404777
14.3216	0.0300526	0.0998399	0.149652	0.025353	0.0454083	0.020714	0.074442	0.0494564	0.134001		0.358197	0.0123773	0.00211265	0.588575	0.473393	0.564753	0.000565568	0.00010242	0.285477
14.876	0.0316262	0.0958831	0.146203	0.0237824	0.0301976	0.0205404	0.0645608	0.0488054	0.122393		0.320771	0.0174243	0.00280151	0.627254	0.718465	0.570166	0.00361605	0.000130254	0.351681
15.45	0.0311223	0.0864615	0.129907	0.0214749	0.0114032	0.0145218	0.0601358	0.0406495	0.10452		0.332512	0.0371916	0.00970512	0.683671	0.953956	0.755174	0.00761679	0.00201975	0.467041
16.0442	0.0279114	0.0761997	0.101051	0.0208569	0.00491914	0.00552125	0.049279	0.0422834	0.100605		0.412482	0.0776442	0.060815	0.69858	0.991267	0.960223	0.0378439	0.00121399	0.493992
16.6594	0.0231755	0.0603326	0.0849808	0.0305654	0.0143334	0.00470776	0.0423462	0.0405313	0.0960435		0.54308	0.201645	0.138247	0.462799	0.928227	0.970921	0.0891508	0.00209386	0.525929
17.2963	0.0205092	0.0608933	0.0755772	0.0415872	0.00425085	0.00557627	0.0368085	0.0404286	0.0931493		0.619963	0.195699	0.209205	0.240128	0.993471	0.959442	0.161008	0.00216035	0.546422
17.9556	0.0224307	0.0609345	0.068255	0.0444151	0.00805901	0.00660367	0.0267791	0.0379456	0.103906		0.564461	0.195268	0.279249	0.196461	0.976731	0.943588	0.380414	0.0044873	0.471237
18.6382	0.0284985	0.0529158	0.0618175	0.0455587	0.0100846	0.00892368	0.0173442	0.0386324	0.101147		0.397242	0.291855	0.351286	0.180466	0.963805	0.899396	0.666719	0.00368293	0.490233
19.3448	0.0233515	0.0474905	0.0618727	0.0512179	0.020319	0.0138548	0.0174474	0.0368763	0.0711684		0.538046	0.370914	0.350629	0.114829	0.860985	0.77445	0.663501	0.00606048	0.702948
20.0764	0.0289517	0.0514957	0.0686531	0.0543157	0.02127	0.0152499	0.0187662	0.0362678	0.0496536		0.385654	0.311535	0.275107	0.0876652	0.848726	0.733689	0.622138	0.00716318	0.842431
20.8337	0.0326906	0.0708161	0.0685482	0.0588747	0.0233555	0.00712169	0.0124264	0.0358694	0.0744598		0.296748	0.11005	0.276195	0.0572469	0.820564	0.934697	0.812139	0.00797962	0.679856
21.6178	0.0430832	0.0781455	0.068385	0.0555544	0.0231297	0.00797914	0.0168943	0.0349164	0.0784776		0.121177	0.0680161	0.277892	0.0783466	0.823693	0.91872	0.680703	0.0102806	0.651352
22.4295	0.052359	0.07463	0.0901386	0.0546244	0.0201706	0.0112897	0.0243991	0.0368874	0.0964332		0.0442539	0.0861844	0.107884	0.0852639	0.862863	0.843905	0.448294	0.00604181	0.523182
23.2699	0.0637217	0.069692	0.0940357	0.048788	0.0173697	0.00988813	0.0158367	0.0384786	0.0840571		0.00985867	0.11798	0.088581	0.140339	0.896393	0.877928	0.713213	0.00385067	0.611438
24.1398	0.068366	0.0666736	0.0950351	0.0361809	0.0184577	0.0120169	0.0119865	0.0415474	0.0847145		0.00490195	0.141436	0.0840996	0.339708	0.883813	0.825073	0.823978	0.0015307	0.606725
25.0405	0.0689272	0.0614108	0.0902564	0.0459157	0.0294915	0.0159825	0.0100179	0.0412012	0.0933299		0.00449006	0.19032	0.107256	0.175667	0.729532	0.711672	0.87351	0.00170462	0.545139
25.9729	0.0729924	0.0663232	0.100605	0.0457017	0.0363578	0.0198363	0.0129074	0.0446813	0.125061		0.00232687	0.144369	0.0623365	0.178532	0.61919	0.592164	0.798912	0.000554582	0.335789
26.9382	0.0752239	0.0730688	0.111945	0.0454284	0.0365119	0.0235788	0.0161331	0.0496176	0.107553		0.00159615	0.0954028	0.0321228	0.18224	0.616672	0.476941	0.704162	9.64534e-05	0.446505
27.9376	0.0772405	0.0786077	0.12909	0.0567074	0.0344509	0.0316434	0.0174431	0.0494804	0.111869		0.00112429	0.0658781	0.0102884	0.0704045	0.650271	0.263535	0.663636	0.000101507	0.417901
28.9722	0.0760775	0.0847358	0.152649	0.0617061	0.0196257	0.0340788	0.0217527	0.0512271	0.133279		0.00137767	0.0423682	0.00164424	0.0431795	0.869674	0.212927	0.528515	5.24073e-05	0.289365
30.0432	0.0757563	0.0928182	0.167351	0.0644758	0.0142278	0.0380574	0.0236968	0.050016	0.184365		0.00145642	0.0224928	0.000446535	0.0323506	0.929243	0.145264	0.469174	8.30859e-05	0.092311
31.1521	0.0756191	0.0965058	0.174737	0.0700176	0.0269342	0.0420906	0.0280583	0.0463868	0.236055		0.0014913	0.0165266	0.000221456	0.0174739	0.768724	0.0944241	0.346092	0.000309392	0.0196915
32.3	0.0770482	0.100798	0.202195	0.0821391	0.049853	0.038679	0.0362265	0.0452851	0.257918		0.00116297	0.01137	1.24016e-05	0.00380222	0.405964	0.136319	0.170505	0.000452192	0.00907797
33.4885	0.071932	0.102665	0.223179	0.0863904	0.0636589	0.0268149	0.0373289	0.0492632	0.269912		0.00277219	0.00961287	1.01962e-06	0.0021017	0.22981	0.383823	0.152847	0.000110029	0.00575408
34.7188	0.0784134	0.105776	0.225631	0.0887473	0.0744139	0.0266327	0.040044	0.0500534	0.267603		0.000913049	0.00721788	7.4871e-07	0.00149347	0.133975	0.388835	0.11514	8.19257e-05	0.00629288
35.9925	0.0849683	0.104423	0.239785	0.0898326	0.0881093	0.0232055	0.0432957	0.0493075	0.239505		0.000269231	0.00818492	1.17432e-07	0.0012721	0.0596266	0.488163	0.0798903	0.000108239	0.0175112
37.3112	0.0906759	0.0942647	0.260883	0.0879663	0.0860314	0.0206454	0.0428653	0.0482114	0.198213		8.57807e-05	0.0199601	5.94238e-09	0.0016742	0.0680182	0.56689	0.0839883	0.000161748	0.0634406
38.6763	0.0905268	0.0806634	0.280366	0.0840666	0.0935621	0.021699	0.041293	0.0488363	0.138197		8.84665e-05	0.0570228	2.97126e-10	0.00291693	0.0415758	0.534189	0.100397	0.000128785	0.263494
40.0896	0.101059	0.0811464	0.297249	0.0823212	0.105161	0.0260249	0.047697	0.0458432	0.104517		8.83436e-06	0.0550912	1.83314e-11	0.00370918	0.0179545	0.405768	0.0465464	0.000373534	0.467058
41.5527	0.0996701	0.0817132	0.304482	0.0737502	0.114826	0.0305518	0.0527656	0.0440522	0.106764		1.21488e-05	0.0528936	5.26267e-12	0.0112134	0.00826791	0.28848	0.0234159	0.000683999	0.451815
43.0675	0.0910735	0.0758376	0.309477	0.064408	0.118522	0.0343836	0.0543083	0.0435087	0.120468		7.89906e-05	0.0795511	2.18049e-12	0.0325852	0.00603492	0.207089	0.0187373	0.000817903	0.363377
44.6356	0.08713	0.0661564	0.305837	0.0563546	0.116091	0.029856	0.0553673	0.043008	0.112587		0.000176125	0.145781	4.15081e-12	0.0727622	0.00743207	0.305094	0.0160189	0.00096245	0.413216
46.259	0.0899574	0.058773	0.305557	0.0552817	0.0994957	0.0321653	0.0568152	0.0398982	0.107963		9.94758e-05	0.21883	4.3597e-12	0.0803263	0.0273938	0.252098	0.0128655	0.0025353	0.443755
47.9397	0.0884119	0.0523567	0.298029	0.050275	0.087616	0.0350057	0.058488	0.0356927	0.0971078		0.000136245	0.299513	1.60487e-11	0.12427	0.0615377	0.195515	0.00991675	0.00836781	0.518433
49.6797	0.0810747	0.0470997	0.283377	0.052032	0.0819416	0.036684	0.0558519	0.0317457	0.0907203		0.00056277	0.376996	1.8317e-10	0.107131	0.087329	0.166556	0.0148952	0.0227388	0.563723
51.481	0.0707211	0.0541466	0.26372	0.0443989	0.0714486	0.0457243	0.0531392	0.0299105	0.0734296		0.00337522	0.27541	3.89707e-09	0.196694	0.156783	0.0617147	0.0221987	0.0347778	0.687113
53.3459	0.0715232	0.0606082	0.240114	0.048725	0.0761434	0.0472859	0.0571761	0.0279246	0.0988715		0.00296375	0.198708	1.12332e-07	0.141052	0.121875	0.0508519	0.0121707	0.053531	0.506069
55.2765	0.0675625	0.0399903	0.213224	0.0396144	0.0773455	0.0426134	0.0560048	0.0233873	0.116233		0.00555145	0.495028	3.44454e-06	0.274063	0.113968	0.0890132	0.0145554	0.128309	0.389791
57.2752	0.0509907	0.00956623	0.19283	0.0333386	0.0757787	0.0325523	0.0574088	0.0186288	0.104865		0.051981	0.960577	3.48063e-05	0.399854	0.124355	0.243826	0.0117404	0.271798	0.464686
59.3443	0.0476939	0.0063712	0.170761	0.0305244	0.100582	0.0253323	0.0632607	0.0173948	0.0887103		0.0752698	0.982318	0.000324273	0.463755	0.0253089	0.425456	0.0045257	0.321159	0.578091
61.4865	0.0439155	0.0139615	0.131412	0.033713	0.111997	0.0240384	0.0660549	0.0221113	0.0373174		0.111595	0.917894	0.00870743	0.391658	0.010449	0.46324	0.00277835	0.159557	0.907717
63.7042	0.0394333	0.032561	0.0977176	0.0424401	0.101379	0.0294384	0.069266	0.0185086	0.0171199		0.170686	0.627451	0.0729613	0.226337	0.0238668	0.315325	0.00154494	0.276391	0.979834
66.0001	0.0325145	0.0481222	0.0850594	0.054631	0.104444	0.0378674	0.0681482	0.017012	0.00843894		0.300648	0.361186	0.13774	0.0852138	0.0189655	0.148084	0.00190112	0.337438	0.995062
68.3769	0.0318756	0.043707	0.0629145	0.0664004	0.0984639	0.0344558	0.0627586	0.0164123	0.0102564		0.315045	0.43172	0.338358	0.0262722	0.0295098	0.205722	0.00492935	0.363809	0.992715
70.8376	0.0337892	0.0450727	0.0431929	0.0630098	0.104588	0.0262052	0.0569535	0.0155951	0.0199531		0.273097	0.409294	0.600203	0.0377523	0.0187579	0.40071	0.0125952	0.401347	0.972705
73.385	0.0283618	0.0342971	0.026203	0.0632519	0.105815	0.0267011	0.0513293	0.0232666	0.0814385		0.400766	0.596227	0.828766	0.0368109	0.0170734	0.386949	0.0286504	0.13105	0.630199
76.0223	0.0281286	0.0314057	0.026877	0.0541804	0.103467	0.0312704	0.0447433	0.023594	0.102897		0.406815	0.648175	0.820694	0.0887344	0.0204229	0.271904	0.0672732	0.123714	0.478152
78.7526	0.0217611	0.0296108	0.0332516	0.0438935	0.0987654	0.039982	0.0376001	0.025663	0.145148		0.58377	0.680153	0.73898	0.204072	0.0288775	0.118916	0.148715	0.0843805	0.229472
81.5792	0.0167103	0.0317094	0.0343674	0.0386209	0.07594	0.0536436	0.0351645	0.0203121	0.186945		0.728061	0.642735	0.723879	0.292217	0.123253	0.0216158	0.188859	0.212506	0.0862651
PV+Scgn+
	Vector Length										Raliegh p-value
Frequency	Neuron 1	Neuron 2	Neuron 3	Neuron 4	Neuron 5	Neuron 6	Neuron 7	Neuron 8			Neuron 1	Neuron 2	Neuron 3	Neuron 4	Neuron 5	Neuron 6	Neuron 7	Neuron 8
0.6345	0.5203	0.188882	0.138397	0.210466	0.0547146	0.304892	0.585278	0.153181			2.28055e-154	4.12846e-28	2.80104e-11	4.817e-129	0.0343237	3.52831e-65	7.36994e-89	1.49271e-48
0.7063	0.582912	0.194393	0.167877	0.231651	0.0719822	0.293414	0.588236	0.158206			5.63055e-198	9.52254e-30	2.73672e-16	1.48471e-156	0.00291096	2.62172e-60	7.3954e-90	9.21873e-52
0.7805	0.619898	0.19398	0.181236	0.241917	0.0802846	0.285664	0.602605	0.160124			2.80376e-227	1.26847e-29	6.92115e-19	6.88145e-171	0.000698722	3.90817e-57	8.11078e-95	5.14685e-53
0.8574	0.637505	0.190373	0.189087	0.239406	0.0863406	0.267315	0.616081	0.167718			2.96143e-242	1.50617e-28	1.65166e-20	2.537e-167	0.000223535	5.47565e-50	1.21679e-99	3.96426e-58
0.937	0.647925	0.180397	0.193037	0.231972	0.0969649	0.252379	0.622622	0.169979			1.88056e-251	1.09909e-25	2.36999e-21	5.40837e-157	2.4739e-05	1.51149e-44	4.80996e-102	1.06675e-59
1.0194	0.650943	0.184957	0.184766	0.218316	0.0975836	0.241038	0.627033	0.157955			3.6534e-254	5.64964e-27	1.31712e-19	6.47018e-139	2.15906e-05	1.22358e-40	1.09131e-103	1.34022e-51
1.1048	0.639458	0.185168	0.183993	0.204191	0.0955545	0.225103	0.625319	0.150484			5.8438e-244	4.91599e-27	1.89956e-19	1.99747e-121	3.36293e-05	1.81038e-35	4.77823e-103	7.12976e-47
1.1931	0.626692	0.186441	0.181386	0.193112	0.0868774	0.197802	0.626368	0.132356			5.63571e-233	2.11492e-27	6.45233e-19	1.46505e-108	0.000201245	1.79407e-27	1.93763e-103	2.22829e-36
1.2845	0.612265	0.178463	0.173693	0.181341	0.0977489	0.176669	0.623186	0.108968			5.35384e-221	3.78169e-25	2.14642e-17	1.0434e-95	2.08163e-05	5.09355e-22	2.97129e-102	7.39561e-25
1.3792	0.586521	0.173647	0.157616	0.171822	0.105451	0.1628	0.606503	0.0910157			1.03278e-200	7.72489e-24	1.96433e-14	6.33679e-86	3.54331e-06	8.7209e-19	3.3956e-96	1.51471e-17
1.4772	0.549901	0.165641	0.147626	0.168116	0.106884	0.146181	0.586484	0.0706081			4.23825e-174	9.6502e-22	9.66055e-13	2.90815e-82	2.5111e-06	2.87393e-15	2.89228e-89	7.68667e-11
1.5787	0.521019	0.158932	0.136519	0.161694	0.108888	0.128476	0.561369	0.0651667			7.88534e-155	4.60498e-20	5.40837e-11	4.12263e-76	1.53888e-06	6.04453e-12	4.58605e-81	2.43327e-09
1.6837	0.494886	0.152768	0.119029	0.155365	0.113587	0.112994	0.521212	0.0631427			1.29933e-138	1.3889e-18	1.59969e-08	2.72847e-70	4.71039e-07	2.14029e-09	5.10865e-69	8.19353e-09
1.7925	0.462698	0.138677	0.10356	0.143167	0.10831	0.106059	0.461094	0.061398			3.86973e-120	1.9974e-15	1.27001e-06	9.67223e-60	1.77394e-06	2.31723e-08	3.2521e-53	2.26247e-08
1.9051	0.423047	0.13007	0.0826874	0.126928	0.0934406	0.0993678	0.403068	0.0590092			1.59085e-99	1.19143e-13	0.000175692	4.62593e-47	5.28296e-05	1.99644e-07	2.97084e-40	8.67836e-08
2.0216	0.384951	0.110988	0.0728106	0.114273	0.081048	0.101577	0.353532	0.0549861			8.12281e-82	3.98889e-10	0.0012286	2.97227e-38	0.000608007	9.95983e-08	8.10618e-31	7.39943e-07
2.1423	0.353244	0.096683	0.0698255	0.0998746	0.0751073	0.10479	0.299998	0.0473448			1.45051e-68	7.46271e-08	0.002106	2.27159e-29	0.00173276	3.52368e-08	3.44372e-22	2.85536e-05
2.2672	0.318938	0.0841281	0.0605262	0.0894565	0.0744307	0.0935098	0.2246	0.0434829			1.11114e-55	4.04393e-06	0.0097615	1.07596e-23	0.00194237	1.17111e-06	1.243e-12	0.000146933
2.3965	0.278149	0.0795032	0.0498551	0.0804276	0.0704929	0.0863678	0.171459	0.0387603			2.98579e-42	1.52895e-05	0.0432854	2.76291e-19	0.00369844	8.7434e-06	1.25683e-07	0.000901086
2.5304	0.242475	0.0790854	0.0455006	0.0686396	0.0666153	0.0856569	0.140024	0.0348499			3.95658e-32	1.71773e-05	0.0731599	3.08182e-14	0.00673752	1.05867e-05	2.56502e-05	0.00345467
2.669	0.211004	0.0796083	0.0317822	0.0587488	0.056294	0.0803231	0.134231	0.0327995			2.03198e-24	1.48469e-05	0.279269	1.27416e-10	0.0281683	4.22714e-05	6.06397e-05	0.00660107
2.8125	0.183041	0.0810089	0.017289	0.0485174	0.0449226	0.0765526	0.119565	0.0316552			1.66694e-18	9.99893e-06	0.685642	1.79239e-07	0.103059	0.000106573	0.000454069	0.009314
2.9611	0.165573	0.0732172	0.0198944	0.0412798	0.0451973	0.0759125	0.103541	0.0309986			2.99136e-15	8.25595e-05	0.606695	1.30896e-05	0.100224	0.000124135	0.00312869	0.0112856
3.1148	0.149952	0.0681471	0.0243561	0.0366521	0.0548863	0.0867747	0.0892274	0.0324346			1.26487e-12	0.000290626	0.472816	0.000141497	0.0336034	7.83096e-06	0.0138443	0.00737679
3.2741	0.138364	0.0623421	0.0316038	0.0326904	0.057703	0.0978172	0.0813912	0.032582			7.55809e-11	0.00109841	0.283285	0.000867187	0.0235031	3.22271e-07	0.0284401	0.00705401
3.4389	0.128657	0.0652831	0.0333343	0.0281199	0.0474592	0.100995	0.0832488	0.0345274			1.79694e-09	0.000568421	0.245796	0.00542747	0.0791451	1.19792e-07	0.0241228	0.00383495
3.6095	0.121288	0.0630783	0.0223985	0.0211237	0.0469291	0.101358	0.0717824	0.0338962			1.70349e-08	0.000934085	0.53075	0.0526909	0.0837349	1.06796e-07	0.0627876	0.00469169
3.7862	0.115515	0.0561935	0.0165852	0.0179326	0.0468103	0.103304	0.0800584	0.0309039			9.02846e-08	0.0039458	0.706596	0.119894	0.0847919	5.722e-08	0.0319324	0.0115989
3.9691	0.10061	0.0464935	0.0188997	0.0136875	0.0520367	0.102649	0.0682947	0.0221295			4.57724e-06	0.0226371	0.636987	0.290626	0.0473724	7.06792e-08	0.0816555	0.10177
4.1584	0.0817946	0.0363308	0.0172847	0.0113898	0.0623723	0.105558	0.0546096	0.0229543			0.00029784	0.0990023	0.68577	0.425007	0.0124902	2.73616e-08	0.201665	0.085556
4.3544	0.0737756	0.028837	0.0151446	0.00776024	0.0643311	0.102389	0.0467058	0.0250016			0.00135631	0.232981	0.748577	0.672202	0.00944094	7.68484e-08	0.310064	0.0541082
4.5574	0.0703402	0.0216399	0.00806053	0.00890968	0.0714946	0.107918	0.0444593	0.0240192			0.00247475	0.4403	0.921245	0.592398	0.00315007	1.24229e-08	0.346114	0.0677434
4.7675	0.0631014	0.0196574	0.006831	0.0117664	0.0784681	0.105959	0.0444716	0.0243092			0.00799662	0.508205	0.94279	0.401249	0.000967615	2.39529e-08	0.345911	0.063455
4.985	0.0492857	0.0229305	0.0106092	0.00915053	0.0845911	0.100886	0.04963	0.0230844			0.0526223	0.398093	0.86753	0.575643	0.000313365	1.24014e-07	0.266524	0.0831982
5.2101	0.0408349	0.0196512	0.00974709	0.00733992	0.0788797	0.0914361	0.0486362	0.0230515			0.132522	0.508423	0.886967	0.70094	0.000899402	2.13454e-06	0.280879	0.083789
5.4432	0.0329761	0.0221349	0.00247961	0.00789294	0.0716934	0.0865605	0.0481565	0.0200512			0.26773	0.423899	0.992268	0.663056	0.0030505	8.29915e-06	0.287972	0.153207
5.6846	0.0391404	0.0289155	0.00210187	0.0106242	0.068684	0.0862082	0.0542952	0.0180443			0.156188	0.231137	0.994438	0.474979	0.00491331	9.12838e-06	0.20541	0.21889
5.9344	0.042147	0.0337762	0.00859054	0.013211	0.0684001	0.087552	0.0642009	0.0156713			0.116132	0.135506	0.911038	0.316265	0.00513382	6.33495e-06	0.109306	0.317947
6.193	0.0514101	0.0374507	0.0225391	0.0148215	0.0677238	0.0857872	0.0712445	0.0121237			0.0405949	0.0856539	0.526531	0.234817	0.0056957	1.02231e-05	0.0654402	0.5037
6.4608	0.057986	0.0363404	0.0267679	0.0124686	0.0683839	0.0795385	0.0793282	0.00645838			0.0169592	0.0988812	0.404635	0.358649	0.00514668	5.14301e-05	0.0339966	0.823161
6.738	0.0619801	0.026178	0.0252691	0.0111789	0.0684918	0.0787922	0.0937193	0.00510078			0.00948068	0.301047	0.446519	0.438562	0.00506167	6.18653e-05	0.0088918	0.885691
7.025	0.0658067	0.0217125	0.0219755	0.0075627	0.0785271	0.0745361	0.0911563	0.00667433			0.00523645	0.437879	0.54348	0.685757	0.000957557	0.000171571	0.0114781	0.812341
7.3221	0.0710931	0.0174849	0.0191522	0.00899968	0.0853997	0.0763098	0.0924271	0.00704871			0.00217451	0.585368	0.629306	0.586133	0.000268301	0.000112937	0.0101223	0.793101
7.6297	0.0858601	0.0115328	0.0167851	0.0117005	0.0857108	0.0775857	0.0899714	0.00416667			0.000130044	0.79218	0.700668	0.405366	0.000252644	8.30879e-05	0.0128849	0.922195
7.9481	0.100585	0.0116509	0.0223663	0.0141111	0.0820931	0.076555	0.0906091	0.00503499			4.60532e-06	0.788389	0.531716	0.268907	0.000501521	0.00010651	0.0121098	0.88845
8.2778	0.10946	0.00203766	0.0173656	0.0163592	0.0731328	0.0789988	0.084837	0.00733326			4.75259e-07	0.992754	0.683348	0.171149	0.00241106	5.87919e-05	0.0208934	0.778101
8.6191	0.116744	0.0137029	0.0186846	0.0168814	0.067129	0.0795375	0.0894455	0.0107259			6.37454e-08	0.71972	0.643524	0.15263	0.00623509	5.14431e-05	0.0135567	0.584642
8.9724	0.116061	0.0225741	0.0258902	0.015254	0.0592148	0.0807118	0.0857408	0.0131027			7.73867e-08	0.409566	0.428958	0.215508	0.0192564	3.83309e-05	0.019229	0.448876
9.3382	0.116671	0.0275063	0.0320224	0.0158765	0.0517241	0.0765463	0.0745689	0.0127669			6.50806e-08	0.265688	0.273914	0.189646	0.049136	0.000106734	0.0504198	0.467444
9.7169	0.121379	0.0324611	0.0377361	0.016025	0.0481724	0.0716097	0.0658896	0.0137348			1.65783e-08	0.157855	0.165554	0.183813	0.0732901	0.000334733	0.097129	0.414716
10.1089	0.118566	0.0265702	0.040127	0.0161017	0.0519962	0.0729134	0.0656929	0.0118093			3.77833e-08	0.290331	0.130855	0.18085	0.0475982	0.000249368	0.09849	0.521697
10.5148	0.119657	0.019404	0.0364931	0.0173346	0.0518418	0.0749791	0.059511	0.0105158			2.75132e-08	0.517095	0.186023	0.137791	0.0484658	0.000154699	0.14931	0.596944
10.9349	0.123201	0.0138803	0.0353024	0.0172644	0.0499559	0.0807956	0.0550251	0.00913929			9.62524e-09	0.713577	0.207237	0.140015	0.0601727	3.75282e-05	0.196788	0.677259
11.3699	0.125641	0.0136736	0.0325238	0.0181776	0.0470988	0.0828876	0.0642681	0.00984113			4.58593e-09	0.720732	0.262943	0.113097	0.0822425	2.19689e-05	0.1088	0.636447
11.8203	0.129517	0.0217069	0.0265871	0.0106914	0.0539318	0.0638356	0.0756902	0.0154113			1.36994e-09	0.438067	0.409596	0.470514	0.0377769	0.00173397	0.0460501	0.330165
12.2865	0.129152	0.0203184	0.0179046	0.0101534	0.0606403	0.0682528	0.0737979	0.0175109			1.53771e-09	0.485217	0.667138	0.506639	0.0158824	0.000697043	0.0536198	0.23914
12.7691	0.125253	0.00984045	0.0148727	0.00991333	0.0590824	0.0698106	0.0757042	0.0170454			5.16422e-09	0.843994	0.75633	0.522995	0.0195995	0.000498131	0.0459979	0.257781
13.2688	0.109605	0.0131128	0.0151463	0.0127651	0.0640858	0.0689161	0.0738862	0.0153724			4.57296e-07	0.739947	0.748527	0.341379	0.00978235	0.000604686	0.053245	0.332017
13.7861	0.0920296	0.0090418	0.012763	0.0144373	0.0550016	0.0613216	0.0706592	0.0180513			3.42259e-05	0.866585	0.814109	0.252887	0.033127	0.00283415	0.0684299	0.21863
14.3216	0.0748804	0.00660678	0.0127791	0.012811	0.0370126	0.0632315	0.0754204	0.0146348			0.00111097	0.926396	0.813686	0.338742	0.213869	0.00195479	0.0470718	0.36814
14.876	0.065491	0.00434801	0.00822057	0.0138989	0.0250034	0.0618984	0.0748517	0.0119076			0.00550669	0.96743	0.91822	0.279659	0.494731	0.00253647	0.0492864	0.51605
15.45	0.0502844	0.00969323	0.0140719	0.0143758	0.0158898	0.0603166	0.0697473	0.010943			0.0466428	0.848256	0.778794	0.255862	0.752622	0.00343024	0.0733084	0.571949
16.0442	0.0401362	0.0122411	0.00840334	0.0148376	0.0128228	0.057116	0.0674771	0.00868341			0.141931	0.769155	0.914704	0.234075	0.831048	0.00616818	0.086678	0.703426
16.6594	0.0392011	0.0157452	0.0062959	0.0143716	0.0127376	0.0565466	0.0681087	0.00722509			0.155291	0.647756	0.951188	0.256063	0.833089	0.00682394	0.0827774	0.78384
17.2963	0.0487906	0.0110288	0.00750024	0.0152784	0.0124601	0.0541086	0.060949	0.00969501			0.0558143	0.808116	0.931442	0.21445	0.839671	0.0103972	0.136036	0.64498
17.9556	0.0535618	0.00641339	0.0158367	0.0153863	0.0170985	0.0553878	0.0550665	0.0147111			0.0308653	0.930491	0.728581	0.20982	0.719591	0.0083553	0.196307	0.36431
18.6382	0.0526586	0.00750578	0.0185042	0.0157309	0.0287122	0.0521623	0.0521499	0.017068			0.0346751	0.906037	0.648999	0.195494	0.395328	0.0143585	0.232221	0.256855
19.3448	0.0452711	0.0194938	0.0140511	0.0136848	0.0342257	0.0503458	0.0487743	0.0167611			0.0833918	0.513939	0.779369	0.290769	0.267458	0.0192001	0.278857	0.269607
20.0764	0.0377393	0.0239706	0.0174682	0.0125699	0.0431016	0.0515362	0.0353594	0.018575			0.177977	0.365482	0.68027	0.352696	0.123457	0.0158896	0.511203	0.199913
20.8337	0.0254066	0.0196907	0.0140568	0.0126468	0.057048	0.0526172	0.022266	0.0208734			0.457425	0.507041	0.779211	0.348213	0.0255813	0.0133291	0.766427	0.130946
21.6178	0.0333343	0.012896	0.0164731	0.0103406	0.0671372	0.0572668	0.0178784	0.0212112			0.260132	0.747294	0.709908	0.493976	0.00622729	0.00600429	0.8424	0.122541
22.4295	0.0458834	0.00916217	0.0233036	0.0116021	0.0753792	0.0643817	0.0218955	0.0277053			0.0779339	0.863265	0.503736	0.411543	0.00165455	0.00155436	0.773185	0.027824
23.2699	0.045749	0.0129537	0.0227954	0.0143883	0.0873353	0.0691662	0.025649	0.0300515			0.0791066	0.745344	0.518862	0.255255	0.000183899	0.000572939	0.702573	0.0147822
24.1398	0.0494566	0.0179594	0.0322677	0.0186132	0.0982017	0.0694485	0.00772525	0.0334179			0.051556	0.568373	0.268511	0.101752	1.88291e-05	0.000538956	0.968489	0.00545256
25.0405	0.0501741	0.0120322	0.0362723	0.0251603	0.105829	0.0713765	0.0121364	0.0408316			0.0472737	0.776017	0.189837	0.0153616	3.23743e-06	0.000352637	0.924017	0.000417325
25.9729	0.046963	0.00883774	0.0397298	0.0310146	0.109597	0.081227	0.024791	0.0464941			0.0690123	0.872141	0.136205	0.00175414	1.29148e-06	3.36427e-05	0.719081	4.14563e-05
26.9382	0.0475302	0.00906708	0.0426244	0.0374221	0.122013	0.0966292	0.0315184	0.0480896			0.0646695	0.86589	0.100781	9.71092e-05	4.96552e-08	4.62726e-07	0.586786	2.04868e-05
27.9376	0.0512664	0.0153405	0.0455912	0.0448308	0.14565	0.111654	0.0288311	0.0488638			0.0413279	0.662187	0.0724008	1.73877e-06	3.7591e-11	3.4322e-09	0.640153	1.44282e-05
28.9722	0.0515367	0.0155049	0.0486523	0.0528513	0.166657	0.138047	0.0377798	0.0465693			0.0399582	0.65633	0.0502794	9.84974e-09	2.12978e-14	1.09454e-13	0.464856	4.01232e-05
30.0432	0.0545499	0.0187009	0.0404138	0.0610337	0.185313	0.159483	0.0441195	0.0522274			0.0271132	0.541944	0.127091	2.08863e-11	1.16884e-17	4.71741e-18	0.351754	2.94686e-06
31.1521	0.0564407	0.0284205	0.0408535	0.069749	0.204412	0.182735	0.0441314	0.0575391			0.0210181	0.242922	0.121481	1.11686e-14	2.28129e-21	1.61055e-23	0.351556	1.93285e-07
32.3	0.0555268	0.0405421	0.048823	0.0797776	0.215	0.199099	0.0479597	0.0595966			0.0237968	0.0561315	0.0492329	5.50299e-19	1.37471e-23	7.91145e-28	0.290913	6.26655e-08
33.4885	0.0677922	0.0479656	0.0543376	0.0901748	0.225218	0.22122	0.0457358	0.0626196			0.00379449	0.017739	0.0239836	4.57807e-24	7.66029e-26	2.89027e-34	0.325361	1.11439e-08
34.7188	0.0753841	0.0525992	0.0651747	0.0998538	0.230523	0.249917	0.0517144	0.0640936			0.00101338	0.00783472	0.0046612	2.33493e-29	4.6825e-27	1.10624e-43	0.237933	4.65387e-09
35.9925	0.0825566	0.0557417	0.0724115	0.107835	0.242338	0.277283	0.0513293	0.0659797			0.000255777	0.00431189	0.00132211	3.932e-34	7.2447e-30	8.31554e-54	0.243059	1.47802e-09
37.3112	0.0893063	0.0539647	0.0777656	0.119105	0.255033	0.296738	0.0510703	0.0700108			6.24097e-05	0.00606993	0.000477705	1.66097e-41	4.71587e-33	1.06926e-61	0.246548	1.13853e-10
38.6763	0.0931706	0.0498207	0.0876785	0.128083	0.261976	0.314922	0.0595441	0.0727239			2.64659e-05	0.0129055	5.98182e-05	6.53192e-48	7.20286e-35	1.32355e-69	0.148994	1.86073e-11
40.0896	0.0979187	0.0516618	0.0988416	0.134751	0.265508	0.324322	0.0667668	0.0787681			8.77243e-06	0.00929977	4.26762e-06	5.62933e-53	8.19021e-36	6.75658e-74	0.0912379	2.56486e-13
41.5527	0.09779	0.0460949	0.11593	0.139769	0.26242	0.337812	0.0758164	0.0846874			9.04541e-06	0.0241503	4.03792e-08	5.84548e-57	5.48883e-35	2.6466e-80	0.045579	2.76709e-15
43.0675	0.0941674	0.0422635	0.12617	0.14344	0.251148	0.347025	0.0816128	0.0900163			2.10866e-05	0.043721	1.72498e-09	5.74069e-60	4.64678e-32	7.54605e-85	0.0278924	3.53533e-17
44.6356	0.0879115	0.037788	0.130905	0.146551	0.238781	0.356155	0.0818275	0.0953345			8.4298e-05	0.0819276	3.66268e-10	1.4043e-62	5.27111e-29	1.72206e-89	0.0273705	3.48754e-19
46.259	0.0842863	0.0374437	0.133073	0.145159	0.224243	0.361939	0.0749938	0.0941384			0.000180092	0.0857328	1.76658e-10	2.10354e-61	1.27091e-25	1.6754e-92	0.0487251	1.00874e-18
47.9397	0.0773942	0.0374517	0.128592	0.143163	0.211742	0.362084	0.0731992	0.0954884			0.000697776	0.0856428	7.8653e-10	9.74178e-60	6.81867e-23	1.40486e-92	0.0562194	3.03899e-19
49.6797	0.0816806	0.0414896	0.129754	0.141109	0.201235	0.352588	0.0720307	0.0922763			0.000304665	0.0489821	5.36621e-10	4.76959e-58	1.00361e-20	1.1629e-87	0.0615932	5.1309e-18
51.481	0.084297	0.0510554	0.128215	0.132784	0.164968	0.336466	0.0718785	0.0844285			0.000179698	0.0103731	8.89685e-10	1.87097e-51	4.03613e-14	1.18931e-79	0.062323	3.39685e-15
53.3459	0.0831525	0.0455919	0.124763	0.123501	0.142427	0.320584	0.0645333	0.0806633			0.000226845	0.0261843	2.70304e-09	1.39035e-44	1.08063e-10	3.57519e-72	0.10682	6.23559e-14
55.2765	0.0790628	0.033615	0.119243	0.114244	0.127699	0.295535	0.0554338	0.0781242			0.000508087	0.13811	1.4994e-08	3.10512e-38	9.91904e-09	3.41753e-61	0.192073	4.11504e-13
57.2752	0.0772386	0.0284447	0.103682	0.100929	0.120385	0.275126	0.0505416	0.0758574			0.000718487	0.242336	1.23013e-06	5.58166e-30	7.7659e-08	5.74105e-53	0.253767	2.10733e-12
59.3443	0.0759865	0.0247484	0.0847239	0.0849959	0.114922	0.250518	0.0433721	0.0689215			0.000907092	0.342006	0.000114069	1.85906e-21	3.33366e-07	6.82155e-44	0.364326	2.31065e-10
61.4865	0.0786406	0.0264193	0.0590407	0.0723342	0.109623	0.217125	0.0431844	0.0610163			0.000550905	0.294427	0.0122202	9.84427e-16	1.28299e-06	5.08394e-33	0.367519	2.8148e-08
63.7042	0.0702374	0.0195099	0.0340039	0.0576349	0.105541	0.18526	0.0472923	0.05249			0.00251856	0.513374	0.232189	3.00072e-10	3.46773e-06	3.69059e-24	0.301018	2.59155e-06
66.0001	0.0502488	0.0137518	0.0198159	0.0474559	0.1006	0.160688	0.0439451	0.0441036			0.0468457	0.71803	0.609086	3.51216e-07	1.09807e-05	2.56486e-18	0.354667	0.000113991
68.3769	0.0393171	0.0145832	0.0136395	0.0415448	0.0865639	0.131573	0.0292482	0.0416211			0.153584	0.689001	0.790664	1.13243e-05	0.000213992	1.70487e-12	0.631882	0.000307938
70.8376	0.0220367	0.025048	0.00787231	0.0355589	0.0790327	0.102808	0.018263	0.0375999			0.555218	0.333182	0.92474	0.000238238	0.000875192	6.71548e-08	0.836141	0.00136285
73.385	0.0171958	0.0307625	0.00820035	0.0310453	0.0560363	0.080555	0.0160103	0.0327694			0.698891	0.190541	0.918605	0.00173221	0.0291029	3.98767e-05	0.871508	0.00666219
76.0223	0.0110531	0.0321895	0.00789653	0.0280823	0.059911	0.0698873	0.0298378	0.0258993			0.862418	0.162788	0.924294	0.00550375	0.0175374	0.000489855	0.620178	0.0437168
78.7526	0.0182457	0.0334605	0.0122137	0.0220525	0.052744	0.0619668	0.0382223	0.0203599			0.66808	0.140642	0.828334	0.0404426	0.0435763	0.00250314	0.456539	0.144544
81.5792	0.0237184	0.0282953	0.0061303	0.0180822	0.0450227	0.0506061	0.0359044	0.0155336			0.505786	0.245963	0.953662	0.115708	0.10202	0.0184288	0.500654	0.324388

## Sheet: Figure 6D,H
PV+Scgn-
	Vector Length														Raliegh p-value
Frequency	Neuron 1	Neuron 2	Neuron 3	Neuron 4	Neuron 5	Neuron 6	Neuron 7	Neuron 8	Neuron 9	Neuron 10	Neuron 11				Neuron 1	Neuron 2	Neuron 3	Neuron 4	Neuron 5	Neuron 6	Neuron 7	Neuron 8	Neuron 9	Neuron 10	Neuron 11
0.6345	0.109711	0.336345	0.149581	0.0924815	0.459729	0.0700441	0.104533	0.0366725	0.0963362	0.0992112	0.20828				0.000433012	8.59876e-17	5.67661e-05	2.59558e-09	4.90339e-37	0.000480383	0.00997739	0.171061	7.97905e-09	0.378356	1.19103e-07
0.7063	0.098895	0.369024	0.137437	0.0926485	0.46722	0.0434044	0.0904769	0.0432583	0.0855538	0.0857964	0.260266				0.00185585	3.45043e-20	0.000262225	2.4162e-09	2.62893e-38	0.0532983	0.0317676	0.0856741	4.13434e-07	0.483644	1.31663e-11
0.7805	0.0754775	0.376063	0.157679	0.0844409	0.466682	0.0253609	0.072209	0.0564193	0.0793513	0.0682454	0.309834				0.0257391	5.73843e-21	1.90069e-05	6.99587e-08	3.25066e-38	0.367652	0.111313	0.0152801	3.23486e-06	0.631726	2.91157e-16
0.8574	0.0631877	0.383642	0.190794	0.0784267	0.458577	0.0198916	0.0459767	0.0728577	0.07663	0.0502028	0.312688				0.0770063	7.95767e-22	1.16766e-07	6.74987e-07	7.64907e-37	0.540353	0.410923	0.000933716	7.59476e-06	0.780037	1.47583e-16
0.937	0.0624605	0.39268	0.207865	0.0622265	0.42797	0.0193054	0.0348573	0.0888839	0.0781036	0.0409017	0.318625				0.0816648	7.09945e-23	5.7119e-09	0.000131075	6.21063e-32	0.560019	0.59985	3.07462e-05	4.80192e-06	0.848014	3.51142e-17
1.0194	0.0496756	0.400209	0.207675	0.0435388	0.396813	0.0156474	0.0318765	0.0979299	0.0788669	0.0309197	0.325549				0.205157	9.0119e-24	5.91581e-09	0.0125965	2.33493e-27	0.683265	0.652213	3.31346e-06	3.77392e-06	0.910106	6.3367e-18
1.1048	0.0427715	0.404495	0.196698	0.0305472	0.343552	0.0178662	0.0347934	0.100895	0.0819738	0.0443227	0.330261				0.309097	2.7264e-24	4.23926e-08	0.116162	1.80117e-20	0.608621	0.600974	1.5227e-06	1.3815e-06	0.823985	1.92997e-18
1.1931	0.0265394	0.398547	0.187399	0.0252617	0.317658	0.0219317	0.0437529	0.103406	0.0709138	0.0351133	0.31591				0.636408	1.4272e-23	2.06079e-07	0.229434	1.57774e-17	0.473177	0.446929	7.73796e-07	4.13734e-05	0.885604	6.79579e-17
1.2845	0.0411441	0.392079	0.181766	0.025123	0.291684	0.0279382	0.048767	0.102843	0.0667407	0.0350444	0.29081				0.337424	8.3541e-23	5.16755e-07	0.233166	7.82445e-15	0.296895	0.367645	9.01811e-07	0.000131219	0.886027	2.2653e-14
1.3792	0.055782	0.376667	0.164263	0.0221431	0.272393	0.0280735	0.0508561	0.108101	0.0711675	0.0290827	0.262039				0.135651	4.91135e-21	7.47615e-06	0.322692	5.4088e-13	0.293415	0.336802	2.08641e-07	3.84831e-05	0.920047	9.28916e-12
1.4772	0.0623147	0.368254	0.142867	0.0181978	0.255875	0.0383177	0.0546944	0.116566	0.0750762	0.0687798	0.245094				0.0826251	4.18834e-20	0.000134459	0.465854	1.58694e-11	0.101805	0.283978	1.69198e-08	1.21986e-05	0.627176	2.34602e-10
1.5787	0.063124	0.359071	0.138501	0.00968733	0.221816	0.045398	0.0527576	0.115409	0.0794706	0.124248	0.240428				0.0774055	4.07891e-19	0.000230537	0.805367	8.2903e-09	0.0404573	0.309988	2.4127e-08	3.11396e-06	0.217296	5.4822e-10
1.6837	0.0533107	0.345336	0.118001	0.0118246	0.201587	0.0525469	0.0493196	0.121366	0.0831608	0.141062	0.224307				0.161305	1.08568e-17	0.00230824	0.724331	2.18821e-07	0.0135961	0.359351	3.7393e-09	9.31376e-07	0.139487	9.01517e-09
1.7925	0.0492099	0.327328	0.0983802	0.0190262	0.186368	0.057784	0.0449537	0.128508	0.0898245	0.177061	0.205105				0.211315	6.44223e-16	0.0147637	0.433866	2.07159e-06	0.00552688	0.427333	3.52818e-10	9.15923e-08	0.0444924	1.93961e-07
1.9051	0.0469237	0.320711	0.0842625	0.019643	0.166039	0.0571772	0.0375288	0.135324	0.0962185	0.234809	0.190874				0.24335	2.71568e-15	0.0454788	0.410639	3.13961e-05	0.00616134	0.552973	3.26118e-11	8.3518e-09	0.00405751	1.56761e-06
2.0216	0.0518524	0.323642	0.0708895	0.022361	0.145716	0.0553286	0.0191944	0.132032	0.10958	0.235924	0.17084				0.178005	1.4416e-15	0.112337	0.315554	0.000344618	0.00851916	0.856469	1.04622e-10	3.27437e-11	0.0038475	2.2827e-05
2.1423	0.0554412	0.313974	0.0465439	0.0207174	0.125463	0.0516434	0.00545259	0.129854	0.119906	0.223359	0.166124				0.138995	1.13639e-14	0.389931	0.371548	0.00273265	0.0157432	0.987576	2.22613e-10	2.74506e-13	0.00689849	4.10143e-05
2.2672	0.0530241	0.295215	0.0248679	0.0188472	0.0975554	0.0488235	0.0076454	0.130962	0.123304	0.20602	0.135609				0.164494	5.12483e-13	0.764341	0.440704	0.0283508	0.0244747	0.97572	1.51845e-10	5.173e-14	0.0146147	0.00121176
2.3965	0.0490688	0.288915	0.0205138	0.0227988	0.0889937	0.0441983	0.0190794	0.139145	0.129211	0.199305	0.102419				0.213205	1.73874e-12	0.832881	0.301485	0.0516151	0.0478284	0.858056	8.12666e-12	2.53884e-15	0.0192161	0.0218619
2.5304	0.0515366	0.282262	0.0248667	0.0260074	0.0831889	0.0358622	0.0241934	0.150303	0.132494	0.187687	0.0845521				0.181778	6.12209e-12	0.76436	0.210063	0.0750766	0.135177	0.781794	1.12029e-13	4.46934e-16	0.0301767	0.0740262
2.669	0.05031	0.272466	0.0446583	0.0266852	0.0741805	0.0314899	0.0273395	0.163602	0.132183	0.18545	0.079271				0.196965	3.68716e-11	0.420217	0.193446	0.127696	0.213774	0.730255	4.36496e-16	5.28019e-16	0.0328109	0.10149
2.8125	0.0532087	0.250984	0.0650855	0.0252896	0.0716027	0.028106	0.0398342	0.171051	0.122073	0.192329	0.0750276				0.162435	1.4898e-09	0.158414	0.228691	0.146993	0.292584	0.512991	1.57971e-17	9.51962e-14	0.0252832	0.128854
2.9611	0.056935	0.225669	0.0756762	0.0265058	0.0682763	0.0246419	0.0367957	0.172664	0.124071	0.176493	0.0746225				0.124784	7.69778e-08	0.0827525	0.197755	0.174967	0.388805	0.565798	7.54805e-18	3.52595e-14	0.0453948	0.131733
3.1148	0.0514998	0.196314	0.0842986	0.0370774	0.0484741	0.0259937	0.0322947	0.158141	0.124783	0.163899	0.08971				0.182222	4.30358e-06	0.0453581	0.0419234	0.415553	0.349522	0.644891	4.51425e-15	2.46458e-14	0.0696764	0.0533275
3.2741	0.0514389	0.175082	0.0753606	0.0473816	0.0364172	0.0248443	0.0337707	0.148279	0.12386	0.147611	0.0961498				0.182956	5.50047e-05	0.0844891	0.00562211	0.609263	0.382792	0.618968	2.4988e-13	3.9186e-14	0.11556	0.0344493
3.4389	0.0497384	0.139981	0.0715531	0.0633808	0.0266965	0.0234895	0.0299701	0.134047	0.115011	0.144426	0.0881586				0.204335	0.00192653	0.107806	9.37549e-05	0.766253	0.423851	0.685381	5.14477e-11	2.79557e-12	0.126773	0.0589775
3.6095	0.0543813	0.114365	0.0614272	0.0717987	0.0137763	0.0240254	0.0342022	0.124324	0.108017	0.141034	0.0818405				0.149789	0.0155093	0.193777	6.75322e-06	0.931566	0.407385	0.611377	1.42997e-09	6.50041e-11	0.139596	0.0872692
3.7862	0.0644338	0.101712	0.046531	0.0782048	0.0308601	0.0207335	0.0450619	0.102584	0.104194	0.128533	0.0828206				0.0695234	0.0371369	0.390136	7.31502e-07	0.700622	0.512349	0.425585	9.67554e-07	3.33605e-10	0.195139	0.0822807
3.9691	0.071888	0.0894713	0.0436883	0.0829235	0.0363969	0.0119961	0.048118	0.0858336	0.099713	0.131217	0.091366				0.0361714	0.0783379	0.436174	1.25931e-07	0.609599	0.799431	0.377508	6.20495e-05	2.10309e-09	0.182081	0.0477989
4.1584	0.0771461	0.0809112	0.0687667	0.0858957	0.0541208	0.00931094	0.0609174	0.0690411	0.0961332	0.108835	0.101311				0.0218493	0.124685	0.127821	3.94184e-08	0.334605	0.873843	0.209738	0.00190414	8.63227e-09	0.310301	0.0237413
4.3544	0.0843162	0.0654829	0.0773795	0.0870845	0.0696766	0.0127819	0.0680546	0.0603141	0.0958198	0.103333	0.0927433				0.0103716	0.255916	0.0738657	2.4488e-08	0.162759	0.77558	0.142306	0.00840482	9.74396e-09	0.34834	0.0435729
4.5574	0.0882988	0.0685598	0.0704795	0.0878913	0.0690517	0.013963	0.0681832	0.0524278	0.0917788	0.112209	0.101162				0.00666198	0.22444	0.11521	1.76597e-08	0.168129	0.73839	0.14126	0.0270489	4.48342e-08	0.288193	0.0240047
4.7675	0.0981057	0.0738571	0.0646139	0.0883033	0.0722659	0.0210552	0.0577284	0.0492329	0.0896072	0.093497	0.104175				0.00205152	0.176526	0.162689	1.49277e-08	0.141833	0.501746	0.245978	0.0414498	9.90687e-08	0.421916	0.0191471
4.985	0.099032	0.0762561	0.0661118	0.0888945	0.0802013	0.0184793	0.0597508	0.0533126	0.0866916	0.0978002	0.0964545				0.00182371	0.157403	0.149392	1.17122e-08	0.0901468	0.587885	0.222552	0.0239189	2.7871e-07	0.388911	0.0337188
5.2101	0.0876063	0.0823309	0.0720813	0.0895993	0.0776364	0.0182619	0.0519245	0.0586112	0.0868781	0.102669	0.0948679				0.0072056	0.115812	0.104301	8.75235e-09	0.104912	0.595235	0.321584	0.0109692	2.6114e-07	0.35309	0.0376714
5.4432	0.0845405	0.0874118	0.0690241	0.088686	0.0648868	0.0148001	0.0525773	0.0587247	0.092953	0.094159	0.108889				0.0101217	0.0879838	0.125862	1.27609e-08	0.207172	0.711245	0.312478	0.0107787	2.8971e-08	0.416762	0.0132626
5.6846	0.087026	0.0986162	0.0779252	0.0831126	0.0639976	0.0136825	0.0600987	0.058325	0.0947323	0.0852637	0.124252				0.00769149	0.0452632	0.0711873	1.17102e-07	0.216252	0.747352	0.218678	0.0114625	1.47898e-08	0.488021	0.00357547
5.9344	0.0900344	0.115176	0.0839881	0.076258	0.0587879	0.0167452	0.0662699	0.0555398	0.099625	0.0681167	0.134909				0.00545792	0.0146129	0.0464034	1.46668e-06	0.274737	0.646491	0.157435	0.0173919	2.17868e-09	0.632822	0.00129896
6.193	0.0971647	0.136092	0.080081	0.070175	0.0616538	0.0215307	0.0724282	0.0521709	0.104807	0.0711428	0.131705				0.00230948	0.00271814	0.0613652	1.15085e-05	0.241449	0.486183	0.109835	0.0280212	2.57651e-10	0.60703	0.001777
6.4608	0.0903233	0.144001	0.0732875	0.0661422	0.0644032	0.0259698	0.0705511	0.0505452	0.103552	0.074915	0.138597				0.00527774	0.00133592	0.0966305	4.10178e-05	0.212078	0.3502	0.122993	0.0348975	4.36548e-10	0.574882	0.000897146
6.738	0.0889061	0.151709	0.0797881	0.064722	0.064085	0.0284622	0.0725695	0.0533195	0.105009	0.0749498	0.138179				0.00621586	0.000642638	0.0626307	6.30284e-05	0.215348	0.283552	0.108891	0.0238958	2.36651e-10	0.574586	0.000936057
7.025	0.097088	0.161965	0.0810652	0.0633344	0.0623144	0.0311034	0.0727204	0.053678	0.112209	0.0478475	0.142976				0.00233177	0.000228479	0.0572661	9.50374e-05	0.234162	0.221975	0.107889	0.022721	1.01033e-11	0.798007	0.000570485
7.3221	0.110561	0.161157	0.0891078	0.0670847	0.0708785	0.0305705	0.0757719	0.0540462	0.121512	0.0290243	0.138643				0.000383697	0.000248501	0.0315279	3.06842e-05	0.152783	0.233624	0.0891245	0.0215666	1.25478e-13	0.920354	0.000892911
7.6297	0.116639	0.15215	0.0974286	0.0665751	0.0791127	0.0336936	0.0812933	0.0532165	0.126458	0.02217	0.147951				0.000157312	0.000615583	0.0160149	3.59165e-05	0.0961995	0.170948	0.0618207	0.0242428	1.05334e-14	0.952733	0.000335194
7.9481	0.12286	0.146617	0.08328	0.0618206	0.076402	0.0313248	0.0786092	0.0513933	0.137563	0.050245	0.15445				6.00713e-05	0.00104663	0.0488628	0.000147249	0.112657	0.217251	0.074091	0.0311496	2.80246e-17	0.779712	0.000162736
8.2778	0.137233	0.129174	0.0805543	0.0606744	0.0623012	0.0272145	0.079745	0.0526179	0.144067	0.0686026	0.156056				5.34885e-06	0.0048927	0.0593651	0.000203688	0.234306	0.315923	0.0686779	0.0263482	6.87123e-19	0.628685	0.000135454
8.6191	0.15009	0.116023	0.0844318	0.0559693	0.0511668	0.0200549	0.0787176	0.054585	0.148374	0.0778414	0.168474				4.87798e-07	0.0137265	0.044916	0.000723859	0.375882	0.534896	0.0735597	0.0199697	5.35086e-20	0.550047	3.06919e-05
8.9724	0.150088	0.116728	0.0812296	0.0525807	0.0410126	0.0197227	0.0745432	0.0513437	0.151395	0.0614283	0.186554				4.87998e-07	0.0130256	0.0566038	0.001693	0.533389	0.546007	0.0963433	0.0313587	8.53329e-21	0.689326	2.86664e-06
9.3382	0.147736	0.119543	0.0793321	0.0534609	0.0351156	0.0132881	0.0691093	0.0513579	0.155334	0.0525239	0.200231				7.68751e-07	0.0105296	0.0646431	0.00136468	0.630837	0.759822	0.133888	0.0312987	7.35914e-22	0.761907	4.03836e-07
9.7169	0.142871	0.116801	0.0728724	0.0534661	0.042145	0.00831972	0.0575327	0.0508942	0.159567	0.0534774	0.206472				1.9228e-06	0.0129542	0.0992187	0.00136291	0.514939	0.897924	0.248326	0.0333112	4.91665e-23	0.754349	1.57376e-07
10.1089	0.139767	0.10964	0.0721326	0.0551832	0.0499671	0.0107345	0.0539074	0.0522856	0.155947	0.0686766	0.204562				3.39443e-06	0.0217489	0.103966	0.00088576	0.39333	0.835903	0.294385	0.0275834	4.99683e-22	0.628055	2.10653e-07
10.5148	0.134413	0.112438	0.066603	0.0542373	0.0607961	0.0155526	0.0515352	0.0441703	0.153748	0.0616672	0.192579				8.78341e-06	0.0178332	0.145211	0.00112499	0.251128	0.686417	0.327084	0.0771537	1.98935e-21	0.687329	1.23063e-06
10.9349	0.126396	0.108417	0.0621517	0.0511545	0.0581027	0.018313	0.0578556	0.0369694	0.146257	0.068194	0.180571				3.39763e-05	0.023684	0.18637	0.0023826	0.283095	0.593506	0.24446	0.166218	1.895e-19	0.632164	6.45831e-06
11.3699	0.116282	0.101951	0.0558301	0.0465705	0.0490614	0.0168831	0.0614303	0.0318968	0.140158	0.0669473	0.176823				0.000165991	0.0365641	0.257846	0.00670389	0.406747	0.641843	0.204266	0.262978	6.51698e-18	0.642767	1.05925e-05
11.8203	0.0811857	0.0701407	0.0479059	0.0416165	0.0172331	0.0295596	0.0748812	0.0242282	0.111806	0.0640011	0.146143				0.0144771	0.209311	0.368713	0.0183811	0.895001	0.256803	0.0943131	0.462753	1.21198e-11	0.667718	0.000407548
12.2865	0.0735458	0.0647224	0.0445723	0.0385385	0.026324	0.0331553	0.0705407	0.0167048	0.09892	0.0623963	0.137306				0.0309754	0.264107	0.421623	0.0324869	0.771928	0.180794	0.123069	0.693308	2.88839e-09	0.68122	0.0010224
12.7691	0.0626009	0.0478455	0.0445976	0.0381348	0.0243137	0.0369732	0.0607234	0.0141726	0.0874808	0.0575748	0.125476				0.0807482	0.483244	0.421209	0.0348926	0.801853	0.11918	0.211834	0.768247	2.11365e-07	0.721235	0.0031967
13.2688	0.060618	0.0364692	0.0546388	0.0348705	0.033296	0.0369117	0.0524537	0.014892	0.0791052	0.0481864	0.101183				0.0944779	0.655461	0.273044	0.0604797	0.660877	0.120026	0.31419	0.747446	3.49877e-06	0.79545	0.0239679
13.7861	0.0469636	0.0346866	0.0616942	0.0299075	0.0419936	0.0386936	0.0438639	0.0191763	0.0739501	0.0466141	0.0834846				0.242765	0.682414	0.191024	0.127005	0.517397	0.0973187	0.445103	0.61712	1.70925e-05	0.807228	0.0790324
14.3216	0.0371775	0.0437071	0.0676283	0.0273681	0.0588714	0.0346653	0.0487927	0.0265592	0.0692837	0.0534099	0.0681058				0.411903	0.545085	0.136764	0.177653	0.273729	0.154157	0.367257	0.396139	6.54891e-05	0.754886	0.184886
14.876	0.0339705	0.0401076	0.062427	0.0356863	0.0629589	0.0347898	0.0528366	0.0251398	0.0569653	0.0750633	0.0577987				0.476875	0.59993	0.183607	0.0529564	0.227193	0.152097	0.308901	0.436206	0.00148852	0.57362	0.296604
15.45	0.0357848	0.0322412	0.0573623	0.0332487	0.059079	0.0369514	0.0710405	0.027562	0.0515931	0.0712616	0.048834				0.439667	0.718833	0.2391	0.078044	0.271233	0.119479	0.119452	0.368893	0.00479955	0.606017	0.420052
16.0442	0.0314808	0.0254025	0.0387927	0.0343675	0.0726095	0.041037	0.0616761	0.0276445	0.0422452	0.0821328	0.0394296				0.529453	0.814719	0.519902	0.0655417	0.139214	0.0727576	0.201678	0.366695	0.027905	0.51397	0.568161
16.6594	0.0344775	0.0184037	0.0212423	0.0376274	0.0727269	0.0409718	0.0604676	0.0187069	0.0283576	0.0981619	0.0347551				0.466371	0.898036	0.821943	0.0381302	0.138327	0.0733655	0.214618	0.631696	0.199439	0.386192	0.644546
17.2963	0.0407128	0.00679144	0.032615	0.0434723	0.0629053	0.0411101	0.068024	0.0137009	0.0188268	0.091641	0.0290546				0.34516	0.985462	0.629822	0.0127658	0.227767	0.0720805	0.142556	0.781619	0.491372	0.436504	0.735709
17.9556	0.0462611	0.0127714	0.0344671	0.0442963	0.0549575	0.0377842	0.0590661	0.00884608	0.0151656	0.0865479	0.00916049				0.253194	0.949529	0.596706	0.0108029	0.323374	0.108447	0.230311	0.902389	0.630618	0.477491	0.969957
18.6382	0.0454464	0.0311068	0.0321375	0.0449706	0.0527263	0.0377119	0.0523144	0.00558047	0.0224027	0.059137	0.00743016				0.265638	0.735431	0.638345	0.00940114	0.353781	0.109372	0.316127	0.95995	0.365625	0.708376	0.980132
19.3448	0.0522142	0.0234366	0.0401055	0.0478119	0.0331581	0.0388462	0.0441403	0.00689878	0.0198993	0.0569405	0.0165641				0.173751	0.839945	0.497006	0.00511482	0.663145	0.0955434	0.44057	0.939444	0.452113	0.726422	0.905072
20.0764	0.0662289	0.0198972	0.0330201	0.0462572	0.0373436	0.0368476	0.0384152	0.00918897	0.0185871	0.0570004	0.0174578				0.059792	0.88187	0.622584	0.00716952	0.5939	0.120912	0.537529	0.895094	0.500284	0.725934	0.895123
20.8337	0.0700759	0.0164612	0.0236051	0.0435312	0.0348031	0.0324201	0.0257944	0.0139881	0.0149351	0.0537929	0.0175772				0.0426792	0.917559	0.784949	0.0126159	0.63601	0.194884	0.755914	0.773503	0.639451	0.751834	0.893762
21.6178	0.0671828	0.0229861	0.0209538	0.0436115	0.0297819	0.0360757	0.0145797	0.0190798	0.016943	0.0564639	0.0266231				0.055095	0.845542	0.826302	0.0124135	0.717951	0.131984	0.91449	0.620118	0.562444	0.730307	0.772835
22.4295	0.0693467	0.0218391	0.00138897	0.0406884	0.0394236	0.0369734	0.00634624	0.0213888	0.0208739	0.043854	0.0340661				0.0455628	0.859462	0.999162	0.0219257	0.559492	0.119177	0.983207	0.548531	0.417491	0.82735	0.655757
23.2699	0.0684303	0.0255552	0.0146385	0.0421006	0.0456192	0.034204	0.0113201	0.0265109	0.0164332	0.0180296	0.0268395				0.0494162	0.812708	0.911091	0.0167393	0.459461	0.161971	0.947539	0.397474	0.581961	0.968485	0.76959
24.1398	0.0682073	0.0216998	0.0304119	0.0436841	0.0588391	0.02973	0.0124155	0.0298188	0.0157261	0.0262423	0.0146368				0.0503941	0.861119	0.66901	0.0122332	0.274119	0.252798	0.937236	0.311212	0.609105	0.934404	0.925076
25.0405	0.0672397	0.0238378	0.038802	0.039384	0.0698062	0.0295802	0.0116085	0.0355321	0.0128489	0.0511799	0.0159997				0.0548248	0.8349	0.51974	0.0279037	0.161661	0.256317	0.944908	0.190598	0.718243	0.772454	0.91114
25.9729	0.0749939	0.0265857	0.039774	0.0381846	0.0666756	0.0283809	0.0251921	0.0332555	0.0166432	0.0529668	0.0108917				0.0269726	0.798957	0.502762	0.0345879	0.189704	0.285599	0.765743	0.234118	0.573912	0.758404	0.957793
26.9382	0.0800589	0.0213406	0.0328811	0.0422484	0.0746486	0.0250465	0.035107	0.0304432	0.0139531	0.0684484	0.00653492				0.0162729	0.865357	0.625068	0.0162645	0.124406	0.376831	0.595456	0.296208	0.676871	0.629998	0.984596
27.9376	0.0746095	0.0206749	0.0351032	0.0414494	0.0757982	0.0231052	0.0508266	0.0219249	0.0176719	0.0659221	0.0192676				0.0279891	0.873077	0.585335	0.0189794	0.116603	0.435826	0.337227	0.532063	0.534703	0.651468	0.873753
28.9722	0.0748963	0.0129752	0.0295294	0.0439025	0.0710997	0.0195177	0.0668872	0.0153275	0.0197709	0.0468988	0.0416965				0.0272278	0.947948	0.684572	0.0117047	0.150997	0.552882	0.152075	0.734644	0.456754	0.805112	0.531391
30.0432	0.0687382	0.0191018	0.0291724	0.0480447	0.0664845	0.0153571	0.0763608	0.0101674	0.0148266	0.0647579	0.0539167				0.0480921	0.8906	0.690837	0.00485785	0.191519	0.692898	0.0858202	0.873117	0.643605	0.661326	0.347335
31.1521	0.0658277	0.0349502	0.0357483	0.0452715	0.0633512	0.0162135	0.0784346	0.0116831	0.0125036	0.0698154	0.0552303				0.0618637	0.678445	0.573818	0.0088298	0.223019	0.66436	0.0749529	0.835976	0.730962	0.61835	0.32967
32.3	0.0696805	0.039292	0.0339817	0.0459388	0.0647338	0.0156365	0.079644	0.0144773	0.0146268	0.0900256	0.0508578				0.0442232	0.612402	0.605388	0.00767229	0.208716	0.683628	0.0691457	0.759493	0.651241	0.449359	0.390313
33.4885	0.0655916	0.0415168	0.0166685	0.0485778	0.0707066	0.0171315	0.0746809	0.0135012	0.0177332	0.0938209	0.0512595				0.0631102	0.578398	0.886274	0.00431314	0.154182	0.633462	0.095512	0.787213	0.532382	0.419391	0.384528
34.7188	0.0606895	0.0407751	0.0138265	0.0502255	0.0581636	0.0204033	0.0679956	0.0198631	0.0210579	0.0864753	0.0522457				0.0939527	0.589726	0.920288	0.00296151	0.282346	0.523294	0.142789	0.595776	0.41108	0.478085	0.370503
35.9925	0.0628639	0.0411152	0.00377323	0.0520017	0.0583175	0.0190161	0.0528194	0.0216265	0.019585	0.0602211	0.0531741				0.0790532	0.58453	0.993833	0.00194713	0.280459	0.569761	0.309138	0.541216	0.463503	0.699389	0.357536
37.3112	0.0652605	0.0470653	0.0112907	0.0470627	0.0476538	0.0226607	0.0282779	0.0222956	0.0199266	0.0719201	0.0453875				0.0648928	0.494753	0.946115	0.00602711	0.427988	0.44984	0.714398	0.520733	0.451128	0.600401	0.472743
38.6763	0.0651125	0.0500009	0.0146915	0.0469442	0.0378374	0.0238467	0.0159878	0.0170603	0.0198397	0.0813547	0.0496211				0.0657027	0.451909	0.910476	0.00618413	0.585715	0.412844	0.898084	0.68247	0.454264	0.520472	0.40837
40.0896	0.0698725	0.0556661	0.0212572	0.0418312	0.0343589	0.0226958	0.0156663	0.0147519	0.0199851	0.0810753	0.0506201				0.0434677	0.373587	0.821717	0.0176364	0.643354	0.448726	0.901936	0.751533	0.449019	0.522811	0.393754
41.5527	0.0698117	0.065544	0.0317208	0.0352932	0.0263274	0.0190531	0.00896462	0.0156439	0.0221587	0.0704543	0.0526974				0.0437058	0.255265	0.645772	0.0564788	0.771876	0.568515	0.966771	0.725255	0.373685	0.612902	0.364166
43.0675	0.0696218	0.0759298	0.055375	0.0338702	0.02578	0.0217459	0.00585222	0.018098	0.0211936	0.0970039	0.0532492				0.0444564	0.159911	0.263588	0.0708809	0.780147	0.479191	0.985702	0.650556	0.406383	0.394928	0.356497
44.6356	0.0621138	0.0630554	0.0825656	0.0301484	0.0299763	0.0295017	0.00508937	0.0205728	0.020634	0.108787	0.0476056				0.0839631	0.282626	0.0514534	0.122835	0.714842	0.258173	0.989167	0.57375	0.42591	0.310626	0.438556
46.259	0.0457198	0.0568865	0.0835688	0.0276047	0.0300274	0.0292095	0.00822238	0.0176029	0.023622	0.0916344	0.048915				0.26142	0.357619	0.0478471	0.172401	0.714022	0.265159	0.971971	0.665827	0.326715	0.436556	0.418842
47.9397	0.0254868	0.0465321	0.0894124	0.0271895	0.0260888	0.0208347	0.0120699	0.0137947	0.0288415	0.113236	0.0586858				0.659172	0.502662	0.0307888	0.181692	0.775493	0.509009	0.940577	0.778979	0.18867	0.281654	0.285652
49.6797	0.0157089	0.0444785	0.108842	0.0257193	0.0285365	0.0152577	0.0171067	0.0113387	0.0304752	0.135113	0.0793188				0.853583	0.533427	0.00572662	0.217412	0.737703	0.696187	0.884208	0.844721	0.155348	0.164242	0.101211
51.481	0.0118286	0.0471825	0.101718	0.0268917	0.0296722	0.0148848	0.0281776	0.0112788	0.0282341	0.131097	0.0885093				0.914152	0.493018	0.0110285	0.188571	0.719703	0.708466	0.716102	0.846225	0.202254	0.182654	0.0576588
53.3459	0.0289442	0.0388435	0.101086	0.0252181	0.0282747	0.0152027	0.0302916	0.00504148	0.0215109	0.127878	0.107833				0.584184	0.619259	0.0116638	0.230604	0.741814	0.698004	0.679816	0.967191	0.395491	0.19842	0.0144202
55.2765	0.0376193	0.0265485	0.108128	0.0237835	0.0322863	0.0200868	0.0307355	0.00481878	0.0224718	0.12025	0.111735				0.403258	0.799458	0.00612795	0.271209	0.677435	0.53383	0.672113	0.969982	0.363361	0.239434	0.010542
57.2752	0.0417544	0.0156356	0.109981	0.0151203	0.0387574	0.0190911	0.0256695	0.00909051	0.0262395	0.0972136	0.109995				0.326639	0.925312	0.00513556	0.590166	0.57049	0.567234	0.757962	0.897211	0.251488	0.393339	0.0121395
59.3443	0.0377204	0.0346644	0.107278	0.015107	0.0418867	0.0233178	0.0363881	0.00965003	0.0268081	0.0801131	0.0865907				0.401291	0.682748	0.00663845	0.590714	0.519134	0.429183	0.572945	0.884948	0.236728	0.530886	0.0651786
61.4865	0.0360085	0.0538306	0.0875245	0.0109457	0.055173	0.0289914	0.0472869	0.0217282	0.0317161	0.0899655	0.0669773				0.435158	0.398241	0.0356184	0.758551	0.320516	0.270448	0.39032	0.538092	0.133074	0.44984	0.195445
63.7042	0.0322037	0.0724566	0.0700402	0.0116555	0.0801246	0.0315349	0.0592417	0.0311593	0.0332052	0.0733955	0.0557552				0.514037	0.188426	0.11835	0.730995	0.0905632	0.212832	0.228305	0.279537	0.109619	0.587821	0.322752
66.0001	0.0210592	0.0606529	0.0749443	0.0130588	0.0835037	0.0269229	0.0593984	0.0338521	0.0309057	0.0642047	0.0511064				0.752367	0.31065	0.0868244	0.674793	0.0736143	0.323778	0.226524	0.222126	0.147331	0.665999	0.386728
68.3769	0.00449805	0.0316216	0.078459	0.0143174	0.0739111	0.0213066	0.0597773	0.033486	0.030616	0.0712881	0.0281683				0.987105	0.727925	0.068644	0.623236	0.129618	0.493502	0.222256	0.229436	0.152691	0.605791	0.749404
70.8376	0.0124056	0.0245927	0.078494	0.00833614	0.0717867	0.019768	0.0528985	0.0255944	0.029145	0.0572248	0.0180073				0.905987	0.825263	0.0684796	0.851901	0.145547	0.544489	0.308052	0.423193	0.182128	0.7241	0.888804
73.385	0.0147808	0.0187622	0.0663538	0.0115342	0.0708988	0.0217762	0.0294162	0.0198153	0.0260037	0.0626603	0.0298873				0.869222	0.894244	0.147321	0.735754	0.152619	0.478207	0.694932	0.597263	0.257779	0.679004	0.722695
76.0223	0.021843	0.00434834	0.0717781	0.0173316	0.072772	0.0247083	0.0246908	0.0170158	0.0261552	0.053947	0.0330684				0.736307	0.994015	0.106302	0.500128	0.137988	0.386828	0.77384	0.683831	0.253726	0.750605	0.671928
78.7526	0.0188393	0.0119663	0.0692472	0.0143544	0.0720082	0.0219512	0.0354294	0.0111719	0.0205217	0.0587172	0.0273274				0.796362	0.955553	0.124182	0.621712	0.143822	0.472546	0.589785	0.848896	0.429872	0.711842	0.762229
81.5792	0.0265691	0.0120746	0.0716061	0.0195731	0.0631863	0.0203946	0.0301719	0.0143622	0.0195058	0.0662385	0.0214089				0.635764	0.954763	0.10745	0.413244	0.224766	0.523582	0.68189	0.762809	0.466388	0.648785	0.846516
PV+Scgn+
	Vector Length														Raliegh p-value
Frequency	Neuron 1	Neuron 2	Neuron 3	Neuron 4	Neuron 5	Neuron 6	Neuron 7								Neuron 1	Neuron 2	Neuron 3	Neuron 4	Neuron 5	Neuron 6	Neuron 7
0.6345	0.0340802	0.00629192	0.0155487	0.0109066	0.1557	0.272845	0.059653								0.0404249	0.754267	0.528644	0.717608	5.98249e-17	2.08691e-50	0.183863
0.7063	0.0305034	0.00723448	0.0209828	0.0209118	0.161789	0.286815	0.0457015								0.0765316	0.68878	0.313198	0.295232	2.98307e-18	9.72197e-56	0.370219
0.7805	0.0243955	0.0260556	0.0218128	0.0317729	0.162434	0.297626	0.0348398								0.193259	0.00793135	0.285192	0.0597994	2.15563e-18	4.59653e-60	0.561387
0.8574	0.0187477	0.0352924	0.0219656	0.0312606	0.163771	0.309684	0.0348994								0.378824	0.000139775	0.280207	0.0654388	1.09568e-18	4.26969e-65	0.560279
0.937	0.0207005	0.0380734	0.0266256	0.0279742	0.163769	0.322278	0.0441712								0.306218	3.26434e-05	0.154214	0.112662	1.09659e-18	1.37579e-70	0.395265
1.0194	0.0351015	0.0331519	0.037633	0.0213135	0.165216	0.332032	0.0475283								0.0332557	0.00039714	0.0238674	0.281585	5.23574e-19	5.21075e-75	0.34139
1.1048	0.043455	0.0257648	0.0459866	0.0200543	0.160272	0.329962	0.0445508								0.00542295	0.00883051	0.00377813	0.325634	6.36597e-18	4.6521e-74	0.38898
1.1931	0.0472453	0.0265805	0.0436974	0.015808	0.146852	0.318976	0.041123								0.00209662	0.00651402	0.00649516	0.498017	3.78612e-15	3.99895e-69	0.447329
1.2845	0.0559647	0.0311461	0.0433317	0.00621707	0.142382	0.308238	0.0404686								0.00017409	0.000995719	0.00706416	0.897789	2.79995e-14	1.75959e-64	0.458842
1.3792	0.0622978	0.0362761	0.045186	0.0106279	0.15151	0.298934	0.0179769								2.19262e-05	8.46229e-05	0.00458074	0.729725	4.39984e-16	1.33994e-60	0.857547
1.4772	0.0582987	0.039012	0.04435	0.02148	0.134903	0.286747	0.0218233								8.32563e-05	1.94899e-05	0.0055813	0.276044	6.91936e-13	1.03353e-55	0.79733
1.5787	0.0575578	0.0355649	0.0435852	0.0272095	0.12587	0.269983	0.0288546								0.000105566	0.000121804	0.00666523	0.126742	2.63168e-11	2.37758e-49	0.673021
1.6837	0.0595417	0.0293346	0.0476213	0.0371665	0.117685	0.253021	0.0402171								5.55188e-05	0.00217395	0.00252272	0.021182	5.70419e-10	2.47595e-43	0.463295
1.7925	0.0553031	0.0272908	0.0529683	0.039228	0.103151	0.239463	0.0646592								0.000213404	0.00495935	0.000609876	0.0136469	8.01981e-08	8.02125e-39	0.136687
1.9051	0.0527497	0.0218169	0.0550322	0.033324	0.0922233	0.222881	0.0847747								0.000457689	0.0336745	0.000338562	0.045114	2.14273e-06	1.15714e-33	0.0325997
2.0216	0.0478626	0.0154929	0.0579056	0.0325343	0.0793353	0.211627	0.0950753								0.0017825	0.180874	0.000143702	0.0521618	6.41302e-05	2.20359e-30	0.0134613
2.1423	0.0416841	0.00997763	0.0579828	0.0329712	0.0758811	0.203109	0.0996628								0.00822672	0.492046	0.000140348	0.0481568	0.000146132	5.09708e-28	0.0087846
2.2672	0.0335654	0.00919838	0.0562368	0.0338833	0.066776	0.192444	0.105954								0.0445086	0.547314	0.000237644	0.0406204	0.00107371	3.34908e-25	0.00473354
2.3965	0.0243848	0.011932	0.0482383	0.0348825	0.0554646	0.182805	0.108169								0.193538	0.362682	0.0021581	0.0335318	0.00895976	8.62618e-23	0.00377283
2.5304	0.0264221	0.0157552	0.0424712	0.0390356	0.0443274	0.170413	0.112592								0.145408	0.170615	0.00858385	0.014233	0.0492544	7.03284e-20	0.00236468
2.669	0.0216251	0.0166311	0.0396108	0.0374367	0.0381493	0.14452	0.122644								0.274845	0.139396	0.0159494	0.020023	0.107559	1.79383e-14	0.00076218
2.8125	0.0185267	0.0170913	0.0328054	0.0418024	0.0213486	0.127935	0.128259								0.387539	0.124804	0.0585339	0.00762268	0.497541	1.73848e-11	0.000387986
2.9611	0.0200765	0.0158166	0.0359771	0.0447998	0.0102935	0.117738	0.120907								0.328512	0.168273	0.0329202	0.00369267	0.850208	7.81238e-10	0.000933419
3.1148	0.0235078	0.0168858	0.0406439	0.0384704	0.0160881	0.11004	0.118665								0.217347	0.13117	0.0128155	0.0160845	0.672724	1.11733e-08	0.00120725
3.2741	0.021658	0.0178418	0.039383	0.0319932	0.0260623	0.100355	0.112269								0.273766	0.103541	0.0167251	0.0575001	0.353301	2.45348e-07	0.00244839
3.4389	0.0181467	0.0178115	0.0395273	0.0263864	0.0213639	0.0974343	0.0982548								0.402746	0.10434	0.01623	0.143343	0.497041	5.88622e-07	0.0100358
3.6095	0.0160685	0.0170456	0.0418837	0.0218168	0.0118182	0.0990345	0.0849127								0.490143	0.1262	0.00978323	0.265037	0.807419	3.65606e-07	0.0322374
3.7862	0.0139963	0.016498	0.0410592	0.0204356	0.00700078	0.113088	0.0821216								0.582168	0.143844	0.011718	0.311905	0.927687	3.9833e-09	0.0402691
3.9691	0.0119151	0.0158801	0.0419088	0.024395	0.00205805	0.12499	0.0784368								0.675663	0.165877	0.00972906	0.190078	0.993534	5.39131e-11	0.0534002
4.1584	0.0136701	0.0144414	0.0415095	0.0294122	0.0149278	0.129076	0.0832804								0.596861	0.226341	0.0106229	0.0894879	0.710847	1.11299e-11	0.0367499
4.3544	0.0140127	0.0120826	0.0425422	0.028043	0.0280095	0.12978	0.0837105								0.581429	0.353457	0.00844826	0.111456	0.300669	8.4387e-12	0.0355119
4.5574	0.0159338	0.0100457	0.0410233	0.0252831	0.0345078	0.131093	0.0833076								0.496015	0.487288	0.0118094	0.168061	0.16134	5.01205e-12	0.0366706
4.7675	0.0142451	0.0112402	0.0363345	0.0232932	0.0398962	0.133989	0.0848063								0.570979	0.406558	0.0307503	0.220092	0.0872764	1.55938e-12	0.0325164
4.985	0.0102994	0.0118825	0.0339313	0.0221572	0.0404222	0.135825	0.0891391								0.746065	0.365742	0.0480092	0.254196	0.0818047	7.33945e-13	0.0226921
5.2101	0.0111905	0.0111664	0.0320968	0.0227419	0.0384535	0.140118	0.0820507								0.707637	0.411379	0.066084	0.236242	0.103786	1.20949e-13	0.0404935
5.4432	0.0142415	0.00803923	0.0330128	0.0247724	0.036731	0.137863	0.0789069								0.571145	0.631035	0.0564639	0.180485	0.126572	3.14059e-13	0.0515489
5.6846	0.0143537	0.00721437	0.0317572	0.0241672	0.0349886	0.134161	0.0820015								0.566103	0.690208	0.0699734	0.196037	0.153288	1.45403e-12	0.0406496
5.9344	0.0158401	0.00775365	0.0294575	0.0266585	0.0415837	0.129263	0.0854907								0.50011	0.651639	0.101438	0.137687	0.0706923	1.03412e-11	0.0307571
6.193	0.0163544	0.0118588	0.0285509	0.0304744	0.0469206	0.127755	0.112239								0.477756	0.367209	0.116532	0.0749315	0.0342687	1.86394e-11	0.00245621
6.4608	0.0159125	0.0141037	0.0263032	0.033336	0.0504821	0.118643	0.141408								0.496946	0.242434	0.161315	0.0450129	0.0201323	5.64519e-10	7.07697e-05
6.738	0.0150997	0.013831	0.0268351	0.0401162	0.0512427	0.104614	0.156847								0.532775	0.255952	0.149726	0.0112097	0.0178799	6.53471e-08	7.7292e-06
7.025	0.0161335	0.0131961	0.0298278	0.0386762	0.0493642	0.105664	0.179507								0.48732	0.289234	0.0957315	0.0153871	0.0238905	4.67573e-08	1.95615e-07
7.3221	0.0204386	0.0140886	0.0337357	0.0346085	0.0494794	0.111233	0.193387								0.315469	0.243168	0.0497148	0.0353618	0.0234771	7.48872e-09	1.59765e-08
7.6297	0.0252351	0.0151991	0.039565	0.031526	0.0526719	0.112248	0.197173								0.172246	0.192874	0.0161026	0.062465	0.0142381	5.30846e-09	7.8018e-09
7.9481	0.0306037	0.0172071	0.0431026	0.0307267	0.0588865	0.113637	0.201209								0.0752457	0.121322	0.00744315	0.071771	0.00491597	3.2973e-09	3.57572e-09
8.2778	0.0327042	0.0172504	0.0439035	0.0286798	0.0592153	0.113797	0.212089								0.0521101	0.120037	0.00619298	0.100769	0.00463162	3.12048e-09	4.02025e-10
8.6191	0.0342043	0.0175198	0.0473855	0.0266448	0.0587219	0.111468	0.216987								0.0394893	0.112288	0.00267642	0.137966	0.00506413	6.91538e-09	1.44537e-10
8.9724	0.0343271	0.0180148	0.0525635	0.0207693	0.0606422	0.107295	0.219539								0.0385821	0.0990633	0.00068268	0.300167	0.00356266	2.76145e-08	8.39865e-11
9.3382	0.0292177	0.0166001	0.0537825	0.019082	0.0587544	0.108983	0.225656								0.0946158	0.140422	0.000484809	0.362109	0.00503453	1.58736e-08	2.22533e-11
9.7169	0.0269535	0.0164313	0.0514671	0.019294	0.0561953	0.109494	0.228131								0.134449	0.146111	0.000922556	0.353983	0.00790581	1.34049e-08	1.28615e-11
10.1089	0.0282421	0.0198901	0.0501822	0.0222013	0.0561152	0.103759	0.226897								0.110465	0.0596977	0.0013024	0.252811	0.00801564	8.56172e-08	1.69201e-11
10.5148	0.0292036	0.0209035	0.0484785	0.0228947	0.0577854	0.0988156	0.226926								0.0948322	0.0444672	0.00202972	0.231689	0.00598689	3.90395e-07	1.68118e-11
10.9349	0.0289695	0.0203121	0.0473274	0.0208991	0.0590578	0.0974592	0.221682								0.0984682	0.0529016	0.00271558	0.295671	0.00476593	5.84324e-07	5.29717e-11
11.3699	0.0283809	0.0201954	0.0464359	0.0220243	0.0584307	0.0968276	0.222817								0.108093	0.0547127	0.00338589	0.258396	0.00533622	7.03679e-07	4.142e-11
11.8203	0.0251429	0.0168133	0.0458269	0.0159815	0.0401947	0.0660131	0.206455								0.17447	0.133472	0.00392718	0.490415	0.0841363	0.0013928	1.26555e-09
12.2865	0.0252347	0.0156163	0.0399699	0.0167266	0.0349434	0.0651539	0.188755								0.172256	0.175994	0.0147909	0.458179	0.154032	0.00165132	3.76615e-08
12.7691	0.021521	0.0134755	0.0420108	0.0145872	0.0286001	0.0661896	0.168452								0.278276	0.274279	0.00951178	0.552338	0.285656	0.00134454	1.25329e-06
13.2688	0.0176627	0.0150957	0.0368328	0.0131141	0.0189786	0.0681501	0.160362								0.422497	0.197228	0.0279303	0.618932	0.575983	0.000903146	4.51838e-06
13.7861	0.010568	0.0176087	0.0339518	0.01513	0.00750148	0.0642541	0.139267								0.734607	0.109818	0.0478332	0.528032	0.917427	0.00196889	9.44361e-05
14.3216	0.00861389	0.0206538	0.0336992	0.0195771	0.00388257	0.0546568	0.107362								0.814725	0.0478792	0.0500393	0.34328	0.977178	0.0110334	0.00410017
14.876	0.00267118	0.0200007	0.0345151	0.0177537	0.0042105	0.0442848	0.0883665								0.980489	0.0578502	0.0432056	0.415071	0.973214	0.0519293	0.0242274
15.45	0.00485999	0.0198727	0.0301194	0.0171209	0.00386369	0.032548	0.0666436								0.936856	0.0599935	0.0914179	0.441431	0.977397	0.202416	0.120727
16.0442	0.00674583	0.0176126	0.0268666	0.0133048	0.00203948	0.0268419	0.0574394								0.881908	0.109711	0.14906	0.610297	0.99365	0.337452	0.208024
16.6594	0.0148871	0.0180678	0.0282327	0.0144766	0.0060119	0.0241947	0.0378381								0.542235	0.0977235	0.12222	0.557311	0.946151	0.413708	0.506097
17.2963	0.0175812	0.0175281	0.0362742	0.0132526	0.00326209	0.0236881	0.0291403								0.425861	0.112057	0.0311078	0.61266	0.983835	0.429121	0.667738
17.9556	0.0147622	0.0179335	0.036659	0.0135193	0.0112985	0.025767	0.0297403								0.547812	0.101149	0.0288878	0.600578	0.822413	0.367492	0.656609
18.6382	0.0101745	0.0194599	0.0372355	0.0126971	0.0129639	0.0231634	0.0328366								0.751353	0.0673512	0.025817	0.637798	0.773059	0.445327	0.59879
19.3448	0.0101569	0.0201977	0.0368706	0.0107003	0.0234998	0.02575	0.0364369								0.752096	0.0546776	0.027726	0.726589	0.429182	0.367977	0.53179
20.0764	0.0137981	0.0197529	0.0338213	0.00893936	0.0335756	0.0272216	0.0382071								0.591095	0.0620567	0.0489626	0.800179	0.177821	0.327166	0.499383
20.8337	0.0111287	0.0162328	0.035635	0.0139085	0.038348	0.0309112	0.0328237								0.710335	0.15302	0.0351184	0.582954	0.105084	0.236746	0.599032
21.6178	0.00756005	0.0133345	0.0335779	0.019852	0.0364031	0.0296806	0.0277592								0.853992	0.281766	0.0511275	0.333051	0.13131	0.264924	0.693171
22.4295	0.00429685	0.0117562	0.0246233	0.0179706	0.0299289	0.0283592	0.0241118								0.950292	0.373606	0.202144	0.406195	0.253567	0.29741	0.758444
23.2699	0.00907051	0.011988	0.0219359	0.0182291	0.0252071	0.0332788	0.0203492								0.796757	0.35924	0.281169	0.39573	0.377847	0.18825	0.821256
24.1398	0.0148708	0.00881572	0.0146367	0.0161258	0.0248355	0.0353491	0.016794								0.542963	0.574861	0.568443	0.484115	0.388766	0.151936	0.874486
25.0405	0.0175748	0.0079093	0.00817356	0.00848422	0.0205938	0.0331166	0.0155343								0.426127	0.64042	0.838501	0.818078	0.522262	0.191332	0.891587
25.9729	0.0187444	0.00990035	0.00266066	0.00803939	0.0264873	0.0342846	0.0179959								0.378951	0.49746	0.981509	0.835025	0.341416	0.169911	0.857268
26.9382	0.0252897	0.0107384	0.00419522	0.0175162	0.0274061	0.035912	0.0238755								0.170939	0.439791	0.954658	0.424887	0.316472	0.143015	0.762546
27.9376	0.0252688	0.0111759	0.00654638	0.0214856	0.0334464	0.0394563	0.0332172								0.171438	0.410755	0.893161	0.27586	0.180197	0.09558	0.591672
28.9722	0.0217832	0.01012	0.010815	0.0257233	0.0419753	0.0410359	0.0343208								0.269684	0.482121	0.734634	0.157855	0.0672336	0.0788963	0.571057
30.0432	0.0157229	0.00692	0.0145114	0.0330053	0.045345	0.0424201	0.031521								0.505247	0.710972	0.573942	0.0478554	0.0428246	0.0662768	0.623403
31.1521	0.0105694	0.00745151	0.013999	0.0412831	0.0495178	0.0416592	0.0389299								0.734547	0.673318	0.596483	0.00859868	0.0233407	0.0729938	0.486308
32.3	0.00745931	0.0110581	0.0178642	0.0500858	0.0589946	0.0356842	0.0478669								0.857567	0.418489	0.431085	0.00090998	0.0048208	0.146576	0.33618
33.4885	0.0073431	0.0157197	0.0229005	0.0599376	0.0636189	0.0372732	0.0462881								0.861651	0.171977	0.250863	4.40426e-05	0.00201968	0.123059	0.36083
34.7188	0.00490824	0.0206223	0.0309613	0.0656784	0.0766022	0.0369181	0.0594167								0.935637	0.0483254	0.0798214	5.86848e-06	0.000123423	0.128048	0.186344
35.9925	0.00932749	0.0282452	0.0370998	0.0717704	0.0877327	0.0353255	0.0678572								0.786422	0.0033992	0.0265129	5.64547e-07	7.42423e-06	0.152319	0.111692
37.3112	0.0161034	0.0372691	0.0395184	0.0786216	0.096394	0.0342378	0.0753816								0.488627	5.02812e-05	0.0162601	3.16153e-08	6.38864e-07	0.170734	0.0668154
38.6763	0.0181338	0.0415712	0.042934	0.0840055	0.106278	0.0342856	0.067204								0.403268	4.47986e-06	0.00773356	2.72685e-09	2.9251e-08	0.169891	0.116489
40.0896	0.0198126	0.0464863	0.0482452	0.0845326	0.11635	0.0348014	0.046951								0.338206	2.04637e-07	0.00215428	2.12639e-09	9.23261e-10	0.161001	0.350369
41.5527	0.0236103	0.0498305	0.0543693	0.0822852	0.12222	0.040604	0.0265943								0.214467	2.05754e-08	0.000410013	6.07336e-09	1.06466e-10	0.0832076	0.714366
43.0675	0.0208469	0.0544629	0.0550367	0.0781481	0.124139	0.0455843	0.0112168								0.301116	6.55595e-10	0.000338123	3.89148e-08	5.13227e-11	0.043539	0.941927
44.6356	0.020274	0.058187	0.0507571	0.0736946	0.128554	0.0456288	0.00933094								0.321362	3.28638e-11	0.00111739	2.58051e-07	9.16896e-12	0.043273	0.959444
46.259	0.0211173	0.0592178	0.0502711	0.075272	0.124552	0.0416107	0.0247882								0.291825	1.3857e-11	0.00127204	1.33736e-07	4.38123e-11	0.0734392	0.746605
47.9397	0.0226412	0.061708	0.0482613	0.0710091	0.123741	0.0414596	0.0362328								0.242733	1.61565e-12	0.00214549	7.65119e-07	5.97682e-11	0.0748438	0.535556
49.6797	0.026692	0.0629027	0.0440109	0.0623757	0.125022	0.0439834	0.0456402								0.139761	5.58345e-13	0.00604057	1.91396e-05	3.65552e-11	0.0540564	0.371207
51.481	0.0237498	0.0598447	0.0381465	0.0496869	0.12531	0.0490696	0.073462								0.210589	8.13448e-12	0.0215385	0.00101695	3.27009e-11	0.0264635	0.0765676
53.3459	0.0247284	0.0537115	0.0394206	0.0340668	0.120719	0.0529422	0.078633								0.184724	1.17073e-09	0.0165946	0.0392315	1.86905e-10	0.0145771	0.052621
55.2765	0.0233898	0.0457917	0.0463602	0.018853	0.111353	0.0472366	0.0846923								0.220695	3.2321e-07	0.00344923	0.370993	5.33522e-09	0.034543	0.0328176
57.2752	0.0265319	0.033336	0.0439667	0.0104353	0.0994265	0.0309428	0.0884777								0.14309	0.000363961	0.00610277	0.73803	2.56169e-07	0.236051	0.024001
59.3443	0.0275563	0.0238319	0.0425508	0.0110294	0.0974235	0.0174242	0.0906241								0.122782	0.0174848	0.00843189	0.712236	4.69965e-07	0.632726	0.0199766
61.4865	0.0226324	0.0172227	0.04049	0.0153885	0.0973206	0.0149098	0.0922742								0.243	0.120858	0.0132447	0.516538	4.84673e-07	0.715239	0.0172956
63.7042	0.0193959	0.0140835	0.0317137	0.0166455	0.080554	0.0235078	0.0883255								0.353818	0.243419	0.070485	0.461652	4.75373e-05	0.434662	0.0243113
66.0001	0.0183263	0.00987122	0.0257682	0.0119938	0.066219	0.0308551	0.0835035								0.395526	0.499505	0.173612	0.669459	0.00120301	0.237988	0.0361033
68.3769	0.0144023	0.0106334	0.0260489	0.0125238	0.0658217	0.0346718	0.0686092								0.563925	0.44688	0.16708	0.645624	0.00130388	0.163203	0.10636
70.8376	0.0124516	0.00976203	0.0291722	0.00809135	0.0595894	0.0401721	0.0602532								0.651705	0.507192	0.106015	0.833075	0.00432636	0.0877041	0.177666
73.385	0.00312274	0.0131417	0.0218234	0.00962381	0.0542402	0.038325	0.0565286								0.973431	0.292202	0.284844	0.772315	0.0110096	0.109149	0.218566
76.0223	0.00882872	0.014746	0.01782	0.0154154	0.0485193	0.0383981	0.0555418								0.806337	0.212449	0.432882	0.515344	0.0271208	0.10823	0.230386
78.7526	0.0106326	0.016084	0.0113932	0.0177899	0.04247	0.0321689	0.0443672								0.731832	0.158353	0.710174	0.413583	0.0630638	0.210047	0.392014
81.5792	0.0147624	0.0144345	0.00370093	0.0166317	0.0362927	0.023883	0.0384287								0.547803	0.226662	0.964532	0.462243	0.132935	0.423163	0.495364
