# Supplementary material for: Secretagogin expression delineates functionally-specialized populations of striatal parvalbumin-containing interneurons
Source: eLife. 2016 Sep 26;5:e16088. doi: 10.7554/eLife.16088 (PMC5036963; doi:10.7554/eLife.16088)
Supplement: Figure 8—source data 1. — DOI: http://dx.doi.org/10.7554/eLife.16088.016 [file elife-16088-fig8-data1.xlsx]

## Sheet: Figure 8C
	On MSN	No MSN	Total	% ON
PV+ Scgn+
Neuron 1	19	42	61	0.311475
Neuron 2	59	134	193	0.305699
Neuron 3	102	353	455	0.224176
	180	529	709	0.28045
PV+ Scgn-
Neuron 1	77	66	143	0.538462
Neuron 2	40	54	94	0.425532
Neuron 3	87	71	158	0.550633
Neuron 4	45	50	95	0.473684
	249	241	347	0.497078

## Sheet: Figure 8D
Boutons on MSN
PV+Scgn+	Neuron 1	Neuron 2	Neuron 3		PV+Scgn–	Neuron 1	Neuron 2	Neuron 3	Neuron 4
	4	4	2			4	1	2	5
	2	2	4			3	6	5	3
	2	3	5			2	2	4	3
	3	3	4			3	4	6	7
	3	3	2			3	2	2	2
	3	2	1			4	2	4	3
	2	3	2			1		4	3
	3	2				4		3	2
	2	1				3		3	1
	2	1				3		3
	1	1				3		4
	1	2				4		1
	3	2				4		1
	3	3				3
	4	3				3
		2				4
		4				2
		2				4
		2
		1
		2
	3	2	2			3	2	3	3
MEAN	2.53333	2.28571	2.85714			3.16667	2.83333	3.23077	3.22222

## Sheet: Figure 8E
	PPE+	PPE-	%D2	%D1
PV+ Scgn+
Neuron 1	14	37	0.27451	0.72549
Neuron 2	22	63	0.258824	0.741176
Neuron 3	8	38	0.173913	0.826087
Neuron 4	16	40	0.285714	0.714286
	60	178	0.252101	0.747899	238
PV+ Scgn-
Neuron 1	13	4	0.764706	0.235294
Neuron 2	27	11	0.710526	0.289474
Neuron 3	28	19	0.595745	0.404255
Neuron 4	12	5	0.705882	0.294118
	80	39	0.672269	0.327731	119

## Sheet: Gephyrin quantification
Control for Gephyrin
PV+SCGN+	Gephyrin +	Gephyrin -	TOTAL	Gephyrin
Neuron 1	9	5	14	0.642857
Neuron 2	24	12	36	0.666667
Neuron 3	39	15	54	0.722222
	72	32	104	0.692308
				0.040727
				0.0235137
PV+SCGN-
Neuron 1	11	6	17	0.647059
Neuron 2	60	17	77	0.779221
	71	23	94	0.755319
				0.0934526
				0.066081

## Sheet: PPE POS NEG ratio
NUMBER and TYPE of SPN within 25um of axon
PV+SCGN+	D1 (PPE-)	D2 (PPE+)	TOTAL	%D1	%D2
Neuron 1	56	52	108	0.518519	0.481481	1.07692
Neuron 2	97	106	203	0.477833	0.522167	0.915094
Neuron 3	32	28	60	0.533333	0.466667	1.14286
				0.509895	0.490105	1.04496
						0.117198
						0.0676641
PV+SCGN-
Neuron 1	24	21	45	0.533333	0.466667	1.14286
Neuron 2	26	34	60	0.433333	0.566667	0.764706
Neuron 3	23	21	44	0.522727	0.477273	1.09524
				0.496465	0.503535	1.00093
						0.20596
						0.118911
