# Supplementary material for: Secretagogin expression delineates functionally-specialized populations of striatal parvalbumin-containing interneurons
Source: eLife. 2016 Sep 26;5:e16088. doi: 10.7554/eLife.16088 (PMC5036963; doi:10.7554/eLife.16088)
Supplement: Figure 9—source data 1. — DOI: http://dx.doi.org/10.7554/eLife.16088.018 [file elife-16088-fig9-data1.xlsx]

## Sheet: Figure 9 C
SPN-ALL iLFP hist
-1	0	0	0.00623053	0	0	0	0	0	0	0.0192308	0	0	0	0	0	0	0	0	0	0	0	0	0	0	0	0	0	0	0	0	0	0	0	0	0	0	0	0	0	0	0	0	0.00724638	0	0	0	0	0
-0.979798	0.000995025	0	0.00519211	0.000524109	0.0013947	0	0	0	0	0.00641026	0	0	0	0	0.00239808	0.00250627	0	0	0	0	0.00182149	0	0	0.00666667	0	0	0.00141844	0	0	0	0	0.00609756	0	0	0	0	0	0	0	0	0	0	0.00724638	0	0	0	0	0
-0.959596	0.000597015	0.00416667	0.00560748	0.000314465	0.00083682	0	0	0	0	0.00384615	0	0	0.00357143	0	0.00143885	0.00150376	0	0	0	0	0.00218579	0	0	0.01	0	0	0.000851064	0.0019656	0	0	0	0.00731707	0	0	0	0	0	0	0	0	0	0	0.00434783	0	0	0	0	0
-0.939394	0.000426439	0.00297619	0.00534045	0.000449236	0.000597729	0	0	0	0	0.00274725	0	0	0.00510204	0.00118064	0.00102775	0.00107411	0	0	0	0.000281215	0.00234192	0.000772201	0	0.00714286	0	0	0.00121581	0.002457	0	0	0	0.00696864	0	0	0	0.000881834	0	0	0	0	0	0	0.00414079	0	0	0.00310559	0.000618429	0
-0.919192	0.00066335	0.00231481	0.00657667	0.000349406	0.0009298	0	0	0.000653595	0.000841751	0.00213675	0	0.000129955	0.00396825	0.000918274	0.000799361	0.00167084	0	0	0	0.000218723	0.00242866	0.000600601	0	0.00666667	0	0	0.00189125	0.00273	0	0	0	0.00745257	0	0	0	0.00137174	0	0	0	0	0	0	0.00483092	0	0	0.00241546	0.000962001	0.00140647
-0.89899	0.000542741	0.00189394	0.00594732	0.000428816	0.000760746	0.000276319	0	0.00106952	0.000688705	0.00699301	0	0.000637959	0.00487013	0.000751315	0.00130804	0.00136705	0.000988142	0	0	0.00071582	0.00198708	0.000982801	0	0.00818182	0	0	0.00270793	0.00335046	0	0	0	0.00831486	0	0	0	0.00112233	0	0	0	0	0	0	0.00395257	0	0	0.00197628	0.00196773	0.00115075
-0.878788	0.000918485	0.00160256	0.00551162	0.000604741	0.000965562	0.000233809	0	0.000904977	0.000582751	0.00739645	0	0.00134953	0.00686813	0.000635728	0.00166021	0.00173511	0.00083612	0	0.000442087	0.000757117	0.00252207	0.000831601	0	0.00846154	0.00160256	0	0.00327332	0.00378	0	0	0	0.00938086	0.000793021	0.00194742	0	0.000949668	0	0	0	0	0	0	0.00445931	0	0	0.00334448	0.001998	0.00389484
-0.858586	0.00079602	0.00138889	0.00539979	0.000733753	0.00083682	0.000405268	0	0.00117647	0.0010101	0.0102564	0	0.00210526	0.00833333	0.000550964	0.00143885	0.00250627	0.00289855	0	0.000766284	0.00131234	0.00327869	0.000720721	0	0.00933333	0.00138889	0.00322581	0.00425532	0.0042588	0	0	0	0.0097561	0.00206186	0.00168776	0.000945626	0.000823045	0.000444444	0	0	0	0	0	0.00434783	0	0.00155039	0.00289855	0.0020202	0.00506329
-0.838384	0.00140474	0.00245098	0.00531428	0.000832408	0.00123062	0.00071518	0	0.0017301	0.000891266	0.00904977	0	0.00426557	0.0115546	0.00097229	0.00253915	0.00353826	0.00511509	0.000367647	0.0010142	0.00173692	0.00385728	0.00063593	0	0.0105882	0.00367647	0.00379507	0.00425532	0.00448042	0.00183824	0	0	0.008967	0.00181928	0.0014892	0.00208594	0.000726216	0.000392157	0	0.000221141	0	0	0	0.00554135	0.0028463	0.00136799	0.00383632	0.00178253	0.00521221
-0.818182	0.00251375	0.00219298	0.00623053	0.000993049	0.00176173	0.000799872	0	0.00278638	0.0015949	0.0101215	0	0.00732533	0.0112782	0.00130492	0.00454373	0.00474871	0.00800915	0.000328947	0.00120992	0.00227932	0.00431406	0.000853485	0	0.0110526	0.00328947	0.00509338	0.00515118	0.00517264	0.00411184	0.000421053	0	0.00866496	0.00271297	0.00133245	0.00373274	0.000974659	0.000350877	0.00111982	0.000395726	0.00111982	0	0	0.00686499	0.00339559	0.00122399	0.00343249	0.00205058	0.00532978
-0.79798	0.00282797	0.00328947	0.00606657	0.0010758	0.00264259	0.000959846	0.000268528	0.00402477	0.00199362	0.0101215	0.00116959	0.00991074	0.0112782	0.00217486	0.00605831	0.00672734	0.00858124	0.000328947	0.0015124	0.00279735	0.00460167	0.000853485	0	0.0110526	0.00438596	0.00594228	0.00582307	0.0056899	0.00411184	0.000421053	0	0.00898588	0.00325556	0.00133245	0.00597238	0.00162443	0.000701754	0.00111982	0.000593589	0.00111982	0	0	0.0064836	0.00339559	0.00122399	0.00457666	0.00250627	0.00532978
-0.777778	0.00377062	0.00438596	0.00606657	0.00124131	0.00264259	0.00111982	0.000537057	0.00588235	0.00239234	0.0101215	0.00116959	0.0134811	0.012218	0.00217486	0.00757289	0.00633162	0.0131579	0.000328947	0.00211736	0.00362619	0.00632729	0.00142248	0	0.0110526	0.00657895	0.00679117	0.00649496	0.00659511	0.00575658	0.000421053	0	0.00866496	0.00434075	0.00133245	0.00746547	0.00292398	0.00105263	0.00111982	0.000989315	0.00223964	0	0	0.00724638	0.00339559	0.00122399	0.00457666	0.00250627	0.00532978
-0.757576	0.00471328	0.00548246	0.00639449	0.00165508	0.00352345	0.0012798	0.000537057	0.00712074	0.00239234	0.0101215	0.00116959	0.0153894	0.0131579	0.0030448	0.00908747	0.00831025	0.0165904	0.000328947	0.00241984	0.00393701	0.0069025	0.00170697	0	0.0105263	0.00657895	0.00933786	0.00694289	0.00724169	0.00822368	0.000421053	0	0.00834403	0.00488334	0.00133245	0.00933184	0.00324886	0.00105263	0.00167973	0.0015829	0.00223964	0	0.000974659	0.00877193	0.00509338	0.00122399	0.00572082	0.00410116	0.00532978
-0.737374	0.00612726	0.00548246	0.00639449	0.00190334	0.00462453	0.00143977	0.000537057	0.00835913	0.00318979	0.0111336	0.00116959	0.0183441	0.0140977	0.00478469	0.00984476	0.00989315	0.0183066	0.000328947	0.00393224	0.00435143	0.00805292	0.00227596	0	0.0105263	0.00986842	0.0101868	0.00761478	0.00711238	0.00822368	0.000421053	0.000974659	0.00834403	0.00488334	0.00133245	0.0115715	0.00357375	0.00140351	0.00223964	0.00217649	0.00447928	0.000578369	0.000974659	0.00991609	0.00594228	0.00122399	0.00686499	0.00546822	0.00532978
-0.717172	0.00722702	0.00548246	0.0072143	0.00215161	0.0055054	0.00143977	0.000805585	0.0102167	0.00318979	0.0121457	0.00350877	0.0207448	0.0159774	0.00565463	0.0124953	0.0110803	0.0194508	0.000657895	0.00453721	0.00486946	0.00805292	0.00284495	0	0.01	0.0120614	0.0127334	0.00761478	0.00724169	0.0115132	0.000842105	0.00194932	0.00770218	0.00488334	0.00133245	0.012318	0.00389864	0.00210526	0.00223964	0.00237436	0.00447928	0.000578369	0.000974659	0.0129672	0.00848896	0.00122399	0.00686499	0.00637959	0.005996
-0.69697	0.00801257	0.00548246	0.00754222	0.00273088	0.00704691	0.00159974	0.00107411	0.0114551	0.00358852	0.0131579	0.00350877	0.0235149	0.0150376	0.00565463	0.0136312	0.0134547	0.0228833	0.000657895	0.00483969	0.00580191	0.00834052	0.00341394	0.000453721	0.0110526	0.0153509	0.0144312	0.00806271	0.00737101	0.0123355	0.000842105	0.00194932	0.00738126	0.00488334	0.00133245	0.0156775	0.00454841	0.00315789	0.00279955	0.00257222	0.0055991	0.000578369	0.00194932	0.01373	0.0110357	0.00122399	0.00800915	0.00706311	0.005996
-0.676768	0.00864101	0.00548246	0.00770618	0.00281364	0.00814799	0.00207967	0.00107411	0.0139319	0.00358852	0.0161943	0.00467836	0.0258541	0.0178571	0.00565463	0.0151458	0.0162248	0.0251716	0.00131579	0.00514217	0.00673436	0.00862813	0.00426743	0.00136116	0.0126316	0.0197368	0.0144312	0.0087346	0.00827622	0.0148026	0.000842105	0.00194932	0.00738126	0.00542594	0.00133245	0.0167973	0.0071475	0.00315789	0.00335946	0.00296795	0.00783875	0.00115674	0.00194932	0.0141114	0.0127334	0.00244798	0.0102975	0.00774664	0.005996
-0.656566	0.00911233	0.00548246	0.00819807	0.0030619	0.00990971	0.00239962	0.00107411	0.0160991	0.00398724	0.0182186	0.00584795	0.0275162	0.0178571	0.00695955	0.017039	0.0178077	0.0268879	0.00131579	0.00574713	0.0075632	0.00862813	0.00455192	0.0022686	0.0126316	0.0208333	0.0152801	0.0087346	0.00840553	0.0148026	0.00126316	0.00194932	0.00834403	0.00542594	0.00266489	0.0175439	0.00779727	0.00350877	0.00391937	0.00316581	0.00783875	0.00115674	0.00292398	0.0156369	0.0135823	0.00244798	0.01373	0.00865801	0.00532978
-0.636364	0.0102121	0.00548246	0.00852599	0.00355842	0.0123321	0.00255959	0.00107411	0.0182663	0.00478469	0.0192308	0.00584795	0.0291167	0.0197368	0.00869943	0.0193109	0.0178077	0.0297483	0.00230263	0.00665457	0.00849565	0.00891573	0.00512091	0.00317604	0.0136842	0.0208333	0.016129	0.00940649	0.00866417	0.015625	0.00210526	0.00194932	0.00738126	0.00651112	0.00399734	0.0186637	0.00812216	0.00385965	0.00447928	0.00395726	0.00783875	0.00115674	0.00292398	0.0163997	0.0135823	0.00244798	0.0148741	0.0100251	0.005996
-0.616162	0.0113119	0.00767544	0.00901787	0.00446872	0.0127725	0.00303951	0.00161117	0.0195046	0.00478469	0.0172065	0.00584795	0.0304709	0.0206767	0.0117442	0.0212041	0.0189949	0.0314645	0.00263158	0.00786449	0.00911728	0.00949094	0.0056899	0.00362976	0.0126316	0.0230263	0.0186757	0.00963046	0.00866417	0.0164474	0.00252632	0.00194932	0.00609756	0.00705372	0.00399734	0.02053	0.0100715	0.00491228	0.00447928	0.00415512	0.00783875	0.00115674	0.00487329	0.0171625	0.0144312	0.00611995	0.0148741	0.0109364	0.005996
-0.59596	0.0122545	0.00767544	0.00983768	0.00521351	0.0154151	0.00351944	0.00214823	0.0201238	0.00518341	0.0161943	0.00584795	0.0313943	0.0216165	0.0126142	0.0215827	0.0197863	0.0331808	0.00328947	0.00877193	0.0102569	0.0100661	0.00682788	0.00499093	0.0131579	0.0230263	0.0212224	0.0100784	0.0089228	0.0164474	0.00252632	0.00194932	0.00673941	0.0103093	0.00399734	0.0235162	0.0116959	0.00666667	0.00503919	0.00554017	0.00783875	0.00173511	0.00730994	0.0175439	0.0152801	0.00734394	0.0160183	0.0118478	0.00666223
-0.575758	0.0127258	0.00986842	0.0101656	0.00604105	0.0167364	0.00495921	0.00268528	0.022291	0.00598086	0.0161943	0.00701754	0.0329948	0.0216165	0.0143541	0.0219614	0.0213692	0.0354691	0.00394737	0.00937689	0.0116038	0.0100661	0.00825036	0.00680581	0.0131579	0.0230263	0.0254669	0.0105263	0.0089228	0.0180921	0.00252632	0.00292398	0.00609756	0.0103093	0.00333111	0.0268757	0.0136452	0.0077193	0.00671892	0.00652948	0.00895857	0.00289184	0.00730994	0.0171625	0.0152801	0.00734394	0.0171625	0.0127592	0.005996
-0.555556	0.0131972	0.0109649	0.0106575	0.00670308	0.0176173	0.00639898	0.00349087	0.0241486	0.00797448	0.0151822	0.00701754	0.0333026	0.0225564	0.0165289	0.0238546	0.0225564	0.0360412	0.00526316	0.0102843	0.0127435	0.0112166	0.00938834	0.00771325	0.0126316	0.0230263	0.0254669	0.0109742	0.00931075	0.0189145	0.00252632	0.00389864	0.00577664	0.00976668	0.00333111	0.0306084	0.0155945	0.00947368	0.00727884	0.00692521	0.0111982	0.00347021	0.00877193	0.0175439	0.016129	0.00856793	0.0183066	0.0143541	0.00532978
-0.535354	0.0138256	0.0109649	0.0108214	0.0071996	0.0195992	0.00671892	0.00429646	0.0247678	0.00877193	0.0151822	0.00818713	0.0341644	0.0225564	0.0187038	0.0253692	0.024535	0.0366133	0.00657895	0.0108893	0.0140903	0.0117918	0.0110953	0.00771325	0.0126316	0.0252193	0.0254669	0.0129899	0.00982801	0.0189145	0.00336842	0.00389864	0.00545571	0.00976668	0.005996	0.0321015	0.0165692	0.0115789	0.00895857	0.00811239	0.012318	0.00520532	0.00974659	0.018688	0.0178268	0.00856793	0.0194508	0.0148098	0.00399734
-0.515152	0.0150825	0.0120614	0.0114773	0.00761337	0.0218014	0.00847864	0.00483351	0.0250774	0.00917065	0.0161943	0.0105263	0.034349	0.0225564	0.0187038	0.0265051	0.024535	0.0366133	0.00888158	0.0114943	0.0145048	0.0129422	0.0119488	0.00952813	0.0121053	0.0263158	0.0254669	0.0132139	0.010216	0.0197368	0.00421053	0.00682261	0.00513479	0.00976668	0.00732845	0.0343412	0.0198181	0.0126316	0.0100784	0.00850811	0.0145577	0.00636206	0.0107212	0.0202136	0.0203735	0.00979192	0.0194508	0.0157211	0.00466356
-0.494949	0.0166536	0.0120614	0.0121331	0.00902019	0.0226822	0.00959846	0.00617615	0.0256966	0.00956938	0.0161943	0.0105263	0.0341644	0.0206767	0.0204437	0.0272624	0.0241393	0.0371854	0.00953947	0.0127042	0.0156444	0.0135174	0.0145092	0.0117967	0.0110526	0.0263158	0.0254669	0.0147816	0.0106039	0.0189145	0.00505263	0.00779727	0.00545571	0.0103093	0.00799467	0.0369541	0.0214425	0.0136842	0.0117581	0.0091017	0.0167973	0.0075188	0.0116959	0.0202136	0.0186757	0.0110159	0.0217391	0.0170882	0.00532978
-0.474747	0.0169678	0.0131579	0.0119692	0.00968222	0.0231227	0.0115182	0.00805585	0.0275542	0.00956938	0.0172065	0.0152047	0.033241	0.018797	0.0221836	0.027641	0.0253265	0.0360412	0.0111842	0.015124	0.0165769	0.0143802	0.0147937	0.0122505	0.0105263	0.0274123	0.0297114	0.0172452	0.0108625	0.0197368	0.00589474	0.00779727	0.00545571	0.0119371	0.00866089	0.0377006	0.022742	0.014386	0.0134378	0.00989315	0.0179171	0.00983227	0.0131579	0.0202136	0.0212224	0.0134639	0.0217391	0.0182274	0.00466356
-0.454545	0.0169678	0.0153509	0.0119692	0.010427	0.0242237	0.012478	0.00966702	0.0291022	0.0099681	0.0161943	0.0152047	0.0323176	0.0197368	0.0247934	0.0265051	0.0261179	0.0337529	0.0118421	0.0154265	0.0178201	0.0155306	0.0156472	0.0149728	0.01	0.0296053	0.0288625	0.0181411	0.0108625	0.0180921	0.00673684	0.0116959	0.00545571	0.0130222	0.0106596	0.0388205	0.025666	0.0154386	0.0139978	0.0110803	0.019037	0.010989	0.0141326	0.0190694	0.0203735	0.0146879	0.0228833	0.0191388	0.00466356
-0.434343	0.0177533	0.0164474	0.0114773	0.0117511	0.0251046	0.0137578	0.0112782	0.0291022	0.0099681	0.0151822	0.0163743	0.0303478	0.0216165	0.0274032	0.0265051	0.0261179	0.0337529	0.0134868	0.0166364	0.0183382	0.0161058	0.0170697	0.0172414	0.0115789	0.0296053	0.0288625	0.0194849	0.0111212	0.0172697	0.00757895	0.0116959	0.00577664	0.0119371	0.0126582	0.0380739	0.0263158	0.0157895	0.0151176	0.0122675	0.0212766	0.0115674	0.0151072	0.018688	0.0212224	0.0171359	0.0228833	0.020278	0.005996
-0.414141	0.0180676	0.0164474	0.0124611	0.0125786	0.0251046	0.0148776	0.0123523	0.028483	0.0107656	0.01417	0.0163743	0.0282548	0.0225564	0.0269682	0.0257478	0.0253265	0.034897	0.0144737	0.0181488	0.0192706	0.0186943	0.0182077	0.0186025	0.0126316	0.0285088	0.0288625	0.0208287	0.0117677	0.0172697	0.00757895	0.0126706	0.00577664	0.0130222	0.0146569	0.0365808	0.0263158	0.0175439	0.0156775	0.0132568	0.0212766	0.0121457	0.0170565	0.0198322	0.0237691	0.0208078	0.0217391	0.020278	0.00732845
-0.393939	0.0180676	0.0175439	0.0136088	0.0134062	0.0259855	0.0156775	0.013695	0.026935	0.0111643	0.0151822	0.0175439	0.0251154	0.0234962	0.0274032	0.0246119	0.0273051	0.0308924	0.0164474	0.0190563	0.0204103	0.0186943	0.0182077	0.0204174	0.0136842	0.0263158	0.0288625	0.0217245	0.0116384	0.015625	0.00757895	0.0136452	0.00577664	0.0130222	0.0146569	0.035461	0.0272904	0.0189474	0.0167973	0.0136526	0.0212766	0.0138809	0.0170565	0.0202136	0.024618	0.0220318	0.0228833	0.0209615	0.00732845
-0.373737	0.0177533	0.0175439	0.0134448	0.0139854	0.0262057	0.0166373	0.0147691	0.0263158	0.0119617	0.0161943	0.0210526	0.0238227	0.0253759	0.0269682	0.0227187	0.0261179	0.028032	0.0177632	0.0202662	0.0218608	0.0184067	0.0187767	0.022686	0.0147368	0.0274123	0.0271647	0.0226204	0.0113798	0.0139803	0.008	0.0155945	0.00545571	0.01465	0.0159893	0.0335946	0.0282651	0.0210526	0.0173572	0.014444	0.0223964	0.0144592	0.0175439	0.018688	0.024618	0.0220318	0.0228833	0.0195944	0.00799467
-0.353535	0.0171249	0.0186404	0.0136088	0.0147302	0.0259855	0.0183971	0.0161117	0.0263158	0.0131579	0.0151822	0.0222222	0.0210526	0.0253759	0.0265333	0.0230973	0.0257222	0.0263158	0.01875	0.0196612	0.0226896	0.0184067	0.0187767	0.0254083	0.0142105	0.0252193	0.0271647	0.0237402	0.0120264	0.0139803	0.00884211	0.0146199	0.00545571	0.0162778	0.0166556	0.0321015	0.0311891	0.0221053	0.019037	0.0146419	0.0212766	0.0167727	0.0185185	0.0190694	0.0237691	0.0232558	0.0217391	0.0195944	0.00866089
-0.333333	0.0171249	0.0186404	0.0132809	0.0159715	0.0264259	0.0203167	0.0179914	0.0260062	0.0147528	0.01417	0.0233918	0.0190828	0.0234962	0.0256633	0.0212041	0.0249307	0.0257437	0.0200658	0.0208711	0.0238293	0.0198447	0.0201991	0.0267695	0.0147368	0.0263158	0.0263158	0.02486	0.012673	0.0106908	0.00968421	0.0165692	0.00545571	0.0179056	0.0173218	0.0317283	0.0318389	0.0242105	0.0207167	0.0150376	0.0223964	0.0179294	0.0190058	0.0167811	0.0212224	0.0244798	0.0240275	0.0195944	0.00932712
-0.313131	0.0171249	0.0219298	0.0141007	0.0166336	0.0253248	0.0207967	0.0190655	0.0260062	0.0147528	0.01417	0.0269006	0.0164358	0.0244361	0.0278382	0.0212041	0.0229521	0.0228833	0.0220395	0.0217786	0.0243473	0.0195571	0.0204836	0.0272232	0.0136842	0.0252193	0.0263158	0.0264278	0.0133195	0.0106908	0.0109474	0.0175439	0.00577664	0.0184482	0.017988	0.0283688	0.0328135	0.0266667	0.0223964	0.0156312	0.0223964	0.0196645	0.0209552	0.0163997	0.0186757	0.0257038	0.0228833	0.0195944	0.00999334
-0.292929	0.0171249	0.0219298	0.0141007	0.0171301	0.0257652	0.0219165	0.0204082	0.0241486	0.0171451	0.0111336	0.0280702	0.0142813	0.0216165	0.0282732	0.0200682	0.0205778	0.0223112	0.0226974	0.0251059	0.0245545	0.0204199	0.0210526	0.027677	0.0131579	0.0208333	0.0288625	0.0270997	0.0124143	0.00904605	0.0122105	0.0194932	0.00609756	0.0189908	0.0193205	0.0276222	0.031514	0.0291228	0.0229563	0.0160269	0.0212766	0.0208213	0.0214425	0.0171625	0.0178268	0.0244798	0.0194508	0.020278	0.011992
-0.272727	0.0179104	0.0230263	0.0134448	0.0183714	0.0251046	0.0228763	0.0228249	0.022291	0.0179426	0.00910931	0.0304094	0.0128039	0.0216165	0.0287081	0.0185536	0.0193906	0.020595	0.0236842	0.0263158	0.0253833	0.0209951	0.0221906	0.027677	0.0131579	0.0208333	0.0297114	0.0279955	0.0129316	0.00904605	0.0138947	0.0233918	0.00545571	0.0195334	0.0206529	0.027249	0.0328135	0.0308772	0.0235162	0.0168184	0.0212766	0.0231348	0.0219298	0.0152555	0.0186757	0.0244798	0.0171625	0.0198223	0.011992
-0.252525	0.0177533	0.0241228	0.0129529	0.0189507	0.0226822	0.0238362	0.023362	0.0201238	0.0179426	0.00809717	0.0315789	0.0113266	0.0216165	0.0269682	0.0166604	0.020182	0.0183066	0.0246711	0.0266183	0.026005	0.0221455	0.0230441	0.027677	0.0142105	0.0219298	0.0322581	0.0273236	0.0130609	0.00904605	0.0155789	0.0233918	0.00609756	0.0184482	0.0206529	0.0276222	0.0337882	0.0319298	0.0240761	0.0180055	0.0235162	0.0248699	0.0224172	0.0141114	0.0195246	0.0257038	0.0171625	0.0198223	0.0126582
-0.232323	0.0174391	0.0219298	0.0124611	0.0192817	0.0231227	0.0246361	0.0249731	0.0185759	0.0207337	0.00809717	0.0315789	0.0102801	0.0197368	0.0256633	0.0151458	0.0205778	0.0165904	0.0263158	0.0260133	0.0264194	0.0215703	0.0233286	0.0290381	0.0142105	0.0208333	0.0297114	0.0273236	0.0131902	0.00822368	0.016	0.0233918	0.00641849	0.0195334	0.0206529	0.0257559	0.0331384	0.0333333	0.0263158	0.0184013	0.0257559	0.0254482	0.0214425	0.0141114	0.0195246	0.0232558	0.0171625	0.0193666	0.0133245
-0.212121	0.0168107	0.0219298	0.0121331	0.0196955	0.0209205	0.0255959	0.0271214	0.0188854	0.0211324	0.00910931	0.0327485	0.00947984	0.0197368	0.0247934	0.0159031	0.0209735	0.0154462	0.0273026	0.0275257	0.0263158	0.0224331	0.0236131	0.0290381	0.0131579	0.0208333	0.0280136	0.0284434	0.0138368	0.00986842	0.0164211	0.0243665	0.00577664	0.017363	0.0226516	0.023143	0.0344379	0.0322807	0.0263158	0.0176098	0.0268757	0.0254482	0.0209552	0.0141114	0.0195246	0.0220318	0.0160183	0.0189109	0.0126582
-0.191919	0.017282	0.0208333	0.0119692	0.0199437	0.0195992	0.0257559	0.0271214	0.0176471	0.0235247	0.0101215	0.0327485	0.00806402	0.0225564	0.0239234	0.0155244	0.0193906	0.01373	0.0296053	0.0278282	0.0255906	0.0224331	0.0227596	0.0285844	0.0147368	0.0208333	0.024618	0.0288914	0.0135782	0.0106908	0.0176842	0.0243665	0.00609756	0.0179056	0.023984	0.0197835	0.0328135	0.0322807	0.0263158	0.0180055	0.0257559	0.0248699	0.0229045	0.0144928	0.0195246	0.0220318	0.0148741	0.0186831	0.0126582
-0.171717	0.017282	0.0197368	0.0121331	0.0202747	0.0189386	0.0255959	0.0287325	0.0167183	0.0235247	0.0121457	0.0339181	0.00763312	0.0206767	0.0239234	0.0151458	0.0185991	0.01373	0.0302632	0.0287356	0.0255906	0.0215703	0.0224751	0.0290381	0.0152632	0.0219298	0.024618	0.0293393	0.0139661	0.0123355	0.0176842	0.0243665	0.00577664	0.0184482	0.023984	0.016424	0.031514	0.0315789	0.0285554	0.018797	0.0246361	0.0248699	0.0224172	0.0144928	0.0195246	0.0208078	0.0160183	0.0175439	0.011992
-0.151515	0.0175962	0.0208333	0.012625	0.020523	0.0171768	0.0260758	0.0298067	0.0160991	0.0255183	0.0111336	0.0339181	0.00670976	0.018797	0.0217486	0.0140098	0.0178077	0.0120137	0.0305921	0.0290381	0.0245545	0.0209951	0.0224751	0.0294918	0.0163158	0.0219298	0.0229202	0.0282195	0.0139661	0.0148026	0.0197895	0.0263158	0.00641849	0.0184482	0.0226516	0.0145577	0.0318389	0.0305263	0.0285554	0.0184013	0.0246361	0.0237131	0.0219298	0.01373	0.0178268	0.0208078	0.0148741	0.0179995	0.0126582
-0.131313	0.0174391	0.0197368	0.0119692	0.0206058	0.0156353	0.0254359	0.0308808	0.0160991	0.0271132	0.00809717	0.0327485	0.00615574	0.0206767	0.0221836	0.0136312	0.0182034	0.0120137	0.0305921	0.0296431	0.0245545	0.0201323	0.0241821	0.0285844	0.0163158	0.0219298	0.0220713	0.0282195	0.0144834	0.0148026	0.0193684	0.0272904	0.00673941	0.0195334	0.023984	0.012318	0.0289149	0.0298246	0.0274356	0.0195884	0.0223964	0.0225564	0.0224172	0.0125858	0.016129	0.0195838	0.0148741	0.0177717	0.0126582
-0.111111	0.0161822	0.0186404	0.0119692	0.0203575	0.0154151	0.025276	0.0316864	0.0157895	0.0283094	0.00910931	0.0339181	0.00584795	0.0206767	0.0204437	0.0124953	0.0189949	0.0102975	0.0305921	0.0293406	0.0237257	0.0195571	0.0230441	0.0272232	0.0163158	0.0219298	0.0220713	0.0268757	0.0144834	0.0164474	0.0206316	0.0272904	0.00609756	0.0189908	0.0233178	0.0100784	0.0279402	0.0294737	0.0274356	0.020182	0.0212766	0.021978	0.0224172	0.0122044	0.0169779	0.0208078	0.0125858	0.0179995	0.0139907
-0.0909091	0.0168107	0.0175439	0.0119692	0.0206058	0.0147545	0.0241561	0.0308808	0.0142415	0.0295056	0.0101215	0.0292398	0.00554017	0.0206767	0.0187038	0.0121166	0.0178077	0.0108696	0.0299342	0.0272232	0.0233112	0.0195571	0.0238976	0.027677	0.0163158	0.0208333	0.0186757	0.0246361	0.0155179	0.0172697	0.0197895	0.0292398	0.00770218	0.017363	0.0246502	0.00858529	0.0269656	0.0291228	0.0263158	0.0205778	0.0212766	0.0231348	0.0229045	0.0114416	0.0144312	0.0183599	0.0114416	0.0177717	0.0146569
-0.0707071	0.0169678	0.0164474	0.0116413	0.0206058	0.0140938	0.0246361	0.0298067	0.0133127	0.030303	0.0111336	0.0292398	0.00529394	0.0197368	0.0165289	0.011738	0.0166205	0.0102975	0.0309211	0.0278282	0.0226896	0.0186943	0.0244666	0.0263158	0.0173684	0.0186404	0.0186757	0.0235162	0.01513	0.0180921	0.0202105	0.0263158	0.00770218	0.017363	0.0226516	0.0070922	0.0243665	0.0291228	0.0268757	0.0203799	0.0201568	0.0237131	0.0248538	0.011823	0.0144312	0.0183599	0.0114416	0.0170882	0.0159893
-0.0505051	0.017282	0.0153509	0.0124611	0.020192	0.0134332	0.0244761	0.0290011	0.0126935	0.0307018	0.0121457	0.0292398	0.00535549	0.0169173	0.0139191	0.011738	0.0166205	0.0097254	0.0299342	0.0272232	0.022586	0.0181191	0.0233286	0.0245009	0.0173684	0.0186404	0.0178268	0.0219485	0.0148713	0.0197368	0.0218947	0.0263158	0.00834403	0.020076	0.0206529	0.00671892	0.0240416	0.0291228	0.0257559	0.0209735	0.0167973	0.0237131	0.0243665	0.0122044	0.0144312	0.0171359	0.0125858	0.0154933	0.0153231
-0.030303	0.0175962	0.0153509	0.0114773	0.0203575	0.0138736	0.0236762	0.0295381	0.0120743	0.0318979	0.0131579	0.0280702	0.00498615	0.0159774	0.014789	0.0124953	0.0162248	0.00800915	0.0302632	0.0257108	0.0217571	0.0163934	0.0230441	0.0235935	0.0173684	0.0186404	0.0169779	0.0206047	0.0140954	0.0197368	0.024	0.0253411	0.00834403	0.020076	0.0199867	0.00597238	0.0240416	0.0280702	0.0263158	0.0203799	0.0179171	0.0237131	0.0233918	0.0122044	0.0135823	0.0134639	0.0125858	0.0166325	0.0159893
-0.010101	0.0174391	0.0131579	0.0106575	0.0202747	0.0129927	0.0236762	0.0287325	0.0126935	0.0322967	0.0161943	0.0269006	0.00480148	0.0150376	0.014789	0.0124953	0.0142461	0.00800915	0.0296053	0.0245009	0.0203067	0.0149554	0.0247511	0.0231397	0.0157895	0.0186404	0.016129	0.0203807	0.014742	0.0230263	0.0261053	0.0263158	0.00898588	0.0217037	0.0206529	0.00634565	0.0217674	0.0270175	0.0257559	0.0205778	0.0179171	0.0237131	0.0248538	0.0114416	0.0135823	0.0134639	0.0114416	0.0164046	0.0173218
0.010101	0.0171249	0.0142544	0.0108214	0.020523	0.0125523	0.0235162	0.0292696	0.0123839	0.0326954	0.0151822	0.0245614	0.00449369	0.012218	0.0143541	0.0128739	0.0138504	0.00743707	0.0282895	0.0245009	0.0193742	0.0149554	0.0250356	0.0208711	0.0152632	0.0175439	0.0152801	0.019037	0.0148713	0.0230263	0.0273684	0.0253411	0.00898588	0.0211612	0.0199867	0.00671892	0.0204678	0.0259649	0.025196	0.0209735	0.0167973	0.0237131	0.0253411	0.0110603	0.0127334	0.0146879	0.0102975	0.0164046	0.0173218
0.030303	0.0179104	0.0120614	0.0108214	0.0206885	0.0123321	0.0222364	0.0287325	0.0111455	0.0311005	0.0151822	0.0233918	0.00437058	0.0103383	0.0134841	0.0124953	0.013059	0.00743707	0.0282895	0.0238959	0.0185454	0.0143802	0.0247511	0.0190563	0.0168421	0.0164474	0.0144312	0.0181411	0.0150006	0.0238487	0.0273684	0.0272904	0.00898588	0.0206186	0.0193205	0.00597238	0.017219	0.025614	0.0229563	0.0221607	0.0156775	0.0225564	0.0253411	0.0106789	0.0135823	0.0134639	0.0102975	0.015949	0.0173218
0.0505051	0.0174391	0.0153509	0.0109854	0.020192	0.0116714	0.0207967	0.0271214	0.00990712	0.0295056	0.0161943	0.019883	0.00412435	0.0112782	0.0143541	0.0128739	0.0138504	0.00686499	0.0279605	0.0223835	0.0177165	0.0135174	0.0233286	0.0186025	0.0157895	0.0131579	0.0127334	0.0172452	0.0146127	0.0246711	0.0277895	0.0253411	0.0105905	0.0206186	0.0193205	0.00597238	0.0162443	0.0231579	0.0229563	0.0225564	0.0145577	0.0213997	0.0253411	0.00991609	0.016129	0.0146879	0.00915332	0.0157211	0.0166556
0.0707071	0.0177533	0.0120614	0.0103296	0.0203575	0.0118917	0.0211166	0.0268528	0.00866873	0.0299043	0.0161943	0.0163743	0.00437058	0.0112782	0.0130492	0.0128739	0.0134547	0.00629291	0.0259868	0.0211736	0.0167841	0.0140926	0.0230441	0.0186025	0.0157895	0.0109649	0.0110357	0.0159015	0.0144834	0.0246711	0.0277895	0.0263158	0.0112323	0.020076	0.0193205	0.00597238	0.0146199	0.0196491	0.0212766	0.0237436	0.0134378	0.0213997	0.0229045	0.0102975	0.016129	0.0134639	0.0102975	0.0161768	0.017988
0.0909091	0.0180676	0.0120614	0.0111494	0.0206885	0.0105704	0.0204767	0.0257787	0.00804954	0.0283094	0.0172065	0.0140351	0.00437058	0.0112782	0.0121792	0.0128739	0.0134547	0.00457666	0.0253289	0.0181488	0.015748	0.0135174	0.0219061	0.0190563	0.0147368	0.0109649	0.00848896	0.0145577	0.0150006	0.0246711	0.0269474	0.0243665	0.0118742	0.0189908	0.0186542	0.00634565	0.0129955	0.0175439	0.0223964	0.0243372	0.012318	0.0196645	0.0243665	0.00915332	0.016129	0.0146879	0.0102975	0.0152654	0.0173218
0.111111	0.0179104	0.0109649	0.0113133	0.020192	0.0096895	0.0195169	0.023362	0.00773994	0.027512	0.0172065	0.0105263	0.00430902	0.0112782	0.0108743	0.0128739	0.013059	0.00514874	0.0253289	0.0169389	0.0141939	0.0126546	0.0213371	0.0181488	0.0142105	0.0109649	0.00679117	0.0136618	0.0150006	0.0263158	0.0261053	0.0204678	0.0118742	0.0184482	0.0166556	0.00597238	0.0107212	0.0157895	0.0223964	0.0247329	0.012318	0.0185078	0.0238791	0.00915332	0.0144312	0.0159119	0.00915332	0.0154933	0.0193205
0.131313	0.0175962	0.0120614	0.0116413	0.020192	0.0096895	0.0198368	0.0230934	0.00804954	0.0267145	0.0172065	0.00935673	0.00424746	0.0093985	0.0108743	0.0124953	0.0122675	0.00457666	0.0243421	0.0160315	0.0131579	0.0120794	0.0204836	0.0172414	0.0126316	0.00986842	0.00339559	0.0134378	0.0162938	0.0254934	0.0248421	0.0214425	0.0118742	0.0206186	0.0159893	0.00447928	0.0094217	0.014386	0.0218365	0.0243372	0.0134378	0.0185078	0.0238791	0.00953471	0.0144312	0.0146879	0.00800915	0.0152654	0.0186542
0.151515	0.017282	0.0120614	0.0124611	0.0200265	0.00946928	0.0191969	0.0212137	0.00804954	0.0239234	0.0172065	0.00935673	0.00430902	0.0093985	0.00913441	0.0121166	0.0110803	0.00457666	0.0223684	0.015729	0.0123291	0.0120794	0.0199147	0.0154265	0.0126316	0.00877193	0.00339559	0.0129899	0.0169404	0.0254934	0.0248421	0.0224172	0.0131579	0.0189908	0.0186542	0.00485256	0.00812216	0.0122807	0.0201568	0.0241393	0.0111982	0.0190862	0.0229045	0.00877193	0.0135823	0.0146879	0.00800915	0.0157211	0.0193205
0.171717	0.0175962	0.0120614	0.0124611	0.0191162	0.00990971	0.0180771	0.018797	0.00743034	0.023126	0.0172065	0.00935673	0.00430902	0.00845865	0.00956938	0.0109807	0.00989315	0.00343249	0.0210526	0.0136116	0.0113966	0.0112166	0.0182077	0.0149728	0.0131579	0.00877193	0.00254669	0.0111982	0.0169404	0.0238487	0.0244211	0.0233918	0.0137997	0.0184482	0.0166556	0.00447928	0.00519818	0.0115789	0.0195969	0.0237436	0.0111982	0.0185078	0.0214425	0.00839054	0.0135823	0.0159119	0.00915332	0.0150376	0.0213191
0.191919	0.0174391	0.0109649	0.012789	0.0188679	0.0103501	0.0174372	0.0185285	0.00681115	0.0203349	0.0172065	0.00818713	0.00430902	0.0056391	0.00869943	0.0113593	0.0102889	0.00286041	0.0180921	0.0127042	0.0111894	0.0112166	0.0184922	0.0140653	0.0110526	0.00767544	0.00169779	0.0100784	0.017199	0.0213816	0.024	0.0233918	0.0144416	0.0189908	0.0159893	0.00447928	0.00487329	0.0105263	0.0179171	0.0233478	0.012318	0.0185078	0.0194932	0.00800915	0.0144312	0.0171359	0.00915332	0.0145819	0.0219853
0.212121	0.0174391	0.0109649	0.0122971	0.0185369	0.0105704	0.0167973	0.0163802	0.00681115	0.0183413	0.0151822	0.00701754	0.00449369	0.00469925	0.00652458	0.0102234	0.00949743	0.00228833	0.0164474	0.0111918	0.0105678	0.0112166	0.0176387	0.0127042	0.0105263	0.00657895	0.00254669	0.00895857	0.0174576	0.0197368	0.024	0.0224172	0.0150834	0.0184482	0.0159893	0.00410601	0.00422352	0.00947368	0.0151176	0.0225564	0.0111982	0.0190862	0.0190058	0.00724638	0.0135823	0.0195838	0.00686499	0.0145819	0.0226516
0.232323	0.0168107	0.0109649	0.0119692	0.0188679	0.0110108	0.0159974	0.0147691	0.00743034	0.0155502	0.0151822	0.00584795	0.00455525	0.00469925	0.00695955	0.00984476	0.00831025	0.00228833	0.0151316	0.0105868	0.0104642	0.0117918	0.0167852	0.0122505	0.00947368	0.00438596	0.00254669	0.00783875	0.0169404	0.0180921	0.0223158	0.0204678	0.0157253	0.0179056	0.0146569	0.00410601	0.00324886	0.00877193	0.0134378	0.0219628	0.0100784	0.0190862	0.0190058	0.00686499	0.0135823	0.0183599	0.00686499	0.0136705	0.0226516
0.252525	0.0161822	0.0120614	0.0116413	0.0188679	0.0105704	0.0153575	0.0139635	0.00681115	0.0135566	0.0151822	0.00467836	0.00473992	0.00281955	0.00652458	0.00908747	0.00712307	0.00171625	0.0131579	0.00967937	0.0103605	0.0117918	0.0142248	0.0122505	0.01	0.00328947	0.00254669	0.00716685	0.0164231	0.0172697	0.0218947	0.0175439	0.0157253	0.017363	0.0126582	0.00373274	0.00292398	0.00807018	0.0134378	0.0209735	0.0100784	0.0208213	0.0180312	0.00724638	0.0135823	0.0183599	0.00686499	0.0132149	0.0219853
0.272727	0.0161822	0.0120614	0.0111494	0.0185369	0.00990971	0.0143977	0.0120838	0.00619195	0.0119617	0.0151822	0.00467836	0.00480148	0.00281955	0.0060896	0.00870882	0.00633162	0.00171625	0.0121711	0.00877193	0.00984252	0.0115042	0.0130868	0.0117967	0.0105263	0.00219298	0.00169779	0.00649496	0.0162938	0.015625	0.0206316	0.0165692	0.017009	0.0179056	0.0139907	0.00298619	0.0022742	0.00736842	0.0117581	0.0203799	0.00895857	0.0213997	0.0175439	0.00762777	0.0135823	0.0159119	0.00686499	0.0120756	0.0199867
0.292929	0.0152396	0.0131579	0.0116413	0.0180404	0.0110108	0.0137578	0.0115467	0.00619195	0.0111643	0.0131579	0.00467836	0.00523238	0.00281955	0.00652458	0.00870882	0.00554017	0.00114416	0.0111842	0.00846945	0.00911728	0.0103538	0.0119488	0.011343	0.0105263	0.00109649	0.000848896	0.006271	0.0152593	0.0139803	0.0210526	0.0146199	0.017009	0.0189908	0.011992	0.00298619	0.0022742	0.00736842	0.0117581	0.0195884	0.0100784	0.0185078	0.0160819	0.00839054	0.0127334	0.0171359	0.00800915	0.0113921	0.0199867
0.313131	0.0142969	0.0142544	0.0118052	0.0175439	0.0107906	0.0131179	0.0110097	0.00557276	0.00956938	0.0121457	0.00467836	0.00535549	0.00281955	0.0060896	0.00870882	0.00514444	0.00114416	0.00953947	0.00786449	0.00797762	0.010929	0.0108108	0.00998185	0.00894737	0.00109649	0.000848896	0.00582307	0.0153886	0.0131579	0.0193684	0.0136452	0.0179718	0.0179056	0.011992	0.00298619	0.00194932	0.00631579	0.0106383	0.018797	0.0111982	0.0167727	0.0131579	0.00839054	0.0127334	0.0171359	0.00686499	0.0118478	0.0193205
0.333333	0.012883	0.0142544	0.0116413	0.0171301	0.0110108	0.012798	0.0104726	0.00557276	0.00917065	0.0111336	0.00467836	0.00566328	0.00281955	0.00695955	0.00795153	0.00435299	0.00114416	0.00888158	0.00695705	0.0075632	0.0103538	0.0102418	0.00998185	0.00684211	0.00109649	0.000848896	0.0055991	0.0152593	0.0115132	0.0172632	0.0136452	0.0176508	0.0151926	0.0126582	0.00298619	0.00129955	0.00631579	0.00951848	0.017412	0.0111982	0.0161943	0.0126706	0.00839054	0.0118846	0.0171359	0.00686499	0.0123035	0.0193205
0.353535	0.0122545	0.0131579	0.0122971	0.0165508	0.0101299	0.012318	0.00912997	0.00588235	0.00677831	0.0101215	0.00467836	0.00597107	0.00281955	0.00565463	0.0068156	0.00356154	0.00114416	0.00756579	0.00665457	0.00704517	0.00977854	0.00967283	0.0104356	0.00578947	0.00109649	0.000848896	0.00492721	0.0157765	0.0115132	0.0164211	0.0136452	0.0176508	0.0135648	0.0126582	0.00298619	0.000649773	0.00561404	0.00839866	0.0170162	0.012318	0.015616	0.0116959	0.00762777	0.0101868	0.0171359	0.00686499	0.0107086	0.0186542
0.373737	0.011469	0.0142544	0.0122971	0.015806	0.00990971	0.0115182	0.00859291	0.00495356	0.00598086	0.00607287	0.00467836	0.00590951	0.0018797	0.00565463	0.0068156	0.00356154	0.000572082	0.00625	0.00635209	0.00673436	0.00977854	0.00739687	0.00907441	0.00578947	0.00109649	0.000848896	0.00358343	0.014742	0.00822368	0.016	0.0116959	0.0186136	0.0113945	0.0126582	0.00261292	0.000649773	0.00526316	0.00783875	0.0164226	0.0111982	0.0138809	0.0102339	0.00762777	0.0101868	0.0159119	0.00686499	0.0109364	0.0173218
0.393939	0.0116261	0.0120614	0.0122971	0.0150612	0.0096895	0.0108783	0.00725027	0.00495356	0.00478469	0.00607287	0.00584795	0.00603263	0.0018797	0.0060896	0.00643696	0.00316581	0.000572082	0.00625	0.00483969	0.00631993	0.00977854	0.00625889	0.00907441	0.00631579	0.00109649	0.000848896	0.00335946	0.014742	0.00740132	0.0151579	0.0107212	0.0195764	0.0103093	0.011992	0.00223964	0.000649773	0.0045614	0.00727884	0.0152355	0.0111982	0.0138809	0.0082846	0.00839054	0.00933786	0.0146879	0.00686499	0.0109364	0.0166556
0.414141	0.0102121	0.0120614	0.0116413	0.0140682	0.00902885	0.0103983	0.00671321	0.00495356	0.00438596	0.00607287	0.00584795	0.0062173	0.0018797	0.0060896	0.00643696	0.00316581	0.000572082	0.00526316	0.00453721	0.00590551	0.00949094	0.0059744	0.00816697	0.00473684	0.00109649	0.000848896	0.00246361	0.0150006	0.00657895	0.0147368	0.00877193	0.0198973	0.00976668	0.0126582	0.00223964	0.000649773	0.00350877	0.00727884	0.0134547	0.0111982	0.0121457	0.00730994	0.00724638	0.00848896	0.0146879	0.00686499	0.0100251	0.0173218
0.434343	0.010055	0.00986842	0.0114773	0.0130751	0.0083682	0.00991841	0.00617615	0.00464396	0.00438596	0.00506073	0.00584795	0.00658664	0.00093985	0.00521966	0.00530102	0.00197863	0.000572082	0.00394737	0.00453721	0.00518027	0.00891573	0.0056899	0.00725953	0.00473684	0.00109649	0.000848896	0.00246361	0.0148713	0.00575658	0.0134737	0.00779727	0.0189345	0.0081389	0.0133245	0.00186637	0.000649773	0.00315789	0.0055991	0.0124654	0.0111982	0.0121457	0.00682261	0.00762777	0.00594228	0.0122399	0.00800915	0.00956938	0.0173218
0.454545	0.00911233	0.00986842	0.0114773	0.0119166	0.00792777	0.00911854	0.00510204	0.00464396	0.00358852	0.00404858	0.00584795	0.00627886	0	0.00434972	0.00454373	0.00197863	0.000572082	0.00394737	0.00453721	0.00476585	0.00834052	0.00512091	0.00635209	0.00526316	0.00109649	0.000848896	0.00179171	0.0144834	0.00493421	0.0122105	0.00584795	0.0182927	0.0081389	0.0126582	0.00186637	0.000649773	0.00315789	0.00503919	0.0106846	0.0111982	0.010989	0.00682261	0.00686499	0.00594228	0.0122399	0.00686499	0.00888585	0.0153231
0.474747	0.00816968	0.00986842	0.0104935	0.011089	0.00770755	0.00815869	0.00483351	0.00495356	0.00318979	0.00404858	0.00584795	0.00627886	0	0.00434972	0.00416509	0.0015829	0.000572082	0.00328947	0.00393224	0.00486946	0.00834052	0.00455192	0.00453721	0.00526316	0.00109649	0.000848896	0.00156775	0.0142248	0.00411184	0.0122105	0.00682261	0.0182927	0.0081389	0.011992	0.00111982	0.000649773	0.00280702	0.00279955	0.00929956	0.0111982	0.010989	0.00487329	0.0064836	0.00594228	0.0110159	0.00686499	0.00843017	0.0153231
0.494949	0.00722702	0.0109649	0.0108214	0.010096	0.00748734	0.00783875	0.00483351	0.00464396	0.00279107	0.00404858	0.00584795	0.00658664	0	0.00434972	0.00378644	0.00197863	0	0.00230263	0.00362976	0.00486946	0.00862813	0.00398293	0.00453721	0.00578947	0	0.000848896	0.00134378	0.0139661	0.00246711	0.0109474	0.00682261	0.0189345	0.0081389	0.0113258	0.00111982	0.000649773	0.00245614	0.00167973	0.00791452	0.0111982	0.00983227	0.00389864	0.00686499	0.00594228	0.00979192	0.00686499	0.00774664	0.0139907
0.515152	0.00644148	0.00877193	0.0113133	0.00935121	0.00726712	0.00639898	0.00456498	0.00433437	0.00239234	0.00404858	0.00584795	0.00658664	0	0.00521966	0.00378644	0.0015829	0	0.00131579	0.00332728	0.00455864	0.00776531	0.00341394	0.00453721	0.00526316	0	0.000848896	0.00134378	0.0121557	0.00246711	0.00968421	0.00584795	0.0182927	0.00651112	0.011992	0.00149309	0.000649773	0.00245614	0.00111982	0.00633162	0.00783875	0.00809717	0.00341131	0.0064836	0.00509338	0.00979192	0.00686499	0.00660743	0.0133245
0.535354	0.00597015	0.00877193	0.0104935	0.00819265	0.00660647	0.0055991	0.00429646	0.00495356	0.00239234	0.00404858	0.00584795	0.00646353	0	0.00521966	0.00378644	0.00118718	0	0.00131579	0.0030248	0.00424782	0.00776531	0.00341394	0.00453721	0.00526316	0	0.000848896	0.00111982	0.0111212	0.00246711	0.00884211	0.00487329	0.0182927	0.00651112	0.00932712	0.00111982	0.000649773	0.00210526	0.00055991	0.00593589	0.00783875	0.00694043	0.00341131	0.00686499	0.00509338	0.00856793	0.00800915	0.00524037	0.011992
0.555556	0.00534171	0.00877193	0.0100016	0.00802714	0.00594583	0.00527916	0.00402793	0.00464396	0.00279107	0.00303644	0.00467836	0.00627886	0	0.00521966	0.0034078	0.00118718	0	0.000986842	0.00272232	0.00414422	0.00747771	0.00341394	0.00362976	0.00473684	0	0.000848896	0.00111982	0.0106039	0.00246711	0.00926316	0.00292398	0.0179718	0.00596853	0.00932712	0.00111982	0.000649773	0.00210526	0.00055991	0.00573803	0.00671892	0.00694043	0.00292398	0.00686499	0.00424448	0.00734394	0.00800915	0.00524037	0.0106596
0.575758	0.00424195	0.00877193	0.0100016	0.00711685	0.0055054	0.00431931	0.0037594	0.00433437	0.00239234	0.00202429	0.00467836	0.00609418	0	0.00521966	0.00265051	0.000791452	0	0.000986842	0.00241984	0.0038334	0.00719011	0.00256046	0.00317604	0.00526316	0	0.000848896	0.000895857	0.0100866	0.00246711	0.00842105	0.00194932	0.0166881	0.00488334	0.00866089	0.00111982	0.000649773	0.00210526	0.00055991	0.00474871	0.0055991	0.00636206	0.00292398	0.00839054	0.00339559	0.00611995	0.00800915	0.00501253	0.00999334
0.59596	0.00377062	0.00877193	0.0101656	0.00637206	0.00484475	0.00367941	0.00349087	0.00340557	0.00239234	0.00303644	0.00467836	0.00584795	0	0.00521966	0.00227187	0.000791452	0	0.000657895	0.00211736	0.00321177	0.0069025	0.00256046	0.00317604	0.00526316	0	0	0.000895857	0.00905211	0.00164474	0.00842105	0.00194932	0.0163671	0.00488334	0.00799467	0.00111982	0.000649773	0.00210526	0.00055991	0.00435299	0.0055991	0.00520532	0.00243665	0.00839054	0.00339559	0.00367197	0.00800915	0.00455685	0.00932712
0.616162	0.0034564	0.00767544	0.0101656	0.00537901	0.0041841	0.00351944	0.00322234	0.00278638	0.00199362	0.00303644	0.00467836	0.00572484	0	0.00478469	0.00227187	0.000791452	0	0.000328947	0.0015124	0.00269374	0.00575209	0.00170697	0.00317604	0.00526316	0	0	0.000671892	0.00866417	0.000822368	0.00715789	0.00194932	0.0150834	0.00488334	0.00799467	0.00111982	0.000324886	0.00175439	0.00055991	0.00415512	0.0055991	0.00462695	0.00194932	0.00800915	0.00339559	0.00367197	0.00800915	0.004329	0.00866089
0.636364	0.00298507	0.00767544	0.0111494	0.00479974	0.00396388	0.00303951	0.00268528	0.00278638	0.00199362	0.00303644	0.00467836	0.00547861	0	0.00478469	0.00227187	0.000791452	0	0	0.00120992	0.00217571	0.00517688	0.00170697	0.0022686	0.00421053	0	0	0.000447928	0.00788827	0.000822368	0.00715789	0.000974659	0.0154044	0.00379816	0.00732845	0.00111982	0.000324886	0.00175439	0.00111982	0.00356154	0.0055991	0.00289184	0.00146199	0.00800915	0.00254669	0.00367197	0.00915332	0.004329	0.00866089
0.656566	0.00251375	0.00767544	0.0113133	0.00397219	0.00374367	0.00271956	0.00241676	0.00247678	0.00199362	0.00303644	0.00350877	0.00529394	0	0.00478469	0.00227187	0.000791452	0	0	0.000907441	0.00207211	0.00488927	0.00142248	0.00181488	0.00368421	0	0	0.000671892	0.00724169	0.000822368	0.00631579	0.000974659	0.0141207	0.00325556	0.005996	0.00149309	0.000324886	0.00175439	0.00111982	0.00277008	0.0055991	0.00173511	0.000974659	0.00800915	0.00169779	0.00367197	0.00915332	0.00387332	0.00866089
0.676768	0.00219953	0.00657895	0.0106575	0.00339292	0.00264259	0.00255959	0.0018797	0.00247678	0.0015949	0.00303644	0.00350877	0.00473992	0	0.00434972	0.00189322	0.000791452	0	0	0.000907441	0.00207211	0.00488927	0.00142248	0.00136116	0.00368421	0	0	0.000671892	0.00672443	0	0.00589474	0.000974659	0.012516	0.00217037	0.005996	0.00149309	0	0.00140351	0.00055991	0.00237436	0.00335946	0.00115674	0.000487329	0.00762777	0.00169779	0.00244798	0.00800915	0.00364548	0.00799467
0.69697	0.00204242	0.00438596	0.0104935	0.00297915	0.00198194	0.00159974	0.0018797	0.00216718	0.0015949	0.00303644	0.00350877	0.00437058	0	0.00391475	0.00189322	0.000791452	0	0	0.000604961	0.00207211	0.00373886	0.00113798	0.00136116	0.00368421	0	0	0.000671892	0.00633648	0	0.00589474	0.000974659	0.0118742	0.00217037	0.005996	0.00149309	0	0.00140351	0.00055991	0.00197863	0.00223964	0.00115674	0.000487329	0.00724638	0.00169779	0.00122399	0.00800915	0.00296195	0.00799467
0.717172	0.00204242	0.00438596	0.00950976	0.00256538	0.00132129	0.000799872	0.00161117	0.00185759	0.00119617	0.00303644	0.00233918	0.00387812	0	0.0030448	0.00189322	0.000791452	0	0	0.000604961	0.0018649	0.00373886	0.00113798	0.000907441	0.00368421	0	0	0.000447928	0.00607785	0	0.00547368	0.000974659	0.0109114	0.00217037	0.00532978	0.00111982	0	0.00105263	0.00055991	0.0015829	0.00223964	0.00115674	0.000487329	0.0064836	0.00169779	0	0.00686499	0.00250627	0.00666223
0.737374	0.0017282	0.00438596	0.00918183	0.00206885	0.000880863	0.000799872	0.00107411	0.00154799	0.00119617	0.00404858	0.00233918	0.00350877	0	0.0030448	0.00151458	0.000791452	0	0	0.000604961	0.00176129	0.00316365	0.000853485	0	0.00473684	0	0	0.000447928	0.00517264	0	0.00421053	0.000974659	0.0105905	0.00271297	0.00399734	0.00111982	0	0.000701754	0.00055991	0.00138504	0	0.00115674	0.000487329	0.00610221	0.00169779	0	0.00686499	0.00250627	0.00532978
0.757576	0.00157109	0.00328947	0.00868995	0.00190334	0.000880863	0.000639898	0.000805585	0.00185759	0.000797448	0.00404858	0.00233918	0.0033241	0	0.00260983	0.00113593	0.000791452	0	0	0.000604961	0.00155408	0.00258844	0.000853485	0	0.00473684	0	0	0.000447928	0.00478469	0	0.00252632	0.000974659	0.0093068	0.00217037	0.00333111	0.000746547	0	0.000350877	0.00055991	0.000989315	0	0.00115674	0.000487329	0.00533944	0.000848896	0	0.00686499	0.00182274	0.00532978
0.777778	0.00109976	0.00328947	0.00852599	0.00132406	0.000440432	0.000319949	0.000537057	0.00185759	0.000797448	0.00404858	0	0.0028932	0	0.00217486	0.00113593	0.000791452	0	0	0.000604961	0.00113966	0.00230083	0.000853485	0	0.00421053	0	0	0.000447928	0.00439674	0	0.00168421	0.000974659	0.0093068	0.00162778	0.00333111	0.000746547	0	0	0.00055991	0.000395726	0	0.000578369	0.000487329	0.00457666	0.000848896	0	0.00686499	0.0015949	0.00532978
0.79798	0.000942655	0.00328947	0.00852599	0.00115856	0.000440432	0.000159974	0.000268528	0.00185759	0.000797448	0.00404858	0	0.00264697	0	0.00173989	0.000378644	0.000395726	0	0	0.000604961	0.00113966	0.00201323	0.000853485	0	0.00473684	0	0	0.000447928	0.0032329	0	0.00126316	0.000974659	0.00866496	0.00108519	0.00266489	0.000746547	0	0	0.00055991	0.000197863	0	0.000578369	0.000487329	0.00457666	0.000848896	0	0.00686499	0.0015949	0.00399734
0.818182	0.000628437	0.00219298	0.00819807	0.00115856	0.000440432	0.000159974	0.000537057	0.00185759	0.000797448	0.00404858	0	0.00209295	0	0.00173989	0.000378644	0.000395726	0	0	0.00030248	0.00103605	0.00172563	0.00056899	0	0.00473684	0	0	0.000223964	0.00271563	0	0.000842105	0.000974659	0.00802311	0.00108519	0.00133245	0.000746547	0	0	0.00111982	0.000197863	0	0.000578369	0.000487329	0.00419527	0.000848896	0	0.00457666	0.00136705	0.00333111
0.838384	0.000471328	0.00219298	0.00754222	0.000910295	0.000220216	0	0.000537057	0.00185759	0.000797448	0.00404858	0	0.00203139	0	0.00173989	0	0.000395726	0	0	0.00030248	0.000932449	0.00143802	0.00056899	0	0.00421053	0	0	0.000223964	0.00219837	0	0.000842105	0.000974659	0.00738126	0.00108519	0.00133245	0.000746547	0	0	0.00111982	0	0	0	0	0.00419527	0.000848896	0	0.00457666	0.000911369	0.00333111
0.858586	0.000351185	0.00122549	0.00714678	0.000832408	0.000246124	0	0.00060024	0.0017301	0.000445633	0.00339367	0	0.00158239	0	0.00145843	0	0	0	0	0	0.000578972	0.00064288	0.000317965	0	0.00411765	0	0	0.000250313	0.0014453	0	0.000470588	0	0.00609756	0.00121286	0.0014892	0.000834376	0	0	0.00125156	0	0	0	0	0.00426257	0	0	0.00511509	0.000763942	0.0014892
0.878788	0.00039801	0.00138889	0.00623053	0.000524109	0.00027894	0	0.000680272	0.00117647	0.000505051	0.00384615	0	0.00124756	0	0.000550964	0	0	0	0	0	0.000393701	0.000728597	0	0	0.00466667	0	0	0.000283688	0.000982801	0	0.000533333	0	0.00487805	0.000687285	0	0.000472813	0	0	0.00141844	0	0	0	0	0.00434783	0	0	0.00434783	0.000577201	0.00168776
0.89899	0.000459242	0.00160256	0.00575126	0.000483793	0	0	0.000784929	0.00135747	0	0.00443787	0	0.000899685	0	0	0	0	0	0	0	0	0	0	0	0.00461538	0	0	0.000327332	0.000567001	0	0	0	0.00515947	0.000793021	0	0.000545554	0	0	0.00163666	0	0	0	0	0.00278707	0	0	0.00167224	0.000666001	0.00097371
0.919192	0.000542741	0.00189394	0.00538091	0.000428816	0	0	0.000927644	0.00160428	0	0.0034965	0	0.000637959	0	0	0	0	0	0	0	0	0	0	0	0.00454545	0	0	0.000386847	0.000446728	0	0	0	0.00498891	0.000937207	0	0.000644745	0	0	0.00193424	0	0	0	0	0.00329381	0	0	0.00197628	0.000393546	0.00115075
0.939394	0.000331675	0	0.00380755	0.000349406	0	0	0.000566893	0.00196078	0	0.00213675	0	0.000259909	0	0	0	0	0	0	0	0	0	0	0	0.00555556	0	0	0	0.000546001	0	0	0	0.00406504	0.00114548	0	0	0	0	0.00118203	0	0	0	0	0.00161031	0	0	0	0	0.00140647
0.959596	0.000426439	0	0.0035603	0.000449236	0	0	0.000728863	0.00168067	0	0.00274725	0	0.000167084	0	0	0	0	0	0	0	0	0	0	0	0.00571429	0	0	0	0.000702001	0	0	0	0.00348432	0.00147275	0	0	0	0	0.00151976	0	0	0	0	0	0	0	0	0	0
0.979798	0.000597015	0	0.00311526	0	0	0	0.00102041	0.00235294	0	0	0	0	0	0	0	0	0	0	0	0	0	0	0	0.004	0	0	0	0.0004914	0	0	0	0.00487805	0	0	0	0	0	0.00212766	0	0	0	0	0	0	0	0	0	0
1	0.000995025	0	0.00207684	0	0	0	0.00170068	0	0	0	0	0	0	0	0	0	0	0	0	0	0	0	0	0.00333333	0	0	0	0	0	0	0	0	0	0	0	0	0	0.0035461	0	0	0	0	0	0	0	0	0	0
	PV- ALL Ilfp hist
-1	0	0	0	0.00369004	0	0	0.00484848	0.00267618	0.00140428	0.000835422	0.0037594	0.0054902	0.00130634	0	0.00766456	0.00276472	0	0	0	0	0	0.0015456	0	0	0.0048	0.00171527
-0.979798	0	0	0	0.00246002	0.000851426	0.00095511	0.00424242	0.00416295	0.00140428	0.000556948	0.00313283	0.00679739	0.00087089	0	0.00819056	0.00322551	0	0	0	0.000704722	0.000199124	0.0010304	0	0	0.00293333	0.000571755
-0.959596	0	0	0	0.00221402	0.000766284	0.0017192	0.00375758	0.00481713	0.00143548	0.000835422	0.00338346	0.00721569	0.00143697	0	0.00888188	0.00326237	0	0	0	0.000422833	0.000298686	0.000927357	0	0.00017094	0.00272	0.00102916
-0.939394	0	0.000333778	0.000359842	0.00210859	0.000912242	0.002456	0.00329004	0.0054798	0.00153802	0.000835422	0.00295381	0.00717087	0.00121303	0	0.00869509	0.00351515	0	0.000696864	0	0.000302024	0.000341355	0.000883197	0.000333778	0.0001221	0.00308571	0.000735114
-0.919192	0	0.00103842	0.000279877	0.00246002	0.00184476	0.0031837	0.003367	0.00485677	0.001699	0.0011139	0.00281955	0.00697168	0.00116119	0.000222222	0.00849113	0.00377845	0	0.000542005	0	0.000704722	0.00049781	0.0010304	0.00103842	0.000189934	0.00311111	0.000952925
-0.89899	8.14598e-05	0.00106202	0.00030532	0.00201275	0.00243817	0.00364678	0.00341598	0.00510907	0.00205677	0.00151895	0.00324675	0.00748663	0.00106882	0.000181818	0.0081769	0.00412195	0	0.000443459	9.45001e-05	0.000768787	0.000733138	0.00112407	0.00106202	0.0001554	0.0032	0.0009356
-0.878788	0.000206782	0.00179727	0.000775044	0.00227079	0.00275076	0.00418779	0.00354312	0.00528374	0.00258051	0.00199216	0.00325333	0.00754148	0.00105512	0.000923077	0.00820212	0.00446609	0	0.000375235	7.99616e-05	0.00130102	0.00128665	0.0015456	0.00179727	0.000328731	0.00350769	0.00224304
-0.858586	0.000238949	0.00233645	0.00151134	0.00196802	0.00306513	0.00477555	0.00359596	0.00535236	0.00316222	0.00278474	0.00401003	0.00789542	0.00108861	0.00133333	0.00814548	0.00506866	0.0010101	0.000325203	0.0001386	0.00140944	0.00252887	0.00144256	0.00233645	0.000797721	0.00410667	0.00320183
-0.838384	0.000579802	0.00329852	0.00237072	0.00217061	0.00338066	0.00674195	0.00427807	0.00561473	0.00386405	0.00368568	0.00442282	0.00784314	0.00130634	0.00211765	0.00846019	0.00595228	0.000891266	0.000573888	0.000244588	0.00248725	0.00397076	0.00190926	0.00329852	0.00140774	0.00470588	0.00443951
-0.818182	0.00146199	0.00393507	0.00335852	0.00252476	0.00436916	0.00799276	0.00497608	0.00568102	0.00477125	0.00474871	0.00514444	0.00837977	0.00147822	0.00242105	0.00838831	0.00651892	0.000797448	0.00102696	0.000492395	0.0035607	0.00532918	0.00252176	0.00393507	0.00215924	0.00555789	0.00568746
-0.79798	0.00174495	0.00528775	0.00424234	0.00252476	0.00477247	0.0087468	0.00519936	0.00577492	0.00528862	0.00540826	0.00539177	0.00862745	0.00147822	0.00294737	0.00850695	0.00713007	0.0015949	0.0012837	0.000711238	0.00400579	0.00625668	0.00300984	0.00528775	0.00251912	0.00585263	0.00613885
-0.777778	0.00212224	0.00627152	0.00530293	0.0031074	0.00544465	0.00935002	0.00555024	0.00596272	0.00592095	0.00619971	0.00573803	0.00920537	0.00161573	0.00305263	0.00848322	0.00778488	0.0015949	0.0012837	0.00098479	0.00411706	0.00759291	0.00341658	0.00627152	0.00305893	0.00652632	0.00758328
-0.757576	0.00264101	0.00725529	0.00627513	0.00388425	0.0063857	0.0105565	0.00596491	0.00596272	0.00659435	0.00690322	0.00623269	0.00970072	0.00185637	0.00368421	0.00859001	0.00854154	0.0015949	0.00179718	0.00125834	0.0051185	0.00900773	0.00398601	0.00725529	0.00377868	0.00711579	0.00839578
-0.737374	0.0032541	0.00885391	0.00724734	0.00388425	0.00692344	0.0114613	0.0061563	0.00591577	0.00725132	0.00765071	0.00657895	0.0101961	0.00199388	0.00410526	0.00880357	0.00905083	0.00239234	0.00231065	0.00175074	0.00567486	0.0103911	0.00463679	0.00885391	0.0042735	0.00778947	0.00965966
-0.717172	0.004103	0.0102066	0.0084405	0.0046611	0.00786449	0.0137234	0.00641148	0.00586882	0.00789186	0.00874995	0.00702414	0.0106502	0.00233765	0.00473684	0.00868492	0.00979294	0.00239234	0.00282413	0.002079	0.00623122	0.0119003	0.00520621	0.0102066	0.00517319	0.00854737	0.010743
-0.69697	0.00499906	0.0106985	0.00967785	0.00563216	0.0082678	0.0147791	0.00676236	0.00577492	0.00868844	0.00923361	0.00771666	0.0113932	0.0027158	0.00557895	0.00870865	0.0106369	0.00318979	0.00308087	0.0025714	0.00734394	0.0133308	0.00561295	0.0106985	0.00584795	0.00938947	0.0120971
-0.676768	0.00646105	0.0120512	0.0108268	0.00699165	0.00907441	0.0165887	0.00740032	0.00568102	0.00936183	0.0100251	0.00816185	0.011806	0.00316271	0.00610526	0.0089934	0.0113499	0.00398724	0.00385109	0.00328263	0.00801157	0.0148871	0.00650777	0.0120512	0.00728745	0.0101895	0.0136318
-0.656566	0.0073571	0.0132809	0.0119758	0.00873956	0.00967937	0.0174936	0.00797448	0.00591577	0.00998596	0.0107286	0.00845865	0.0127554	0.00364399	0.00684211	0.00915951	0.0119611	0.00398724	0.00436457	0.00393916	0.00879048	0.0162862	0.00699585	0.0132809	0.00836707	0.0108632	0.0145346
-0.636364	0.00863045	0.0135268	0.0130364	0.0116527	0.0108893	0.0185492	0.00835726	0.00596272	0.0108564	0.0113881	0.00900277	0.0132921	0.00429716	0.00757895	0.00934934	0.0128923	0.00478469	0.00513479	0.00492395	0.00979192	0.0179211	0.00789067	0.0135268	0.00917679	0.0118316	0.0152568
-0.616162	0.00995095	0.0145106	0.013876	0.0137891	0.0112254	0.0200573	0.00877193	0.00610357	0.0115709	0.0126632	0.00959636	0.0140764	0.00467531	0.00852632	0.00957477	0.0133871	0.00558214	0.00641849	0.00579932	0.0113497	0.0192731	0.00870414	0.0145106	0.0105713	0.0126316	0.0157082
-0.59596	0.0113186	0.0157403	0.0148482	0.0161196	0.0116287	0.021867	0.00931419	0.00600967	0.0122771	0.0133668	0.00979422	0.0144479	0.0049847	0.00936842	0.00969342	0.0141437	0.00797448	0.00744544	0.00683882	0.0127963	0.0208137	0.00959896	0.0157403	0.0119208	0.0133053	0.0172429
-0.575758	0.0125448	0.0162322	0.0160414	0.0170907	0.0120992	0.0227718	0.00992026	0.00610357	0.0128931	0.014466	0.0103878	0.0151496	0.00550036	0.0106316	0.00994258	0.0148567	0.00877193	0.0084724	0.00798774	0.0147992	0.0222914	0.0105751	0.0162322	0.0131354	0.0141895	0.0177846
-0.555556	0.0143369	0.016847	0.0169252	0.0196155	0.0125697	0.0236767	0.0102073	0.00615052	0.0135911	0.0153894	0.0107835	0.0159752	0.00632542	0.0113684	0.0100612	0.0154824	0.0111643	0.00898588	0.00913667	0.0162457	0.0233918	0.0107378	0.016847	0.0144849	0.0149474	0.0181457
-0.535354	0.0162705	0.0174619	0.01803	0.0211692	0.012973	0.0241291	0.010941	0.00638528	0.014092	0.0160489	0.0112782	0.0167595	0.00684107	0.0131579	0.0101561	0.0161372	0.0103668	0.0102696	0.0105044	0.0184711	0.0244136	0.0116326	0.0174619	0.0158794	0.0154105	0.0184165
-0.515152	0.0178268	0.0180767	0.0188696	0.0227229	0.0134436	0.0247323	0.0113238	0.00657308	0.0146012	0.0168843	0.0121686	0.0173375	0.00776926	0.0143158	0.0104528	0.016632	0.0103668	0.0115533	0.0118722	0.0199177	0.0251996	0.0130969	0.0180767	0.0168241	0.0158737	0.019229
-0.494949	0.0197133	0.0191835	0.0199744	0.0244708	0.0137797	0.0251847	0.0115789	0.00638528	0.0149543	0.0175439	0.0126632	0.0181218	0.00859431	0.0146316	0.0105121	0.0170249	0.0127592	0.012837	0.0132947	0.0213642	0.0259228	0.0143984	0.0191835	0.0182636	0.0162947	0.0203124
-0.474747	0.0209394	0.0196754	0.0206372	0.0250534	0.0144518	0.0251847	0.0118341	0.00671393	0.0154388	0.0178516	0.0131084	0.0191125	0.00945375	0.0157895	0.010429	0.0171849	0.0143541	0.0138639	0.0144436	0.0225882	0.0264258	0.0148865	0.0196754	0.0194332	0.0165895	0.0203124
-0.454545	0.0223543	0.0205362	0.0214327	0.0268013	0.0143174	0.0266928	0.0122169	0.00680783	0.0155948	0.0185112	0.0136031	0.0195666	0.0100725	0.0169474	0.0106663	0.0176942	0.0151515	0.0146341	0.0160302	0.024146	0.0267717	0.0152119	0.0205362	0.0206928	0.0169684	0.0206735
-0.434343	0.0232032	0.021151	0.0219188	0.028355	0.0147879	0.0269944	0.0123126	0.00680783	0.0157755	0.0186431	0.0140483	0.0200619	0.0110351	0.0183158	0.0109036	0.0179125	0.0199362	0.0159178	0.0175621	0.0244798	0.0269603	0.0165948	0.021151	0.0216374	0.0175579	0.0217568
-0.414141	0.0244765	0.0207821	0.0221397	0.0293261	0.0150568	0.0275976	0.0127592	0.00723039	0.0161204	0.0189509	0.0143945	0.0204334	0.0118945	0.0191579	0.0110934	0.0181599	0.0191388	0.0166881	0.0192581	0.0255925	0.0270546	0.0176523	0.0207821	0.0231219	0.0180632	0.0228401
-0.393939	0.0259385	0.021028	0.0220955	0.0304914	0.0153929	0.0277485	0.0130463	0.00751209	0.0163011	0.0190828	0.0145429	0.0204334	0.0125477	0.0210526	0.011224	0.0182763	0.0223285	0.0182285	0.0206806	0.026594	0.0267874	0.0181404	0.021028	0.0243815	0.0183158	0.0227498
-0.373737	0.0268817	0.021151	0.02267	0.031074	0.0155273	0.0277485	0.01311	0.00802855	0.0165064	0.0193906	0.0146913	0.0205986	0.0134759	0.0213684	0.0114494	0.0183927	0.023126	0.0189987	0.0224313	0.0270391	0.0264416	0.0186285	0.021151	0.0250112	0.0185263	0.0235623
-0.353535	0.0280607	0.0207821	0.0225375	0.0320451	0.0160651	0.0274468	0.0134609	0.00840415	0.0166624	0.0197863	0.0147903	0.0210526	0.0141634	0.0226316	0.0112833	0.0187565	0.023126	0.0195122	0.0229784	0.0280405	0.0261114	0.0195233	0.0207821	0.0258659	0.0188632	0.0235623
-0.333333	0.0286267	0.0201672	0.0222723	0.0326277	0.0159306	0.0256372	0.0136523	0.00892061	0.0168102	0.0199182	0.0147408	0.0210114	0.014851	0.0229474	0.0114494	0.0188438	0.0247209	0.0197689	0.0239085	0.0284856	0.0255769	0.019686	0.0201672	0.0263158	0.0192	0.0234721
-0.313131	0.0292869	0.021274	0.0218746	0.0326277	0.0161323	0.0259388	0.0140032	0.00929621	0.0168349	0.020226	0.0145429	0.0211352	0.0155041	0.0234737	0.0116155	0.0186255	0.0247209	0.0210526	0.0247292	0.0292645	0.0250424	0.0204995	0.021274	0.0269006	0.0189895	0.0236526
-0.292929	0.0289568	0.0205362	0.0214769	0.0318508	0.0160651	0.0259388	0.0138437	0.00971877	0.0169088	0.0205338	0.0147903	0.0211765	0.0158823	0.0243158	0.0115206	0.0183345	0.0255183	0.0223363	0.0253857	0.0297096	0.0241464	0.0209876	0.0205362	0.0271705	0.0191579	0.0228401
-0.272727	0.0294756	0.0197983	0.0213443	0.0302971	0.0159978	0.0260896	0.0138756	0.0103291	0.0170566	0.0204459	0.0150871	0.0206811	0.0165011	0.0249474	0.0116867	0.0182763	0.0287081	0.0223363	0.0261517	0.0299321	0.0233604	0.0212316	0.0197983	0.0272605	0.0191158	0.0225693
-0.252525	0.0297585	0.0201672	0.0211675	0.0291319	0.0161323	0.0253355	0.0141627	0.0106108	0.0167774	0.0204898	0.015186	0.0205986	0.0165698	0.0254737	0.0116155	0.0179998	0.0279107	0.0233633	0.0269176	0.0295983	0.0225115	0.021801	0.0201672	0.0277553	0.0186947	0.0222985
-0.232323	0.0294756	0.0196754	0.0214769	0.0275782	0.0159978	0.0248831	0.0140989	0.0109864	0.0168431	0.0198303	0.015186	0.0201858	0.017223	0.0258947	0.0117223	0.0181017	0.0279107	0.0228498	0.02741	0.0297096	0.0217412	0.0219637	0.0196754	0.0273954	0.0185263	0.0227498
-0.212121	0.0292869	0.0190605	0.0213443	0.0260245	0.0164684	0.0232242	0.0140351	0.0112681	0.0167035	0.0198742	0.0152849	0.0200206	0.0178762	0.0262105	0.0118291	0.0177233	0.0263158	0.02362	0.0281759	0.0292645	0.0208451	0.0220451	0.0190605	0.0271255	0.0184421	0.0219373
-0.191919	0.0287682	0.0186916	0.0211675	0.0252476	0.0162667	0.0223194	0.013748	0.0115029	0.0166214	0.0194346	0.0152355	0.0196904	0.0183231	0.026	0.0117935	0.0174469	0.0263158	0.0233633	0.0280118	0.028263	0.0198862	0.0222078	0.0186916	0.0268106	0.0181053	0.0223887
-0.171717	0.0281551	0.0179538	0.0207256	0.0229171	0.0168717	0.0214146	0.0136204	0.0117376	0.0164489	0.0193026	0.0154828	0.0190299	0.0185981	0.0262105	0.0118765	0.017345	0.0263158	0.0231065	0.0281759	0.0273729	0.0191788	0.0228585	0.0179538	0.0265407	0.0179789	0.0226596
-0.151515	0.0270704	0.0181997	0.0204605	0.0221402	0.0169389	0.0208113	0.0133333	0.0122541	0.0164325	0.0189069	0.0152355	0.0184107	0.0189075	0.0255789	0.0120189	0.0168794	0.0271132	0.0223363	0.0280118	0.0258151	0.0182356	0.0226145	0.0181997	0.0260009	0.0179368	0.0221179
-0.131313	0.0264101	0.0178308	0.0197534	0.0209749	0.0167372	0.0200573	0.0135247	0.0124888	0.01626	0.0181594	0.0148397	0.0179154	0.0189075	0.0253684	0.0119952	0.0166465	0.0279107	0.0223363	0.0282307	0.0249249	0.0174967	0.0219637	0.0178308	0.025776	0.0180211	0.0218471
-0.111111	0.0250896	0.0175848	0.0190905	0.019227	0.0172078	0.0193033	0.0133333	0.0127706	0.0162929	0.0178077	0.0144935	0.0171311	0.0189419	0.0252632	0.0120308	0.0161663	0.0255183	0.0213094	0.027793	0.0234784	0.0166635	0.0209062	0.0175848	0.0250562	0.0177684	0.021486
-0.0909091	0.0244294	0.01697	0.0184277	0.019227	0.0172078	0.0183984	0.0132376	0.0130523	0.0161697	0.0177197	0.0141967	0.016388	0.0185637	0.0245263	0.012185	0.0158462	0.0239234	0.0207959	0.0279571	0.0223656	0.0156889	0.0208249	0.01697	0.0242465	0.0176421	0.0210346
-0.0707071	0.0237691	0.0163551	0.0177206	0.0174791	0.0176783	0.0162871	0.01311	0.0135687	0.0161204	0.0175878	0.0138504	0.0159752	0.019045	0.0237895	0.0121138	0.0153951	0.0239234	0.0202824	0.0273553	0.0205853	0.0149028	0.0205808	0.0163551	0.0237067	0.0171368	0.0204026
-0.0505051	0.0229674	0.0164781	0.0172345	0.0161196	0.0172078	0.0159855	0.012823	0.0137565	0.0160547	0.01728	0.0134547	0.0151084	0.0189075	0.0231579	0.0121494	0.0151041	0.0207337	0.0202824	0.0265893	0.0200289	0.0140854	0.0200114	0.0164781	0.022852	0.0165474	0.0191388
-0.030303	0.021977	0.0158633	0.016881	0.0151486	0.0176111	0.0149299	0.0126635	0.0143669	0.0157755	0.0167964	0.0131579	0.0148194	0.0192513	0.0226316	0.0120545	0.014653	0.0215311	0.0202824	0.0257687	0.0188049	0.0133623	0.019686	0.0158633	0.0216824	0.0162105	0.0179652
-0.010101	0.0206093	0.0157403	0.0164391	0.0134007	0.017275	0.0144775	0.0127273	0.0145547	0.0155866	0.0165765	0.0131579	0.0144066	0.0194575	0.0208421	0.0121494	0.0141583	0.0207337	0.0195122	0.0248933	0.018026	0.0126706	0.0197673	0.0157403	0.0201979	0.0158316	0.0174235
0.010101	0.0197604	0.0148795	0.0156878	0.0122354	0.0169389	0.0131202	0.0127592	0.0147894	0.0153156	0.0163127	0.0131084	0.0135397	0.0193888	0.0209474	0.0120545	0.0137654	0.0199362	0.0189987	0.0237444	0.016802	0.0119632	0.0195233	0.0148795	0.0192982	0.0155789	0.0164304
0.030303	0.0184871	0.0141417	0.0156436	0.0112643	0.0163339	0.0126678	0.0128549	0.0147425	0.0152499	0.015829	0.0128116	0.0126316	0.0191825	0.0196842	0.0121494	0.0131543	0.0191388	0.0197689	0.0235255	0.0156893	0.0113343	0.0186285	0.0141417	0.0184435	0.0148211	0.0157082
0.0505051	0.0174024	0.0141417	0.0154227	0.0108759	0.0162667	0.0120645	0.0128868	0.0149772	0.0150528	0.0154333	0.0128116	0.0120949	0.0192513	0.0190526	0.0120426	0.0126886	0.0183413	0.0197689	0.0226502	0.015133	0.0106898	0.0184658	0.0141417	0.0173639	0.0143158	0.014986
0.0707071	0.0160347	0.0131579	0.0152017	0.0104875	0.0164012	0.0110089	0.0125359	0.0149772	0.0147818	0.0152574	0.0129106	0.0113932	0.0190794	0.018	0.0121257	0.012383	0.0183413	0.0192555	0.0218842	0.0135752	0.0101396	0.0179777	0.0131579	0.0167791	0.0136842	0.0142638
0.0909091	0.0153745	0.0132809	0.0147156	0.00990484	0.0165356	0.0088976	0.0125997	0.0149303	0.0145683	0.0146858	0.0127127	0.0106914	0.0191825	0.0172632	0.0122918	0.0121502	0.0175439	0.0179718	0.0209542	0.012685	0.00977803	0.0172456	0.0132809	0.0156545	0.0129684	0.0139027
0.111111	0.0143369	0.0132809	0.0142295	0.0093222	0.0161323	0.00754034	0.0126635	0.0144608	0.0142973	0.0143341	0.0128116	0.0101548	0.0190106	0.0164211	0.0121257	0.0116991	0.0143541	0.0182285	0.0198052	0.0119061	0.00941646	0.0170829	0.0132809	0.0148448	0.0129684	0.0132707
0.131313	0.0130164	0.0134038	0.0136992	0.0077685	0.0153257	0.00693711	0.0125997	0.0146486	0.014051	0.0141582	0.0127622	0.009742	0.0191481	0.0157895	0.0122443	0.0112335	0.0143541	0.0164313	0.018711	0.0111272	0.00880337	0.0161881	0.0134038	0.0138552	0.0125474	0.0129999
0.151515	0.0121675	0.0132809	0.0131248	0.0077685	0.0155273	0.00573066	0.0128549	0.0149303	0.0136732	0.0138504	0.0124159	0.00916409	0.01932	0.0149474	0.012268	0.0106951	0.0135566	0.0156611	0.0177809	0.00945811	0.0083632	0.0155373	0.0132809	0.0129555	0.0122105	0.0121874
0.171717	0.0110357	0.0134038	0.0129038	0.00718586	0.0152585	0.00512743	0.0127911	0.0150242	0.0134843	0.0134547	0.012317	0.00854489	0.0190106	0.0142105	0.0121731	0.010375	0.0127592	0.0143774	0.0163038	0.00845666	0.00797019	0.0148865	0.0134038	0.0123257	0.0115368	0.0116458
0.191919	0.0103754	0.0134038	0.0122851	0.00660322	0.0154601	0.00467501	0.0130144	0.0150242	0.0131558	0.013015	0.0122675	0.00800826	0.0191481	0.0131579	0.0121731	0.0100694	0.0127592	0.0138639	0.0155925	0.00745521	0.00749859	0.0143171	0.0134038	0.011426	0.0113263	0.0104721
0.212121	0.00933786	0.0137727	0.0117106	0.00660322	0.0148551	0.0043734	0.0131738	0.0149303	0.0129588	0.0124874	0.0120696	0.00755418	0.0186669	0.0122105	0.0121138	0.00964743	0.0111643	0.0143774	0.0143342	0.00667631	0.00697982	0.013829	0.0137727	0.0104813	0.0108211	0.00956938
0.232323	0.00848896	0.012666	0.0110036	0.00602059	0.0143174	0.00422259	0.0133014	0.0146955	0.0126631	0.0121356	0.0119707	0.0071001	0.018495	0.0112632	0.0119002	0.00941461	0.0103668	0.0138639	0.01324	0.00589741	0.00669685	0.013585	0.012666	0.00967161	0.0102737	0.00911799
0.252525	0.00759291	0.0122971	0.0106942	0.0062148	0.0144518	0.00392098	0.0129825	0.0145077	0.0124496	0.0120916	0.0115255	0.00668731	0.0181856	0.0102105	0.0117341	0.00902172	0.00956938	0.0133504	0.0117628	0.00534105	0.00624096	0.0132596	0.0122971	0.00881691	0.0101053	0.00848605
0.272727	0.00693265	0.0113133	0.0102965	0.00602059	0.0139141	0.00346856	0.0131419	0.0148364	0.0121704	0.011564	0.0120696	0.00652219	0.0179106	0.00957895	0.0116392	0.00878891	0.00956938	0.0130937	0.0109968	0.00489596	0.00580079	0.0131782	0.0113133	0.00787224	0.00993684	0.007493
0.292929	0.00622524	0.0109444	0.00998718	0.00563216	0.0135108	0.00286533	0.01311	0.0147894	0.0118173	0.0109484	0.0119213	0.00615067	0.0176012	0.00915789	0.0114375	0.00845423	0.00956938	0.0130937	0.00957435	0.00422833	0.00558071	0.0124461	0.0109444	0.00728745	0.0096	0.00686106
0.313131	0.00523486	0.0104525	0.00950108	0.00543795	0.0127714	0.00256372	0.0129506	0.0148364	0.0114806	0.0102009	0.012218	0.00561404	0.0168792	0.00863158	0.0113426	0.00816321	0.00877193	0.012837	0.00848014	0.00400579	0.00547067	0.0118767	0.0104525	0.00634278	0.00930526	0.00659023
0.333333	0.00462177	0.00959174	0.00901498	0.00485531	0.0125025	0.00150807	0.0130144	0.0151181	0.0111521	0.00976125	0.012218	0.00553148	0.0164323	0.00778947	0.0111409	0.00790128	0.00717703	0.0120668	0.0077689	0.0035607	0.00521914	0.0111446	0.00959174	0.00566802	0.00909474	0.00577774
0.353535	0.004103	0.00959174	0.00848469	0.0046611	0.012032	0.00120645	0.0127273	0.0146955	0.0108729	0.00976125	0.0121686	0.00515996	0.0156073	0.00715789	0.0109392	0.00765391	0.00637959	0.0112965	0.00667469	0.00333816	0.00509338	0.0101684	0.00959174	0.00508322	0.0088	0.00532635
0.373737	0.00377287	0.00860797	0.00813116	0.0046611	0.0115615	0.000904841	0.0124721	0.014273	0.0105608	0.00927758	0.0119213	0.00482972	0.015126	0.00715789	0.010785	0.00756661	0.00398724	0.0112965	0.00590874	0.00300434	0.00479469	0.00968031	0.00860797	0.00481332	0.00842105	0.00460413
0.393939	0.0032541	0.00873094	0.00751248	0.00446689	0.0112254	0.000904841	0.0123764	0.0139913	0.0102405	0.00861804	0.0119213	0.0046646	0.0143697	0.00621053	0.010607	0.00723193	0.00398724	0.0105263	0.00514279	0.00289307	0.00451173	0.00911088	0.00873094	0.00436347	0.00808421	0.00397219
0.414141	0.00273533	0.00823906	0.00676124	0.00427267	0.0108221	0.000603227	0.0121531	0.0139913	0.00977244	0.00813437	0.0121686	0.00425181	0.0141291	0.00578947	0.0104053	0.00715918	0.00398724	0.00898588	0.00437685	0.00244798	0.00421304	0.00870414	0.00823906	0.00395861	0.00791579	0.00343053
0.434343	0.00245237	0.00774717	0.00614256	0.00330161	0.0106876	0.000754034	0.0120574	0.0134279	0.00941111	0.00721101	0.0119213	0.00404541	0.0132352	0.00547368	0.0104409	0.00694091	0.00318979	0.00821566	0.00399387	0.00211416	0.00389864	0.00813471	0.00774717	0.00364372	0.00745263	0.00297915
0.454545	0.00231088	0.00725529	0.00556808	0.00271897	0.0100155	0.000301614	0.0120893	0.0136157	0.00905799	0.00690322	0.0119707	0.00367389	0.0126508	0.00515789	0.0101205	0.00664988	0.00398724	0.0071887	0.00344677	0.00178035	0.00358423	0.00732124	0.00725529	0.00296896	0.00724211	0.00216665
0.474747	0.00183928	0.00651746	0.00525874	0.00252476	0.00920885	0.000301614	0.0120893	0.0138035	0.00872129	0.00637559	0.0118718	0.00350877	0.0118602	0.00452632	0.0098002	0.00640251	0.00318979	0.00616175	0.00300908	0.00155781	0.00328554	0.0069145	0.00651746	0.00242915	0.00724211	0.00180554
0.494949	0.00146199	0.00614855	0.00472845	0.00252476	0.00887276	0.000301614	0.0115152	0.0138974	0.00832711	0.00619971	0.0114761	0.00326109	0.0111382	0.00389474	0.00970528	0.00624245	0.00318979	0.00564827	0.00273553	0.00133526	0.0030183	0.00626373	0.00614855	0.00206928	0.00665263	0.00171527
0.515152	0.00122618	0.00504181	0.00441911	0.00233055	0.0082678	0.000301614	0.0111005	0.0136626	0.00808074	0.00562811	0.0108825	0.00297214	0.0104507	0.00336842	0.00944426	0.00598053	0.00318979	0.00564827	0.002079	0.00122399	0.00284538	0.00561295	0.00504181	0.0017094	0.00644211	0.00144443
0.535354	0.000990379	0.0046729	0.00380043	0.00174791	0.00766284	0.000301614	0.0108134	0.0129584	0.00776868	0.00514444	0.0108825	0.00280702	0.00938499	0.00284211	0.0092307	0.00586412	0.00398724	0.00590501	0.00164132	0.00122399	0.00264101	0.00536891	0.0046729	0.00157445	0.00614737	0.00126388
0.555556	0.000943218	0.0038121	0.00318176	0.0015537	0.00699066	0.000301614	0.0103987	0.0129114	0.0073088	0.00466077	0.0106351	0.00268318	0.00880058	0.00263158	0.00918324	0.00571861	0.00398724	0.00564827	0.00125834	0.00122399	0.00235805	0.00496217	0.0038121	0.00112461	0.00610526	0.00108333
0.575758	0.000848896	0.00344319	0.00278404	0.0015537	0.00645291	0.000301614	0.0101754	0.0127706	0.00699674	0.00426505	0.0101899	0.0026419	0.00773488	0.00252632	0.00907646	0.00545669	0.00398724	0.00539153	0.00098479	0.00111272	0.00220084	0.00423005	0.00344319	0.00103464	0.00581053	0.000812494
0.59596	0.000660253	0.00282833	0.00260727	0.0015537	0.00584795	0.000301614	0.00982456	0.0128175	0.00647938	0.00378138	0.00984369	0.00251806	0.00715047	0.00221053	0.0088273	0.00519477	0.00318979	0.00487805	0.00093008	0.00100145	0.00204364	0.00374197	0.00282833	0.000854701	0.00547368	0.000541663
0.616162	0.000660253	0.00270536	0.00234213	0.00135949	0.00557908	0.000150807	0.00947368	0.0121132	0.00618374	0.00351757	0.00954689	0.00235294	0.00663481	0.00189474	0.00880357	0.0050347	0.00318979	0.00487805	0.000765948	0.00100145	0.00177639	0.00325388	0.00270536	0.000719748	0.00526316	0.00063194
0.636364	0.000613092	0.00258239	0.0019886	0.00077685	0.00510856	0.000150807	0.00944179	0.0121132	0.00577313	0.00298993	0.00915117	0.00235294	0.00598164	0.00168421	0.00864933	0.00478733	0.00318979	0.00410783	0.000656527	0.000890175	0.00157203	0.0027658	0.00258239	0.000539811	0.00458947	0.000451386
0.656566	0.000565931	0.00233645	0.00172345	0.000582637	0.00457081	0.000150807	0.00912281	0.0115029	0.00535431	0.00290199	0.00831025	0.00218782	0.00543161	0.00157895	0.00850695	0.00461272	0.00318979	0.00385109	0.000437685	0.000778903	0.00146199	0.00252176	0.00233645	0.000449843	0.00437895	0.000451386
0.676768	0.00051877	0.00209051	0.00136992	0.000582637	0.00416751	0.000150807	0.00893142	0.0109864	0.00495192	0.00263817	0.00821132	0.00227038	0.00522534	0.00126316	0.00843576	0.00461272	0.00318979	0.00359435	0.000437685	0.000778903	0.00128906	0.00252176	0.00209051	0.000359874	0.00404211	0.000451386
0.69697	0.000377287	0.00172159	0.00114897	0.000582637	0.00383142	0.000150807	0.00854864	0.0103761	0.00463164	0.00224245	0.0075188	0.00231166	0.00477844	0.00115789	0.00830525	0.00439445	0.00398724	0.00385109	0.000382974	0.000667631	0.00102182	0.00235907	0.00172159	0.00031489	0.00387368	0.000270831
0.717172	0.000377287	0.00147565	0.00106059	0.000582637	0.00349533	0.000150807	0.00826156	0.00985962	0.00436064	0.00206657	0.00692521	0.00231166	0.00429716	0.000947368	0.0082578	0.0043217	0.00398724	0.00308087	0.000218842	0.000667631	0.000958939	0.00219637	0.00147565	0.000269906	0.00341053	0.000270831
0.737374	0.000330126	0.00110674	0.000839631	0.000582637	0.00295759	0.000150807	0.00807018	0.00939011	0.00410607	0.00153894	0.00652948	0.00231166	0.00405652	0.000736842	0.00817474	0.00421984	0.00398724	0.00282413	0.000218842	0.000556359	0.000817456	0.00187098	0.00110674	0.000179937	0.00303158	0.000270831
0.757576	0.000188644	0.000983768	0.000618675	0.000582637	0.00275593	0.000150807	0.0076555	0.00929621	0.00383507	0.00131909	0.00638108	0.00247678	0.00360961	0.000526316	0.00799677	0.00403067	0.00398724	0.00231065	0.000164132	0.000556359	0.000738854	0.0013829	0.000983768	0.000134953	0.00290526	0.000180554
0.777778	9.43218e-05	0.000614855	0.000486102	0.000582637	0.00235262	0.000150807	0.00724083	0.00868585	0.00354764	0.00118718	0.0057875	0.00251806	0.00333459	0.000421053	0.00793745	0.00392882	0.00398724	0.00231065	5.47106e-05	0.000445087	0.000644532	0.00105751	0.000614855	0.000134953	0.00269474	0.000180554
0.79798	9.43218e-05	0.000614855	0.000441911	0.000582637	0.00221819	0.000150807	0.00695375	0.00840415	0.00326022	0.00109924	0.00524337	0.00272446	0.00292207	0.000421053	0.00788999	0.00376875	0.00398724	0.00205392	0	0.000556359	0.00053449	0.000813471	0.000614855	4.49843e-05	0.00252632	0.000180554
0.818182	4.71609e-05	0.000368913	0.000353529	0.000582637	0.00168045	0	0.00663477	0.0081694	0.00308776	0.00109924	0.00524337	0.00293086	0.00257829	0.000421053	0.00767643	0.00350683	0.00398724	0.00205392	0	0.000556359	0.000487329	0.000894818	0.000368913	8.99685e-05	0.0024	0.000180554
0.838384	0	0.000245942	0.000265146	0.000582637	0.00147879	0	0.0062201	0.00732429	0.00280034	0.000791452	0.00450139	0.00280702	0.0022689	0.000421053	0.00723744	0.00330312	0.00239234	0.00205392	0	0.000556359	0.000440169	0.000894818	0.000245942	8.99685e-05	0.00235789	0.000180554
0.858586	0	0	0.00024695	0.000651183	0.00142739	0	0.0057041	0.00666422	0.00257909	0.000540567	0.00403582	0.00309112	0.00203635	0.000470588	0.00713414	0.00326888	0.0026738	0.00200861	0	0.000621813	0.000404104	0.000727339	0	5.02765e-05	0.00192941	0.000201796
0.878788	0	0	0.000223901	0.000738007	0.001192	0	0.00553535	0.00642284	0.00229885	0.000556948	0.00388471	0.00334641	0.00187241	0.0004	0.00700331	0.00320708	0.0020202	0.00195122	0	0.000563777	0.000338511	0.000721278	0	5.69801e-05	0.00202667	0.000228702
0.89899	0	0	0.000193761	0.000851547	0.000884173	0	0.00526807	0.00569546	0.00214842	0.000514106	0.0036871	0.00355958	0.00190926	0	0.00664146	0.00301993	0.0011655	0.00187617	0	0.000650512	0.000298686	0.000713352	0	6.57462e-05	0.0016	0.000263887
0.919192	0	0	0.00022899	0.000670916	0.00104493	0	0.00512397	0.00551456	0.0020284	0.000531632	0.00341763	0.00399287	0.00166261	0	0.00639397	0.00286526	0.00137741	0.00177384	0	0.000768787	0.000271533	0.000702543	0	7.77001e-05	0.00145455	0.000155933
0.939394	0	0	0.000186585	0.000820008	0.000851426	0	0.00451178	0.00495589	0.00192438	0.000464123	0.00323726	0.00418301	0.00174178	0	0.00633704	0.00297976	0.0016835	0.00216802	0	0.000939629	0.000232311	0.000686931	0	9.49668e-05	0.00124444	0.000190585
0.959596	0	0	0.000239894	0.000527148	0.000729794	0	0.0038961	0.00484262	0.00187237	0.000358038	0.00268528	0.00403361	0.00139965	0	0.00605436	0.00292271	0	0.000696864	0	0.00120809	0.000256016	0.000662398	0	0.0001221	0.00125714	0
0.979798	0	0	0.000167926	0.000738007	0.000766284	0	0.00363636	0.00392507	0.00149789	0.000501253	0.00300752	0.00376471	0.00104507	0	0.00554554	0.00254354	0	0.00097561	0	0.0012685	0.000179211	0.000618238	0	0.00017094	0.0016	0
1	0	0	0	0	0.000425713	0	0.00323232	0.00327089	0.00130025	0.000835422	0.00250627	0.00339869	0.000435445	0	0.00443342	0.00165883	0	0	0	0.00140944	0.000199124	0.0010304	0	0.0002849	0.00106667	0
	dSPN iLFP hist
-1	0	0	0	0	0	0	0	0	0	0	0	0	0	0	0	0.00724638	0	0
-0.979798	0.000524109	0.0013947	0.00182149	0	0.00666667	0	0	0.00141844	0	0.00609756	0	0	0	0	0	0.00724638	0	0
-0.959596	0.000314465	0.00083682	0.00218579	0	0.01	0	0	0.000851064	0	0.00731707	0	0	0	0	0	0.00434783	0	0
-0.939394	0.000449236	0.000597729	0.00234192	0	0.00714286	0	0	0.00121581	0	0.00696864	0	0.000881834	0	0	0	0.00414079	0	0.00310559
-0.919192	0.000349406	0.0009298	0.00242866	0	0.00666667	0	0	0.00189125	0	0.00745257	0	0.00137174	0	0	0	0.00483092	0	0.00241546
-0.89899	0.000428816	0.000760746	0.00198708	0	0.00818182	0	0	0.00270793	0	0.00831486	0	0.00112233	0	0	0	0.00395257	0	0.00197628
-0.878788	0.000604741	0.000965562	0.00252207	0	0.00846154	0.00160256	0	0.00327332	0	0.00938086	0	0.000949668	0	0	0	0.00445931	0	0.00334448
-0.858586	0.000733753	0.00083682	0.00327869	0	0.00933333	0.00138889	0.00322581	0.00425532	0	0.0097561	0.000945626	0.000823045	0.000444444	0	0	0.00434783	0.00155039	0.00289855
-0.838384	0.000832408	0.00123062	0.00385728	0	0.0105882	0.00367647	0.00379507	0.00425532	0	0.008967	0.00208594	0.000726216	0.000392157	0	0	0.00554135	0.00136799	0.00383632
-0.818182	0.000993049	0.00176173	0.00431406	0	0.0110526	0.00328947	0.00509338	0.00515118	0	0.00866496	0.00373274	0.000974659	0.000350877	0.00111982	0.00111982	0.00686499	0.00122399	0.00343249
-0.79798	0.0010758	0.00264259	0.00460167	0	0.0110526	0.00438596	0.00594228	0.00582307	0	0.00898588	0.00597238	0.00162443	0.000701754	0.00111982	0.00111982	0.0064836	0.00122399	0.00457666
-0.777778	0.00124131	0.00264259	0.00632729	0	0.0110526	0.00657895	0.00679117	0.00649496	0	0.00866496	0.00746547	0.00292398	0.00105263	0.00111982	0.00223964	0.00724638	0.00122399	0.00457666
-0.757576	0.00165508	0.00352345	0.0069025	0	0.0105263	0.00657895	0.00933786	0.00694289	0	0.00834403	0.00933184	0.00324886	0.00105263	0.00167973	0.00223964	0.00877193	0.00122399	0.00572082
-0.737374	0.00190334	0.00462453	0.00805292	0	0.0105263	0.00986842	0.0101868	0.00761478	0.000974659	0.00834403	0.0115715	0.00357375	0.00140351	0.00223964	0.00447928	0.00991609	0.00122399	0.00686499
-0.717172	0.00215161	0.0055054	0.00805292	0	0.01	0.0120614	0.0127334	0.00761478	0.00194932	0.00770218	0.012318	0.00389864	0.00210526	0.00223964	0.00447928	0.0129672	0.00122399	0.00686499
-0.69697	0.00273088	0.00704691	0.00834052	0.000453721	0.0110526	0.0153509	0.0144312	0.00806271	0.00194932	0.00738126	0.0156775	0.00454841	0.00315789	0.00279955	0.0055991	0.01373	0.00122399	0.00800915
-0.676768	0.00281364	0.00814799	0.00862813	0.00136116	0.0126316	0.0197368	0.0144312	0.0087346	0.00194932	0.00738126	0.0167973	0.0071475	0.00315789	0.00335946	0.00783875	0.0141114	0.00244798	0.0102975
-0.656566	0.0030619	0.00990971	0.00862813	0.0022686	0.0126316	0.0208333	0.0152801	0.0087346	0.00194932	0.00834403	0.0175439	0.00779727	0.00350877	0.00391937	0.00783875	0.0156369	0.00244798	0.01373
-0.636364	0.00355842	0.0123321	0.00891573	0.00317604	0.0136842	0.0208333	0.016129	0.00940649	0.00194932	0.00738126	0.0186637	0.00812216	0.00385965	0.00447928	0.00783875	0.0163997	0.00244798	0.0148741
-0.616162	0.00446872	0.0127725	0.00949094	0.00362976	0.0126316	0.0230263	0.0186757	0.00963046	0.00194932	0.00609756	0.02053	0.0100715	0.00491228	0.00447928	0.00783875	0.0171625	0.00611995	0.0148741
-0.59596	0.00521351	0.0154151	0.0100661	0.00499093	0.0131579	0.0230263	0.0212224	0.0100784	0.00194932	0.00673941	0.0235162	0.0116959	0.00666667	0.00503919	0.00783875	0.0175439	0.00734394	0.0160183
-0.575758	0.00604105	0.0167364	0.0100661	0.00680581	0.0131579	0.0230263	0.0254669	0.0105263	0.00292398	0.00609756	0.0268757	0.0136452	0.0077193	0.00671892	0.00895857	0.0171625	0.00734394	0.0171625
-0.555556	0.00670308	0.0176173	0.0112166	0.00771325	0.0126316	0.0230263	0.0254669	0.0109742	0.00389864	0.00577664	0.0306084	0.0155945	0.00947368	0.00727884	0.0111982	0.0175439	0.00856793	0.0183066
-0.535354	0.0071996	0.0195992	0.0117918	0.00771325	0.0126316	0.0252193	0.0254669	0.0129899	0.00389864	0.00545571	0.0321015	0.0165692	0.0115789	0.00895857	0.012318	0.018688	0.00856793	0.0194508
-0.515152	0.00761337	0.0218014	0.0129422	0.00952813	0.0121053	0.0263158	0.0254669	0.0132139	0.00682261	0.00513479	0.0343412	0.0198181	0.0126316	0.0100784	0.0145577	0.0202136	0.00979192	0.0194508
-0.494949	0.00902019	0.0226822	0.0135174	0.0117967	0.0110526	0.0263158	0.0254669	0.0147816	0.00779727	0.00545571	0.0369541	0.0214425	0.0136842	0.0117581	0.0167973	0.0202136	0.0110159	0.0217391
-0.474747	0.00968222	0.0231227	0.0143802	0.0122505	0.0105263	0.0274123	0.0297114	0.0172452	0.00779727	0.00545571	0.0377006	0.022742	0.014386	0.0134378	0.0179171	0.0202136	0.0134639	0.0217391
-0.454545	0.010427	0.0242237	0.0155306	0.0149728	0.01	0.0296053	0.0288625	0.0181411	0.0116959	0.00545571	0.0388205	0.025666	0.0154386	0.0139978	0.019037	0.0190694	0.0146879	0.0228833
-0.434343	0.0117511	0.0251046	0.0161058	0.0172414	0.0115789	0.0296053	0.0288625	0.0194849	0.0116959	0.00577664	0.0380739	0.0263158	0.0157895	0.0151176	0.0212766	0.018688	0.0171359	0.0228833
-0.414141	0.0125786	0.0251046	0.0186943	0.0186025	0.0126316	0.0285088	0.0288625	0.0208287	0.0126706	0.00577664	0.0365808	0.0263158	0.0175439	0.0156775	0.0212766	0.0198322	0.0208078	0.0217391
-0.393939	0.0134062	0.0259855	0.0186943	0.0204174	0.0136842	0.0263158	0.0288625	0.0217245	0.0136452	0.00577664	0.035461	0.0272904	0.0189474	0.0167973	0.0212766	0.0202136	0.0220318	0.0228833
-0.373737	0.0139854	0.0262057	0.0184067	0.022686	0.0147368	0.0274123	0.0271647	0.0226204	0.0155945	0.00545571	0.0335946	0.0282651	0.0210526	0.0173572	0.0223964	0.018688	0.0220318	0.0228833
-0.353535	0.0147302	0.0259855	0.0184067	0.0254083	0.0142105	0.0252193	0.0271647	0.0237402	0.0146199	0.00545571	0.0321015	0.0311891	0.0221053	0.019037	0.0212766	0.0190694	0.0232558	0.0217391
-0.333333	0.0159715	0.0264259	0.0198447	0.0267695	0.0147368	0.0263158	0.0263158	0.02486	0.0165692	0.00545571	0.0317283	0.0318389	0.0242105	0.0207167	0.0223964	0.0167811	0.0244798	0.0240275
-0.313131	0.0166336	0.0253248	0.0195571	0.0272232	0.0136842	0.0252193	0.0263158	0.0264278	0.0175439	0.00577664	0.0283688	0.0328135	0.0266667	0.0223964	0.0223964	0.0163997	0.0257038	0.0228833
-0.292929	0.0171301	0.0257652	0.0204199	0.027677	0.0131579	0.0208333	0.0288625	0.0270997	0.0194932	0.00609756	0.0276222	0.031514	0.0291228	0.0229563	0.0212766	0.0171625	0.0244798	0.0194508
-0.272727	0.0183714	0.0251046	0.0209951	0.027677	0.0131579	0.0208333	0.0297114	0.0279955	0.0233918	0.00545571	0.027249	0.0328135	0.0308772	0.0235162	0.0212766	0.0152555	0.0244798	0.0171625
-0.252525	0.0189507	0.0226822	0.0221455	0.027677	0.0142105	0.0219298	0.0322581	0.0273236	0.0233918	0.00609756	0.0276222	0.0337882	0.0319298	0.0240761	0.0235162	0.0141114	0.0257038	0.0171625
-0.232323	0.0192817	0.0231227	0.0215703	0.0290381	0.0142105	0.0208333	0.0297114	0.0273236	0.0233918	0.00641849	0.0257559	0.0331384	0.0333333	0.0263158	0.0257559	0.0141114	0.0232558	0.0171625
-0.212121	0.0196955	0.0209205	0.0224331	0.0290381	0.0131579	0.0208333	0.0280136	0.0284434	0.0243665	0.00577664	0.023143	0.0344379	0.0322807	0.0263158	0.0268757	0.0141114	0.0220318	0.0160183
-0.191919	0.0199437	0.0195992	0.0224331	0.0285844	0.0147368	0.0208333	0.024618	0.0288914	0.0243665	0.00609756	0.0197835	0.0328135	0.0322807	0.0263158	0.0257559	0.0144928	0.0220318	0.0148741
-0.171717	0.0202747	0.0189386	0.0215703	0.0290381	0.0152632	0.0219298	0.024618	0.0293393	0.0243665	0.00577664	0.016424	0.031514	0.0315789	0.0285554	0.0246361	0.0144928	0.0208078	0.0160183
-0.151515	0.020523	0.0171768	0.0209951	0.0294918	0.0163158	0.0219298	0.0229202	0.0282195	0.0263158	0.00641849	0.0145577	0.0318389	0.0305263	0.0285554	0.0246361	0.01373	0.0208078	0.0148741
-0.131313	0.0206058	0.0156353	0.0201323	0.0285844	0.0163158	0.0219298	0.0220713	0.0282195	0.0272904	0.00673941	0.012318	0.0289149	0.0298246	0.0274356	0.0223964	0.0125858	0.0195838	0.0148741
-0.111111	0.0203575	0.0154151	0.0195571	0.0272232	0.0163158	0.0219298	0.0220713	0.0268757	0.0272904	0.00609756	0.0100784	0.0279402	0.0294737	0.0274356	0.0212766	0.0122044	0.0208078	0.0125858
-0.0909091	0.0206058	0.0147545	0.0195571	0.027677	0.0163158	0.0208333	0.0186757	0.0246361	0.0292398	0.00770218	0.00858529	0.0269656	0.0291228	0.0263158	0.0212766	0.0114416	0.0183599	0.0114416
-0.0707071	0.0206058	0.0140938	0.0186943	0.0263158	0.0173684	0.0186404	0.0186757	0.0235162	0.0263158	0.00770218	0.0070922	0.0243665	0.0291228	0.0268757	0.0201568	0.011823	0.0183599	0.0114416
-0.0505051	0.020192	0.0134332	0.0181191	0.0245009	0.0173684	0.0186404	0.0178268	0.0219485	0.0263158	0.00834403	0.00671892	0.0240416	0.0291228	0.0257559	0.0167973	0.0122044	0.0171359	0.0125858
-0.030303	0.0203575	0.0138736	0.0163934	0.0235935	0.0173684	0.0186404	0.0169779	0.0206047	0.0253411	0.00834403	0.00597238	0.0240416	0.0280702	0.0263158	0.0179171	0.0122044	0.0134639	0.0125858
-0.010101	0.0202747	0.0129927	0.0149554	0.0231397	0.0157895	0.0186404	0.016129	0.0203807	0.0263158	0.00898588	0.00634565	0.0217674	0.0270175	0.0257559	0.0179171	0.0114416	0.0134639	0.0114416
0.010101	0.020523	0.0125523	0.0149554	0.0208711	0.0152632	0.0175439	0.0152801	0.019037	0.0253411	0.00898588	0.00671892	0.0204678	0.0259649	0.025196	0.0167973	0.0110603	0.0146879	0.0102975
0.030303	0.0206885	0.0123321	0.0143802	0.0190563	0.0168421	0.0164474	0.0144312	0.0181411	0.0272904	0.00898588	0.00597238	0.017219	0.025614	0.0229563	0.0156775	0.0106789	0.0134639	0.0102975
0.0505051	0.020192	0.0116714	0.0135174	0.0186025	0.0157895	0.0131579	0.0127334	0.0172452	0.0253411	0.0105905	0.00597238	0.0162443	0.0231579	0.0229563	0.0145577	0.00991609	0.0146879	0.00915332
0.0707071	0.0203575	0.0118917	0.0140926	0.0186025	0.0157895	0.0109649	0.0110357	0.0159015	0.0263158	0.0112323	0.00597238	0.0146199	0.0196491	0.0212766	0.0134378	0.0102975	0.0134639	0.0102975
0.0909091	0.0206885	0.0105704	0.0135174	0.0190563	0.0147368	0.0109649	0.00848896	0.0145577	0.0243665	0.0118742	0.00634565	0.0129955	0.0175439	0.0223964	0.012318	0.00915332	0.0146879	0.0102975
0.111111	0.020192	0.0096895	0.0126546	0.0181488	0.0142105	0.0109649	0.00679117	0.0136618	0.0204678	0.0118742	0.00597238	0.0107212	0.0157895	0.0223964	0.012318	0.00915332	0.0159119	0.00915332
0.131313	0.020192	0.0096895	0.0120794	0.0172414	0.0126316	0.00986842	0.00339559	0.0134378	0.0214425	0.0118742	0.00447928	0.0094217	0.014386	0.0218365	0.0134378	0.00953471	0.0146879	0.00800915
0.151515	0.0200265	0.00946928	0.0120794	0.0154265	0.0126316	0.00877193	0.00339559	0.0129899	0.0224172	0.0131579	0.00485256	0.00812216	0.0122807	0.0201568	0.0111982	0.00877193	0.0146879	0.00800915
0.171717	0.0191162	0.00990971	0.0112166	0.0149728	0.0131579	0.00877193	0.00254669	0.0111982	0.0233918	0.0137997	0.00447928	0.00519818	0.0115789	0.0195969	0.0111982	0.00839054	0.0159119	0.00915332
0.191919	0.0188679	0.0103501	0.0112166	0.0140653	0.0110526	0.00767544	0.00169779	0.0100784	0.0233918	0.0144416	0.00447928	0.00487329	0.0105263	0.0179171	0.012318	0.00800915	0.0171359	0.00915332
0.212121	0.0185369	0.0105704	0.0112166	0.0127042	0.0105263	0.00657895	0.00254669	0.00895857	0.0224172	0.0150834	0.00410601	0.00422352	0.00947368	0.0151176	0.0111982	0.00724638	0.0195838	0.00686499
0.232323	0.0188679	0.0110108	0.0117918	0.0122505	0.00947368	0.00438596	0.00254669	0.00783875	0.0204678	0.0157253	0.00410601	0.00324886	0.00877193	0.0134378	0.0100784	0.00686499	0.0183599	0.00686499
0.252525	0.0188679	0.0105704	0.0117918	0.0122505	0.01	0.00328947	0.00254669	0.00716685	0.0175439	0.0157253	0.00373274	0.00292398	0.00807018	0.0134378	0.0100784	0.00724638	0.0183599	0.00686499
0.272727	0.0185369	0.00990971	0.0115042	0.0117967	0.0105263	0.00219298	0.00169779	0.00649496	0.0165692	0.017009	0.00298619	0.0022742	0.00736842	0.0117581	0.00895857	0.00762777	0.0159119	0.00686499
0.292929	0.0180404	0.0110108	0.0103538	0.011343	0.0105263	0.00109649	0.000848896	0.006271	0.0146199	0.017009	0.00298619	0.0022742	0.00736842	0.0117581	0.0100784	0.00839054	0.0171359	0.00800915
0.313131	0.0175439	0.0107906	0.010929	0.00998185	0.00894737	0.00109649	0.000848896	0.00582307	0.0136452	0.0179718	0.00298619	0.00194932	0.00631579	0.0106383	0.0111982	0.00839054	0.0171359	0.00686499
0.333333	0.0171301	0.0110108	0.0103538	0.00998185	0.00684211	0.00109649	0.000848896	0.0055991	0.0136452	0.0176508	0.00298619	0.00129955	0.00631579	0.00951848	0.0111982	0.00839054	0.0171359	0.00686499
0.353535	0.0165508	0.0101299	0.00977854	0.0104356	0.00578947	0.00109649	0.000848896	0.00492721	0.0136452	0.0176508	0.00298619	0.000649773	0.00561404	0.00839866	0.012318	0.00762777	0.0171359	0.00686499
0.373737	0.015806	0.00990971	0.00977854	0.00907441	0.00578947	0.00109649	0.000848896	0.00358343	0.0116959	0.0186136	0.00261292	0.000649773	0.00526316	0.00783875	0.0111982	0.00762777	0.0159119	0.00686499
0.393939	0.0150612	0.0096895	0.00977854	0.00907441	0.00631579	0.00109649	0.000848896	0.00335946	0.0107212	0.0195764	0.00223964	0.000649773	0.0045614	0.00727884	0.0111982	0.00839054	0.0146879	0.00686499
0.414141	0.0140682	0.00902885	0.00949094	0.00816697	0.00473684	0.00109649	0.000848896	0.00246361	0.00877193	0.0198973	0.00223964	0.000649773	0.00350877	0.00727884	0.0111982	0.00724638	0.0146879	0.00686499
0.434343	0.0130751	0.0083682	0.00891573	0.00725953	0.00473684	0.00109649	0.000848896	0.00246361	0.00779727	0.0189345	0.00186637	0.000649773	0.00315789	0.0055991	0.0111982	0.00762777	0.0122399	0.00800915
0.454545	0.0119166	0.00792777	0.00834052	0.00635209	0.00526316	0.00109649	0.000848896	0.00179171	0.00584795	0.0182927	0.00186637	0.000649773	0.00315789	0.00503919	0.0111982	0.00686499	0.0122399	0.00686499
0.474747	0.011089	0.00770755	0.00834052	0.00453721	0.00526316	0.00109649	0.000848896	0.00156775	0.00682261	0.0182927	0.00111982	0.000649773	0.00280702	0.00279955	0.0111982	0.0064836	0.0110159	0.00686499
0.494949	0.010096	0.00748734	0.00862813	0.00453721	0.00578947	0	0.000848896	0.00134378	0.00682261	0.0189345	0.00111982	0.000649773	0.00245614	0.00167973	0.0111982	0.00686499	0.00979192	0.00686499
0.515152	0.00935121	0.00726712	0.00776531	0.00453721	0.00526316	0	0.000848896	0.00134378	0.00584795	0.0182927	0.00149309	0.000649773	0.00245614	0.00111982	0.00783875	0.0064836	0.00979192	0.00686499
0.535354	0.00819265	0.00660647	0.00776531	0.00453721	0.00526316	0	0.000848896	0.00111982	0.00487329	0.0182927	0.00111982	0.000649773	0.00210526	0.00055991	0.00783875	0.00686499	0.00856793	0.00800915
0.555556	0.00802714	0.00594583	0.00747771	0.00362976	0.00473684	0	0.000848896	0.00111982	0.00292398	0.0179718	0.00111982	0.000649773	0.00210526	0.00055991	0.00671892	0.00686499	0.00734394	0.00800915
0.575758	0.00711685	0.0055054	0.00719011	0.00317604	0.00526316	0	0.000848896	0.000895857	0.00194932	0.0166881	0.00111982	0.000649773	0.00210526	0.00055991	0.0055991	0.00839054	0.00611995	0.00800915
0.59596	0.00637206	0.00484475	0.0069025	0.00317604	0.00526316	0	0	0.000895857	0.00194932	0.0163671	0.00111982	0.000649773	0.00210526	0.00055991	0.0055991	0.00839054	0.00367197	0.00800915
0.616162	0.00537901	0.0041841	0.00575209	0.00317604	0.00526316	0	0	0.000671892	0.00194932	0.0150834	0.00111982	0.000324886	0.00175439	0.00055991	0.0055991	0.00800915	0.00367197	0.00800915
0.636364	0.00479974	0.00396388	0.00517688	0.0022686	0.00421053	0	0	0.000447928	0.000974659	0.0154044	0.00111982	0.000324886	0.00175439	0.00111982	0.0055991	0.00800915	0.00367197	0.00915332
0.656566	0.00397219	0.00374367	0.00488927	0.00181488	0.00368421	0	0	0.000671892	0.000974659	0.0141207	0.00149309	0.000324886	0.00175439	0.00111982	0.0055991	0.00800915	0.00367197	0.00915332
0.676768	0.00339292	0.00264259	0.00488927	0.00136116	0.00368421	0	0	0.000671892	0.000974659	0.012516	0.00149309	0	0.00140351	0.00055991	0.00335946	0.00762777	0.00244798	0.00800915
0.69697	0.00297915	0.00198194	0.00373886	0.00136116	0.00368421	0	0	0.000671892	0.000974659	0.0118742	0.00149309	0	0.00140351	0.00055991	0.00223964	0.00724638	0.00122399	0.00800915
0.717172	0.00256538	0.00132129	0.00373886	0.000907441	0.00368421	0	0	0.000447928	0.000974659	0.0109114	0.00111982	0	0.00105263	0.00055991	0.00223964	0.0064836	0	0.00686499
0.737374	0.00206885	0.000880863	0.00316365	0	0.00473684	0	0	0.000447928	0.000974659	0.0105905	0.00111982	0	0.000701754	0.00055991	0	0.00610221	0	0.00686499
0.757576	0.00190334	0.000880863	0.00258844	0	0.00473684	0	0	0.000447928	0.000974659	0.0093068	0.000746547	0	0.000350877	0.00055991	0	0.00533944	0	0.00686499
0.777778	0.00132406	0.000440432	0.00230083	0	0.00421053	0	0	0.000447928	0.000974659	0.0093068	0.000746547	0	0	0.00055991	0	0.00457666	0	0.00686499
0.79798	0.00115856	0.000440432	0.00201323	0	0.00473684	0	0	0.000447928	0.000974659	0.00866496	0.000746547	0	0	0.00055991	0	0.00457666	0	0.00686499
0.818182	0.00115856	0.000440432	0.00172563	0	0.00473684	0	0	0.000223964	0.000974659	0.00802311	0.000746547	0	0	0.00111982	0	0.00419527	0	0.00457666
0.838384	0.000910295	0.000220216	0.00143802	0	0.00421053	0	0	0.000223964	0.000974659	0.00738126	0.000746547	0	0	0.00111982	0	0.00419527	0	0.00457666
0.858586	0.000832408	0.000246124	0.00064288	0	0.00411765	0	0	0.000250313	0	0.00609756	0.000834376	0	0	0.00125156	0	0.00426257	0	0.00511509
0.878788	0.000524109	0.00027894	0.000728597	0	0.00466667	0	0	0.000283688	0	0.00487805	0.000472813	0	0	0.00141844	0	0.00434783	0	0.00434783
0.89899	0.000483793	0	0	0	0.00461538	0	0	0.000327332	0	0.00515947	0.000545554	0	0	0.00163666	0	0.00278707	0	0.00167224
0.919192	0.000428816	0	0	0	0.00454545	0	0	0.000386847	0	0.00498891	0.000644745	0	0	0.00193424	0	0.00329381	0	0.00197628
0.939394	0.000349406	0	0	0	0.00555556	0	0	0	0	0.00406504	0	0	0	0.00118203	0	0.00161031	0	0
0.959596	0.000449236	0	0	0	0.00571429	0	0	0	0	0.00348432	0	0	0	0.00151976	0	0	0	0
0.979798	0	0	0	0	0.004	0	0	0	0	0.00487805	0	0	0	0.00212766	0	0	0	0
1	0	0	0	0	0.00333333	0	0	0	0	0	0	0	0	0.0035461	0	0	0	0
	iSPN iLFP hist
-1	0	0	0.00623053	0	0	0	0	0	0	0	0	0	0	0	0	0	0	0
-0.979798	0.000995025	0	0.00519211	0	0	0	0	0	0	0	0	0	0	0	0	0	0	0
-0.959596	0.000597015	0.00416667	0.00560748	0	0	0	0	0.0019656	0	0	0	0	0	0	0	0	0	0
-0.939394	0.000426439	0.00297619	0.00534045	0.00118064	0	0	0.000772201	0.002457	0	0	0	0	0	0	0	0	0.000618429	0
-0.919192	0.00066335	0.00231481	0.00657667	0.000918274	0	0	0.000600601	0.00273	0	0	0	0	0	0	0	0	0.000962001	0.00140647
-0.89899	0.000542741	0.00189394	0.00594732	0.000751315	0	0	0.000982801	0.00335046	0	0	0	0	0	0	0	0	0.00196773	0.00115075
-0.878788	0.000918485	0.00160256	0.00551162	0.000635728	0.000442087	0	0.000831601	0.00378	0	0	0.000793021	0.00194742	0	0	0	0	0.001998	0.00389484
-0.858586	0.00079602	0.00138889	0.00539979	0.000550964	0.000766284	0	0.000720721	0.0042588	0	0	0.00206186	0.00168776	0	0	0	0	0.0020202	0.00506329
-0.838384	0.00140474	0.00245098	0.00531428	0.00097229	0.0010142	0	0.00063593	0.00448042	0.00183824	0	0.00181928	0.0014892	0.000221141	0	0	0.0028463	0.00178253	0.00521221
-0.818182	0.00251375	0.00219298	0.00623053	0.00130492	0.00120992	0	0.000853485	0.00517264	0.00411184	0.000421053	0.00271297	0.00133245	0.000395726	0	0	0.00339559	0.00205058	0.00532978
-0.79798	0.00282797	0.00328947	0.00606657	0.00217486	0.0015124	0	0.000853485	0.0056899	0.00411184	0.000421053	0.00325556	0.00133245	0.000593589	0	0	0.00339559	0.00250627	0.00532978
-0.777778	0.00377062	0.00438596	0.00606657	0.00217486	0.00211736	0	0.00142248	0.00659511	0.00575658	0.000421053	0.00434075	0.00133245	0.000989315	0	0	0.00339559	0.00250627	0.00532978
-0.757576	0.00471328	0.00548246	0.00639449	0.0030448	0.00241984	0	0.00170697	0.00724169	0.00822368	0.000421053	0.00488334	0.00133245	0.0015829	0	0.000974659	0.00509338	0.00410116	0.00532978
-0.737374	0.00612726	0.00548246	0.00639449	0.00478469	0.00393224	0.000757289	0.00227596	0.00711238	0.00822368	0.000421053	0.00488334	0.00133245	0.00217649	0.000578369	0.000974659	0.00594228	0.00546822	0.00532978
-0.717172	0.00722702	0.00548246	0.0072143	0.00565463	0.00453721	0.000757289	0.00284495	0.00724169	0.0115132	0.000842105	0.00488334	0.00133245	0.00237436	0.000578369	0.000974659	0.00848896	0.00637959	0.005996
-0.69697	0.00801257	0.00548246	0.00754222	0.00565463	0.00483969	0.000757289	0.00341394	0.00737101	0.0123355	0.000842105	0.00488334	0.00133245	0.00257222	0.000578369	0.00194932	0.0110357	0.00706311	0.005996
-0.676768	0.00864101	0.00548246	0.00770618	0.00565463	0.00514217	0.00113593	0.00426743	0.00827622	0.0148026	0.000842105	0.00542594	0.00133245	0.00296795	0.00115674	0.00194932	0.0127334	0.00774664	0.005996
-0.656566	0.00911233	0.00548246	0.00819807	0.00695955	0.00574713	0.00113593	0.00455192	0.00840553	0.0148026	0.00126316	0.00542594	0.00266489	0.00316581	0.00115674	0.00292398	0.0135823	0.00865801	0.00532978
-0.636364	0.0102121	0.00548246	0.00852599	0.00869943	0.00665457	0.00151458	0.00512091	0.00866417	0.015625	0.00210526	0.00651112	0.00399734	0.00395726	0.00115674	0.00292398	0.0135823	0.0100251	0.005996
-0.616162	0.0113119	0.00767544	0.00901787	0.0117442	0.00786449	0.00189322	0.0056899	0.00866417	0.0164474	0.00252632	0.00705372	0.00399734	0.00415512	0.00115674	0.00487329	0.0144312	0.0109364	0.005996
-0.59596	0.0122545	0.00767544	0.00983768	0.0126142	0.00877193	0.00189322	0.00682788	0.0089228	0.0164474	0.00252632	0.0103093	0.00399734	0.00554017	0.00173511	0.00730994	0.0152801	0.0118478	0.00666223
-0.575758	0.0127258	0.00986842	0.0101656	0.0143541	0.00937689	0.00189322	0.00825036	0.0089228	0.0180921	0.00252632	0.0103093	0.00333111	0.00652948	0.00289184	0.00730994	0.0152801	0.0127592	0.005996
-0.555556	0.0131972	0.0109649	0.0106575	0.0165289	0.0102843	0.00265051	0.00938834	0.00931075	0.0189145	0.00252632	0.00976668	0.00333111	0.00692521	0.00347021	0.00877193	0.016129	0.0143541	0.00532978
-0.535354	0.0138256	0.0109649	0.0108214	0.0187038	0.0108893	0.0034078	0.0110953	0.00982801	0.0189145	0.00336842	0.00976668	0.005996	0.00811239	0.00520532	0.00974659	0.0178268	0.0148098	0.00399734
-0.515152	0.0150825	0.0120614	0.0114773	0.0187038	0.0114943	0.00416509	0.0119488	0.010216	0.0197368	0.00421053	0.00976668	0.00732845	0.00850811	0.00636206	0.0107212	0.0203735	0.0157211	0.00466356
-0.494949	0.0166536	0.0120614	0.0121331	0.0204437	0.0127042	0.00530102	0.0145092	0.0106039	0.0189145	0.00505263	0.0103093	0.00799467	0.0091017	0.0075188	0.0116959	0.0186757	0.0170882	0.00532978
-0.474747	0.0169678	0.0131579	0.0119692	0.0221836	0.015124	0.00567967	0.0147937	0.0108625	0.0197368	0.00589474	0.0119371	0.00866089	0.00989315	0.00983227	0.0131579	0.0212224	0.0182274	0.00466356
-0.454545	0.0169678	0.0153509	0.0119692	0.0247934	0.0154265	0.00567967	0.0156472	0.0108625	0.0180921	0.00673684	0.0130222	0.0106596	0.0110803	0.010989	0.0141326	0.0203735	0.0191388	0.00466356
-0.434343	0.0177533	0.0164474	0.0114773	0.0274032	0.0166364	0.00605831	0.0170697	0.0111212	0.0172697	0.00757895	0.0119371	0.0126582	0.0122675	0.0115674	0.0151072	0.0212224	0.020278	0.005996
-0.414141	0.0180676	0.0164474	0.0124611	0.0269682	0.0181488	0.0068156	0.0182077	0.0117677	0.0172697	0.00757895	0.0130222	0.0146569	0.0132568	0.0121457	0.0170565	0.0237691	0.020278	0.00732845
-0.393939	0.0180676	0.0175439	0.0136088	0.0274032	0.0190563	0.00719424	0.0182077	0.0116384	0.015625	0.00757895	0.0130222	0.0146569	0.0136526	0.0138809	0.0170565	0.024618	0.0209615	0.00732845
-0.373737	0.0177533	0.0175439	0.0134448	0.0269682	0.0202662	0.00795153	0.0187767	0.0113798	0.0139803	0.008	0.01465	0.0159893	0.014444	0.0144592	0.0175439	0.024618	0.0195944	0.00799467
-0.353535	0.0171249	0.0186404	0.0136088	0.0265333	0.0196612	0.00946611	0.0187767	0.0120264	0.0139803	0.00884211	0.0162778	0.0166556	0.0146419	0.0167727	0.0185185	0.0237691	0.0195944	0.00866089
-0.333333	0.0171249	0.0186404	0.0132809	0.0256633	0.0208711	0.010602	0.0201991	0.012673	0.0106908	0.00968421	0.0179056	0.0173218	0.0150376	0.0179294	0.0190058	0.0212224	0.0195944	0.00932712
-0.313131	0.0171249	0.0219298	0.0141007	0.0278382	0.0217786	0.011738	0.0204836	0.0133195	0.0106908	0.0109474	0.0184482	0.017988	0.0156312	0.0196645	0.0209552	0.0186757	0.0195944	0.00999334
-0.292929	0.0171249	0.0219298	0.0141007	0.0282732	0.0251059	0.0124953	0.0210526	0.0124143	0.00904605	0.0122105	0.0189908	0.0193205	0.0160269	0.0208213	0.0214425	0.0178268	0.020278	0.011992
-0.272727	0.0179104	0.0230263	0.0134448	0.0287081	0.0263158	0.0140098	0.0221906	0.0129316	0.00904605	0.0138947	0.0195334	0.0206529	0.0168184	0.0231348	0.0219298	0.0186757	0.0198223	0.011992
-0.252525	0.0177533	0.0241228	0.0129529	0.0269682	0.0266183	0.0143885	0.0230441	0.0130609	0.00904605	0.0155789	0.0184482	0.0206529	0.0180055	0.0248699	0.0224172	0.0195246	0.0198223	0.0126582
-0.232323	0.0174391	0.0219298	0.0124611	0.0256633	0.0260133	0.0140098	0.0233286	0.0131902	0.00822368	0.016	0.0195334	0.0206529	0.0184013	0.0254482	0.0214425	0.0195246	0.0193666	0.0133245
-0.212121	0.0168107	0.0219298	0.0121331	0.0247934	0.0275257	0.0159031	0.0236131	0.0138368	0.00986842	0.0164211	0.017363	0.0226516	0.0176098	0.0254482	0.0209552	0.0195246	0.0189109	0.0126582
-0.191919	0.017282	0.0208333	0.0119692	0.0239234	0.0278282	0.0174176	0.0227596	0.0135782	0.0106908	0.0176842	0.0179056	0.023984	0.0180055	0.0248699	0.0229045	0.0195246	0.0186831	0.0126582
-0.171717	0.017282	0.0197368	0.0121331	0.0239234	0.0287356	0.0193109	0.0224751	0.0139661	0.0123355	0.0176842	0.0184482	0.023984	0.018797	0.0248699	0.0224172	0.0195246	0.0175439	0.011992
-0.151515	0.0175962	0.0208333	0.012625	0.0217486	0.0290381	0.0193109	0.0224751	0.0139661	0.0148026	0.0197895	0.0184482	0.0226516	0.0184013	0.0237131	0.0219298	0.0178268	0.0179995	0.0126582
-0.131313	0.0174391	0.0197368	0.0119692	0.0221836	0.0296431	0.0219614	0.0241821	0.0144834	0.0148026	0.0193684	0.0195334	0.023984	0.0195884	0.0225564	0.0224172	0.016129	0.0177717	0.0126582
-0.111111	0.0161822	0.0186404	0.0119692	0.0204437	0.0293406	0.0219614	0.0230441	0.0144834	0.0164474	0.0206316	0.0189908	0.0233178	0.020182	0.021978	0.0224172	0.0169779	0.0179995	0.0139907
-0.0909091	0.0168107	0.0175439	0.0119692	0.0187038	0.0272232	0.0249905	0.0238976	0.0155179	0.0172697	0.0197895	0.017363	0.0246502	0.0205778	0.0231348	0.0229045	0.0144312	0.0177717	0.0146569
-0.0707071	0.0169678	0.0164474	0.0116413	0.0165289	0.0278282	0.0261265	0.0244666	0.01513	0.0180921	0.0202105	0.017363	0.0226516	0.0203799	0.0237131	0.0248538	0.0144312	0.0170882	0.0159893
-0.0505051	0.017282	0.0153509	0.0124611	0.0139191	0.0272232	0.0283983	0.0233286	0.0148713	0.0197368	0.0218947	0.020076	0.0206529	0.0209735	0.0237131	0.0243665	0.0144312	0.0154933	0.0153231
-0.030303	0.0175962	0.0153509	0.0114773	0.014789	0.0257108	0.0302916	0.0230441	0.0140954	0.0197368	0.024	0.020076	0.0199867	0.0203799	0.0237131	0.0233918	0.0135823	0.0166325	0.0159893
-0.010101	0.0174391	0.0131579	0.0106575	0.014789	0.0245009	0.0318061	0.0247511	0.014742	0.0230263	0.0261053	0.0217037	0.0206529	0.0205778	0.0237131	0.0248538	0.0135823	0.0164046	0.0173218
0.010101	0.0171249	0.0142544	0.0108214	0.0143541	0.0245009	0.0333207	0.0250356	0.0148713	0.0230263	0.0273684	0.0211612	0.0199867	0.0209735	0.0237131	0.0253411	0.0127334	0.0164046	0.0173218
0.030303	0.0179104	0.0120614	0.0108214	0.0134841	0.0238959	0.0329421	0.0247511	0.0150006	0.0238487	0.0273684	0.0206186	0.0193205	0.0221607	0.0225564	0.0253411	0.0135823	0.015949	0.0173218
0.0505051	0.0174391	0.0153509	0.0109854	0.0143541	0.0223835	0.0329421	0.0233286	0.0146127	0.0246711	0.0277895	0.0206186	0.0193205	0.0225564	0.0213997	0.0253411	0.016129	0.0157211	0.0166556
0.0707071	0.0177533	0.0120614	0.0103296	0.0130492	0.0211736	0.0329421	0.0230441	0.0144834	0.0246711	0.0277895	0.020076	0.0193205	0.0237436	0.0213997	0.0229045	0.016129	0.0161768	0.017988
0.0909091	0.0180676	0.0120614	0.0111494	0.0121792	0.0181488	0.0336994	0.0219061	0.0150006	0.0246711	0.0269474	0.0189908	0.0186542	0.0243372	0.0196645	0.0243665	0.016129	0.0152654	0.0173218
0.111111	0.0179104	0.0109649	0.0113133	0.0108743	0.0169389	0.0333207	0.0213371	0.0150006	0.0263158	0.0261053	0.0184482	0.0166556	0.0247329	0.0185078	0.0238791	0.0144312	0.0154933	0.0193205
0.131313	0.0175962	0.0120614	0.0116413	0.0108743	0.0160315	0.0336994	0.0204836	0.0162938	0.0254934	0.0248421	0.0206186	0.0159893	0.0243372	0.0185078	0.0238791	0.0144312	0.0152654	0.0186542
0.151515	0.017282	0.0120614	0.0124611	0.00913441	0.015729	0.0348353	0.0199147	0.0169404	0.0254934	0.0248421	0.0189908	0.0186542	0.0241393	0.0190862	0.0229045	0.0135823	0.0157211	0.0193205
0.171717	0.0175962	0.0120614	0.0124611	0.00956938	0.0136116	0.0333207	0.0182077	0.0169404	0.0238487	0.0244211	0.0184482	0.0166556	0.0237436	0.0185078	0.0214425	0.0135823	0.0150376	0.0213191
0.191919	0.0174391	0.0109649	0.012789	0.00869943	0.0127042	0.0321848	0.0184922	0.017199	0.0213816	0.024	0.0189908	0.0159893	0.0233478	0.0185078	0.0194932	0.0144312	0.0145819	0.0219853
0.212121	0.0174391	0.0109649	0.0122971	0.00652458	0.0111918	0.0299129	0.0176387	0.0174576	0.0197368	0.024	0.0184482	0.0159893	0.0225564	0.0190862	0.0190058	0.0135823	0.0145819	0.0226516
0.232323	0.0168107	0.0109649	0.0119692	0.00695955	0.0105868	0.0291556	0.0167852	0.0169404	0.0180921	0.0223158	0.0179056	0.0146569	0.0219628	0.0190862	0.0190058	0.0135823	0.0136705	0.0226516
0.252525	0.0161822	0.0120614	0.0116413	0.00652458	0.00967937	0.0261265	0.0142248	0.0164231	0.0172697	0.0218947	0.017363	0.0126582	0.0209735	0.0208213	0.0180312	0.0135823	0.0132149	0.0219853
0.272727	0.0161822	0.0120614	0.0111494	0.0060896	0.00877193	0.0249905	0.0130868	0.0162938	0.015625	0.0206316	0.0179056	0.0139907	0.0203799	0.0213997	0.0175439	0.0135823	0.0120756	0.0199867
0.292929	0.0152396	0.0131579	0.0116413	0.00652458	0.00846945	0.0215827	0.0119488	0.0152593	0.0139803	0.0210526	0.0189908	0.011992	0.0195884	0.0185078	0.0160819	0.0127334	0.0113921	0.0199867
0.313131	0.0142969	0.0142544	0.0118052	0.0060896	0.00786449	0.0204468	0.0108108	0.0153886	0.0131579	0.0193684	0.0179056	0.011992	0.018797	0.0167727	0.0131579	0.0127334	0.0118478	0.0193205
0.333333	0.012883	0.0142544	0.0116413	0.00695955	0.00695705	0.0177963	0.0102418	0.0152593	0.0115132	0.0172632	0.0151926	0.0126582	0.017412	0.0161943	0.0126706	0.0118846	0.0123035	0.0193205
0.353535	0.0122545	0.0131579	0.0122971	0.00565463	0.00665457	0.0155244	0.00967283	0.0157765	0.0115132	0.0164211	0.0135648	0.0126582	0.0170162	0.015616	0.0116959	0.0101868	0.0107086	0.0186542
0.373737	0.011469	0.0142544	0.0122971	0.00565463	0.00635209	0.0136312	0.00739687	0.014742	0.00822368	0.016	0.0113945	0.0126582	0.0164226	0.0138809	0.0102339	0.0101868	0.0109364	0.0173218
0.393939	0.0116261	0.0120614	0.0122971	0.0060896	0.00483969	0.0113593	0.00625889	0.014742	0.00740132	0.0151579	0.0103093	0.011992	0.0152355	0.0138809	0.0082846	0.00933786	0.0109364	0.0166556
0.414141	0.0102121	0.0120614	0.0116413	0.0060896	0.00453721	0.00946611	0.0059744	0.0150006	0.00657895	0.0147368	0.00976668	0.0126582	0.0134547	0.0121457	0.00730994	0.00848896	0.0100251	0.0173218
0.434343	0.010055	0.00986842	0.0114773	0.00521966	0.00453721	0.00833018	0.0056899	0.0148713	0.00575658	0.0134737	0.0081389	0.0133245	0.0124654	0.0121457	0.00682261	0.00594228	0.00956938	0.0173218
0.454545	0.00911233	0.00986842	0.0114773	0.00434972	0.00453721	0.00719424	0.00512091	0.0144834	0.00493421	0.0122105	0.0081389	0.0126582	0.0106846	0.010989	0.00682261	0.00594228	0.00888585	0.0153231
0.474747	0.00816968	0.00986842	0.0104935	0.00434972	0.00393224	0.00530102	0.00455192	0.0142248	0.00411184	0.0122105	0.0081389	0.011992	0.00929956	0.010989	0.00487329	0.00594228	0.00843017	0.0153231
0.494949	0.00722702	0.0109649	0.0108214	0.00434972	0.00362976	0.00416509	0.00398293	0.0139661	0.00246711	0.0109474	0.0081389	0.0113258	0.00791452	0.00983227	0.00389864	0.00594228	0.00774664	0.0139907
0.515152	0.00644148	0.00877193	0.0113133	0.00521966	0.00332728	0.00302916	0.00341394	0.0121557	0.00246711	0.00968421	0.00651112	0.011992	0.00633162	0.00809717	0.00341131	0.00509338	0.00660743	0.0133245
0.535354	0.00597015	0.00877193	0.0104935	0.00521966	0.0030248	0.00189322	0.00341394	0.0111212	0.00246711	0.00884211	0.00651112	0.00932712	0.00593589	0.00694043	0.00341131	0.00509338	0.00524037	0.011992
0.555556	0.00534171	0.00877193	0.0100016	0.00521966	0.00272232	0.00151458	0.00341394	0.0106039	0.00246711	0.00926316	0.00596853	0.00932712	0.00573803	0.00694043	0.00292398	0.00424448	0.00524037	0.0106596
0.575758	0.00424195	0.00877193	0.0100016	0.00521966	0.00241984	0.00113593	0.00256046	0.0100866	0.00246711	0.00842105	0.00488334	0.00866089	0.00474871	0.00636206	0.00292398	0.00339559	0.00501253	0.00999334
0.59596	0.00377062	0.00877193	0.0101656	0.00521966	0.00211736	0.000757289	0.00256046	0.00905211	0.00164474	0.00842105	0.00488334	0.00799467	0.00435299	0.00520532	0.00243665	0.00339559	0.00455685	0.00932712
0.616162	0.0034564	0.00767544	0.0101656	0.00478469	0.0015124	0.000757289	0.00170697	0.00866417	0.000822368	0.00715789	0.00488334	0.00799467	0.00415512	0.00462695	0.00194932	0.00339559	0.004329	0.00866089
0.636364	0.00298507	0.00767544	0.0111494	0.00478469	0.00120992	0.000378644	0.00170697	0.00788827	0.000822368	0.00715789	0.00379816	0.00732845	0.00356154	0.00289184	0.00146199	0.00254669	0.004329	0.00866089
0.656566	0.00251375	0.00767544	0.0113133	0.00478469	0.000907441	0.000378644	0.00142248	0.00724169	0.000822368	0.00631579	0.00325556	0.005996	0.00277008	0.00173511	0.000974659	0.00169779	0.00387332	0.00866089
0.676768	0.00219953	0.00657895	0.0106575	0.00434972	0.000907441	0.000378644	0.00142248	0.00672443	0	0.00589474	0.00217037	0.005996	0.00237436	0.00115674	0.000487329	0.00169779	0.00364548	0.00799467
0.69697	0.00204242	0.00438596	0.0104935	0.00391475	0.000604961	0.000378644	0.00113798	0.00633648	0	0.00589474	0.00217037	0.005996	0.00197863	0.00115674	0.000487329	0.00169779	0.00296195	0.00799467
0.717172	0.00204242	0.00438596	0.00950976	0.0030448	0.000604961	0.000378644	0.00113798	0.00607785	0	0.00547368	0.00217037	0.00532978	0.0015829	0.00115674	0.000487329	0.00169779	0.00250627	0.00666223
0.737374	0.0017282	0.00438596	0.00918183	0.0030448	0.000604961	0	0.000853485	0.00517264	0	0.00421053	0.00271297	0.00399734	0.00138504	0.00115674	0.000487329	0.00169779	0.00250627	0.00532978
0.757576	0.00157109	0.00328947	0.00868995	0.00260983	0.000604961	0	0.000853485	0.00478469	0	0.00252632	0.00217037	0.00333111	0.000989315	0.00115674	0.000487329	0.000848896	0.00182274	0.00532978
0.777778	0.00109976	0.00328947	0.00852599	0.00217486	0.000604961	0	0.000853485	0.00439674	0	0.00168421	0.00162778	0.00333111	0.000395726	0.000578369	0.000487329	0.000848896	0.0015949	0.00532978
0.79798	0.000942655	0.00328947	0.00852599	0.00173989	0.000604961	0	0.000853485	0.0032329	0	0.00126316	0.00108519	0.00266489	0.000197863	0.000578369	0.000487329	0.000848896	0.0015949	0.00399734
0.818182	0.000628437	0.00219298	0.00819807	0.00173989	0.00030248	0	0.00056899	0.00271563	0	0.000842105	0.00108519	0.00133245	0.000197863	0.000578369	0.000487329	0.000848896	0.00136705	0.00333111
0.838384	0.000471328	0.00219298	0.00754222	0.00173989	0.00030248	0	0.00056899	0.00219837	0	0.000842105	0.00108519	0.00133245	0	0	0	0.000848896	0.000911369	0.00333111
0.858586	0.000351185	0.00122549	0.00714678	0.00145843	0	0	0.000317965	0.0014453	0	0.000470588	0.00121286	0.0014892	0	0	0	0	0.000763942	0.0014892
0.878788	0.00039801	0.00138889	0.00623053	0.000550964	0	0	0	0.000982801	0	0.000533333	0.000687285	0	0	0	0	0	0.000577201	0.00168776
0.89899	0.000459242	0.00160256	0.00575126	0	0	0	0	0.000567001	0	0	0.000793021	0	0	0	0	0	0.000666001	0.00097371
0.919192	0.000542741	0.00189394	0.00538091	0	0	0	0	0.000446728	0	0	0.000937207	0	0	0	0	0	0.000393546	0.00115075
0.939394	0.000331675	0	0.00380755	0	0	0	0	0.000546001	0	0	0.00114548	0	0	0	0	0	0	0.00140647
0.959596	0.000426439	0	0.0035603	0	0	0	0	0.000702001	0	0	0.00147275	0	0	0	0	0	0	0
0.979798	0.000597015	0	0.00311526	0	0	0	0	0.0004914	0	0	0	0	0	0	0	0	0	0
1	0.000995025	0	0.00207684	0	0	0	0	0	0	0	0	0	0	0	0	0	0	0
	PV+/Scgn- iLFP hist
-1	0	0	0.00369004	0	0	0.000835422	0.0054902	0.00276472	0
-0.979798	0	0	0.00246002	0.000851426	0.00095511	0.000556948	0.00679739	0.00322551	0
-0.959596	0	0	0.00221402	0.000766284	0.0017192	0.000835422	0.00721569	0.00326237	0
-0.939394	0	0.000333778	0.00210859	0.000912242	0.002456	0.000835422	0.00717087	0.00351515	0
-0.919192	0	0.00103842	0.00246002	0.00184476	0.0031837	0.0011139	0.00697168	0.00377845	0
-0.89899	8.14598e-05	0.00106202	0.00201275	0.00243817	0.00364678	0.00151895	0.00748663	0.00412195	0
-0.878788	0.000206782	0.00179727	0.00227079	0.00275076	0.00418779	0.00199216	0.00754148	0.00446609	0
-0.858586	0.000238949	0.00233645	0.00196802	0.00306513	0.00477555	0.00278474	0.00789542	0.00506866	0.0010101
-0.838384	0.000579802	0.00329852	0.00217061	0.00338066	0.00674195	0.00368568	0.00784314	0.00595228	0.000891266
-0.818182	0.00146199	0.00393507	0.00252476	0.00436916	0.00799276	0.00474871	0.00837977	0.00651892	0.000797448
-0.79798	0.00174495	0.00528775	0.00252476	0.00477247	0.0087468	0.00540826	0.00862745	0.00713007	0.0015949
-0.777778	0.00212224	0.00627152	0.0031074	0.00544465	0.00935002	0.00619971	0.00920537	0.00778488	0.0015949
-0.757576	0.00264101	0.00725529	0.00388425	0.0063857	0.0105565	0.00690322	0.00970072	0.00854154	0.0015949
-0.737374	0.0032541	0.00885391	0.00388425	0.00692344	0.0114613	0.00765071	0.0101961	0.00905083	0.00239234
-0.717172	0.004103	0.0102066	0.0046611	0.00786449	0.0137234	0.00874995	0.0106502	0.00979294	0.00239234
-0.69697	0.00499906	0.0106985	0.00563216	0.0082678	0.0147791	0.00923361	0.0113932	0.0106369	0.00318979
-0.676768	0.00646105	0.0120512	0.00699165	0.00907441	0.0165887	0.0100251	0.011806	0.0113499	0.00398724
-0.656566	0.0073571	0.0132809	0.00873956	0.00967937	0.0174936	0.0107286	0.0127554	0.0119611	0.00398724
-0.636364	0.00863045	0.0135268	0.0116527	0.0108893	0.0185492	0.0113881	0.0132921	0.0128923	0.00478469
-0.616162	0.00995095	0.0145106	0.0137891	0.0112254	0.0200573	0.0126632	0.0140764	0.0133871	0.00558214
-0.59596	0.0113186	0.0157403	0.0161196	0.0116287	0.021867	0.0133668	0.0144479	0.0141437	0.00797448
-0.575758	0.0125448	0.0162322	0.0170907	0.0120992	0.0227718	0.014466	0.0151496	0.0148567	0.00877193
-0.555556	0.0143369	0.016847	0.0196155	0.0125697	0.0236767	0.0153894	0.0159752	0.0154824	0.0111643
-0.535354	0.0162705	0.0174619	0.0211692	0.012973	0.0241291	0.0160489	0.0167595	0.0161372	0.0103668
-0.515152	0.0178268	0.0180767	0.0227229	0.0134436	0.0247323	0.0168843	0.0173375	0.016632	0.0103668
-0.494949	0.0197133	0.0191835	0.0244708	0.0137797	0.0251847	0.0175439	0.0181218	0.0170249	0.0127592
-0.474747	0.0209394	0.0196754	0.0250534	0.0144518	0.0251847	0.0178516	0.0191125	0.0171849	0.0143541
-0.454545	0.0223543	0.0205362	0.0268013	0.0143174	0.0266928	0.0185112	0.0195666	0.0176942	0.0151515
-0.434343	0.0232032	0.021151	0.028355	0.0147879	0.0269944	0.0186431	0.0200619	0.0179125	0.0199362
-0.414141	0.0244765	0.0207821	0.0293261	0.0150568	0.0275976	0.0189509	0.0204334	0.0181599	0.0191388
-0.393939	0.0259385	0.021028	0.0304914	0.0153929	0.0277485	0.0190828	0.0204334	0.0182763	0.0223285
-0.373737	0.0268817	0.021151	0.031074	0.0155273	0.0277485	0.0193906	0.0205986	0.0183927	0.023126
-0.353535	0.0280607	0.0207821	0.0320451	0.0160651	0.0274468	0.0197863	0.0210526	0.0187565	0.023126
-0.333333	0.0286267	0.0201672	0.0326277	0.0159306	0.0256372	0.0199182	0.0210114	0.0188438	0.0247209
-0.313131	0.0292869	0.021274	0.0326277	0.0161323	0.0259388	0.020226	0.0211352	0.0186255	0.0247209
-0.292929	0.0289568	0.0205362	0.0318508	0.0160651	0.0259388	0.0205338	0.0211765	0.0183345	0.0255183
-0.272727	0.0294756	0.0197983	0.0302971	0.0159978	0.0260896	0.0204459	0.0206811	0.0182763	0.0287081
-0.252525	0.0297585	0.0201672	0.0291319	0.0161323	0.0253355	0.0204898	0.0205986	0.0179998	0.0279107
-0.232323	0.0294756	0.0196754	0.0275782	0.0159978	0.0248831	0.0198303	0.0201858	0.0181017	0.0279107
-0.212121	0.0292869	0.0190605	0.0260245	0.0164684	0.0232242	0.0198742	0.0200206	0.0177233	0.0263158
-0.191919	0.0287682	0.0186916	0.0252476	0.0162667	0.0223194	0.0194346	0.0196904	0.0174469	0.0263158
-0.171717	0.0281551	0.0179538	0.0229171	0.0168717	0.0214146	0.0193026	0.0190299	0.017345	0.0263158
-0.151515	0.0270704	0.0181997	0.0221402	0.0169389	0.0208113	0.0189069	0.0184107	0.0168794	0.0271132
-0.131313	0.0264101	0.0178308	0.0209749	0.0167372	0.0200573	0.0181594	0.0179154	0.0166465	0.0279107
-0.111111	0.0250896	0.0175848	0.019227	0.0172078	0.0193033	0.0178077	0.0171311	0.0161663	0.0255183
-0.0909091	0.0244294	0.01697	0.019227	0.0172078	0.0183984	0.0177197	0.016388	0.0158462	0.0239234
-0.0707071	0.0237691	0.0163551	0.0174791	0.0176783	0.0162871	0.0175878	0.0159752	0.0153951	0.0239234
-0.0505051	0.0229674	0.0164781	0.0161196	0.0172078	0.0159855	0.01728	0.0151084	0.0151041	0.0207337
-0.030303	0.021977	0.0158633	0.0151486	0.0176111	0.0149299	0.0167964	0.0148194	0.014653	0.0215311
-0.010101	0.0206093	0.0157403	0.0134007	0.017275	0.0144775	0.0165765	0.0144066	0.0141583	0.0207337
0.010101	0.0197604	0.0148795	0.0122354	0.0169389	0.0131202	0.0163127	0.0135397	0.0137654	0.0199362
0.030303	0.0184871	0.0141417	0.0112643	0.0163339	0.0126678	0.015829	0.0126316	0.0131543	0.0191388
0.0505051	0.0174024	0.0141417	0.0108759	0.0162667	0.0120645	0.0154333	0.0120949	0.0126886	0.0183413
0.0707071	0.0160347	0.0131579	0.0104875	0.0164012	0.0110089	0.0152574	0.0113932	0.012383	0.0183413
0.0909091	0.0153745	0.0132809	0.00990484	0.0165356	0.0088976	0.0146858	0.0106914	0.0121502	0.0175439
0.111111	0.0143369	0.0132809	0.0093222	0.0161323	0.00754034	0.0143341	0.0101548	0.0116991	0.0143541
0.131313	0.0130164	0.0134038	0.0077685	0.0153257	0.00693711	0.0141582	0.009742	0.0112335	0.0143541
0.151515	0.0121675	0.0132809	0.0077685	0.0155273	0.00573066	0.0138504	0.00916409	0.0106951	0.0135566
0.171717	0.0110357	0.0134038	0.00718586	0.0152585	0.00512743	0.0134547	0.00854489	0.010375	0.0127592
0.191919	0.0103754	0.0134038	0.00660322	0.0154601	0.00467501	0.013015	0.00800826	0.0100694	0.0127592
0.212121	0.00933786	0.0137727	0.00660322	0.0148551	0.0043734	0.0124874	0.00755418	0.00964743	0.0111643
0.232323	0.00848896	0.012666	0.00602059	0.0143174	0.00422259	0.0121356	0.0071001	0.00941461	0.0103668
0.252525	0.00759291	0.0122971	0.0062148	0.0144518	0.00392098	0.0120916	0.00668731	0.00902172	0.00956938
0.272727	0.00693265	0.0113133	0.00602059	0.0139141	0.00346856	0.011564	0.00652219	0.00878891	0.00956938
0.292929	0.00622524	0.0109444	0.00563216	0.0135108	0.00286533	0.0109484	0.00615067	0.00845423	0.00956938
0.313131	0.00523486	0.0104525	0.00543795	0.0127714	0.00256372	0.0102009	0.00561404	0.00816321	0.00877193
0.333333	0.00462177	0.00959174	0.00485531	0.0125025	0.00150807	0.00976125	0.00553148	0.00790128	0.00717703
0.353535	0.004103	0.00959174	0.0046611	0.012032	0.00120645	0.00976125	0.00515996	0.00765391	0.00637959
0.373737	0.00377287	0.00860797	0.0046611	0.0115615	0.000904841	0.00927758	0.00482972	0.00756661	0.00398724
0.393939	0.0032541	0.00873094	0.00446689	0.0112254	0.000904841	0.00861804	0.0046646	0.00723193	0.00398724
0.414141	0.00273533	0.00823906	0.00427267	0.0108221	0.000603227	0.00813437	0.00425181	0.00715918	0.00398724
0.434343	0.00245237	0.00774717	0.00330161	0.0106876	0.000754034	0.00721101	0.00404541	0.00694091	0.00318979
0.454545	0.00231088	0.00725529	0.00271897	0.0100155	0.000301614	0.00690322	0.00367389	0.00664988	0.00398724
0.474747	0.00183928	0.00651746	0.00252476	0.00920885	0.000301614	0.00637559	0.00350877	0.00640251	0.00318979
0.494949	0.00146199	0.00614855	0.00252476	0.00887276	0.000301614	0.00619971	0.00326109	0.00624245	0.00318979
0.515152	0.00122618	0.00504181	0.00233055	0.0082678	0.000301614	0.00562811	0.00297214	0.00598053	0.00318979
0.535354	0.000990379	0.0046729	0.00174791	0.00766284	0.000301614	0.00514444	0.00280702	0.00586412	0.00398724
0.555556	0.000943218	0.0038121	0.0015537	0.00699066	0.000301614	0.00466077	0.00268318	0.00571861	0.00398724
0.575758	0.000848896	0.00344319	0.0015537	0.00645291	0.000301614	0.00426505	0.0026419	0.00545669	0.00398724
0.59596	0.000660253	0.00282833	0.0015537	0.00584795	0.000301614	0.00378138	0.00251806	0.00519477	0.00318979
0.616162	0.000660253	0.00270536	0.00135949	0.00557908	0.000150807	0.00351757	0.00235294	0.0050347	0.00318979
0.636364	0.000613092	0.00258239	0.00077685	0.00510856	0.000150807	0.00298993	0.00235294	0.00478733	0.00318979
0.656566	0.000565931	0.00233645	0.000582637	0.00457081	0.000150807	0.00290199	0.00218782	0.00461272	0.00318979
0.676768	0.00051877	0.00209051	0.000582637	0.00416751	0.000150807	0.00263817	0.00227038	0.00461272	0.00318979
0.69697	0.000377287	0.00172159	0.000582637	0.00383142	0.000150807	0.00224245	0.00231166	0.00439445	0.00398724
0.717172	0.000377287	0.00147565	0.000582637	0.00349533	0.000150807	0.00206657	0.00231166	0.0043217	0.00398724
0.737374	0.000330126	0.00110674	0.000582637	0.00295759	0.000150807	0.00153894	0.00231166	0.00421984	0.00398724
0.757576	0.000188644	0.000983768	0.000582637	0.00275593	0.000150807	0.00131909	0.00247678	0.00403067	0.00398724
0.777778	9.43218e-05	0.000614855	0.000582637	0.00235262	0.000150807	0.00118718	0.00251806	0.00392882	0.00398724
0.79798	9.43218e-05	0.000614855	0.000582637	0.00221819	0.000150807	0.00109924	0.00272446	0.00376875	0.00398724
0.818182	4.71609e-05	0.000368913	0.000582637	0.00168045	0	0.00109924	0.00293086	0.00350683	0.00398724
0.838384	0	0.000245942	0.000582637	0.00147879	0	0.000791452	0.00280702	0.00330312	0.00239234
0.858586	0	0	0.000651183	0.00142739	0	0.000540567	0.00309112	0.00326888	0.0026738
0.878788	0	0	0.000738007	0.001192	0	0.000556948	0.00334641	0.00320708	0.0020202
0.89899	0	0	0.000851547	0.000884173	0	0.000514106	0.00355958	0.00301993	0.0011655
0.919192	0	0	0.000670916	0.00104493	0	0.000531632	0.00399287	0.00286526	0.00137741
0.939394	0	0	0.000820008	0.000851426	0	0.000464123	0.00418301	0.00297976	0.0016835
0.959596	0	0	0.000527148	0.000729794	0	0.000358038	0.00403361	0.00292271	0
0.979798	0	0	0.000738007	0.000766284	0	0.000501253	0.00376471	0.00254354	0
1	0	0	0	0.000425713	0	0.000835422	0.00339869	0.00165883	0
	PV+/Scgn+ iLFP hist
-1	0	0.00484848	0.00267618	0.00140428	0.0037594	0.00130634	0	0.00766456
-0.979798	0	0.00424242	0.00416295	0.00140428	0.00313283	0.00087089	0	0.00819056
-0.959596	0	0.00375758	0.00481713	0.00143548	0.00338346	0.00143697	0	0.00888188
-0.939394	0.000359842	0.00329004	0.0054798	0.00153802	0.00295381	0.00121303	0	0.00869509
-0.919192	0.000279877	0.003367	0.00485677	0.001699	0.00281955	0.00116119	0.000222222	0.00849113
-0.89899	0.00030532	0.00341598	0.00510907	0.00205677	0.00324675	0.00106882	0.000181818	0.0081769
-0.878788	0.000775044	0.00354312	0.00528374	0.00258051	0.00325333	0.00105512	0.000923077	0.00820212
-0.858586	0.00151134	0.00359596	0.00535236	0.00316222	0.00401003	0.00108861	0.00133333	0.00814548
-0.838384	0.00237072	0.00427807	0.00561473	0.00386405	0.00442282	0.00130634	0.00211765	0.00846019
-0.818182	0.00335852	0.00497608	0.00568102	0.00477125	0.00514444	0.00147822	0.00242105	0.00838831
-0.79798	0.00424234	0.00519936	0.00577492	0.00528862	0.00539177	0.00147822	0.00294737	0.00850695
-0.777778	0.00530293	0.00555024	0.00596272	0.00592095	0.00573803	0.00161573	0.00305263	0.00848322
-0.757576	0.00627513	0.00596491	0.00596272	0.00659435	0.00623269	0.00185637	0.00368421	0.00859001
-0.737374	0.00724734	0.0061563	0.00591577	0.00725132	0.00657895	0.00199388	0.00410526	0.00880357
-0.717172	0.0084405	0.00641148	0.00586882	0.00789186	0.00702414	0.00233765	0.00473684	0.00868492
-0.69697	0.00967785	0.00676236	0.00577492	0.00868844	0.00771666	0.0027158	0.00557895	0.00870865
-0.676768	0.0108268	0.00740032	0.00568102	0.00936183	0.00816185	0.00316271	0.00610526	0.0089934
-0.656566	0.0119758	0.00797448	0.00591577	0.00998596	0.00845865	0.00364399	0.00684211	0.00915951
-0.636364	0.0130364	0.00835726	0.00596272	0.0108564	0.00900277	0.00429716	0.00757895	0.00934934
-0.616162	0.013876	0.00877193	0.00610357	0.0115709	0.00959636	0.00467531	0.00852632	0.00957477
-0.59596	0.0148482	0.00931419	0.00600967	0.0122771	0.00979422	0.0049847	0.00936842	0.00969342
-0.575758	0.0160414	0.00992026	0.00610357	0.0128931	0.0103878	0.00550036	0.0106316	0.00994258
-0.555556	0.0169252	0.0102073	0.00615052	0.0135911	0.0107835	0.00632542	0.0113684	0.0100612
-0.535354	0.01803	0.010941	0.00638528	0.014092	0.0112782	0.00684107	0.0131579	0.0101561
-0.515152	0.0188696	0.0113238	0.00657308	0.0146012	0.0121686	0.00776926	0.0143158	0.0104528
-0.494949	0.0199744	0.0115789	0.00638528	0.0149543	0.0126632	0.00859431	0.0146316	0.0105121
-0.474747	0.0206372	0.0118341	0.00671393	0.0154388	0.0131084	0.00945375	0.0157895	0.010429
-0.454545	0.0214327	0.0122169	0.00680783	0.0155948	0.0136031	0.0100725	0.0169474	0.0106663
-0.434343	0.0219188	0.0123126	0.00680783	0.0157755	0.0140483	0.0110351	0.0183158	0.0109036
-0.414141	0.0221397	0.0127592	0.00723039	0.0161204	0.0143945	0.0118945	0.0191579	0.0110934
-0.393939	0.0220955	0.0130463	0.00751209	0.0163011	0.0145429	0.0125477	0.0210526	0.011224
-0.373737	0.02267	0.01311	0.00802855	0.0165064	0.0146913	0.0134759	0.0213684	0.0114494
-0.353535	0.0225375	0.0134609	0.00840415	0.0166624	0.0147903	0.0141634	0.0226316	0.0112833
-0.333333	0.0222723	0.0136523	0.00892061	0.0168102	0.0147408	0.014851	0.0229474	0.0114494
-0.313131	0.0218746	0.0140032	0.00929621	0.0168349	0.0145429	0.0155041	0.0234737	0.0116155
-0.292929	0.0214769	0.0138437	0.00971877	0.0169088	0.0147903	0.0158823	0.0243158	0.0115206
-0.272727	0.0213443	0.0138756	0.0103291	0.0170566	0.0150871	0.0165011	0.0249474	0.0116867
-0.252525	0.0211675	0.0141627	0.0106108	0.0167774	0.015186	0.0165698	0.0254737	0.0116155
-0.232323	0.0214769	0.0140989	0.0109864	0.0168431	0.015186	0.017223	0.0258947	0.0117223
-0.212121	0.0213443	0.0140351	0.0112681	0.0167035	0.0152849	0.0178762	0.0262105	0.0118291
-0.191919	0.0211675	0.013748	0.0115029	0.0166214	0.0152355	0.0183231	0.026	0.0117935
-0.171717	0.0207256	0.0136204	0.0117376	0.0164489	0.0154828	0.0185981	0.0262105	0.0118765
-0.151515	0.0204605	0.0133333	0.0122541	0.0164325	0.0152355	0.0189075	0.0255789	0.0120189
-0.131313	0.0197534	0.0135247	0.0124888	0.01626	0.0148397	0.0189075	0.0253684	0.0119952
-0.111111	0.0190905	0.0133333	0.0127706	0.0162929	0.0144935	0.0189419	0.0252632	0.0120308
-0.0909091	0.0184277	0.0132376	0.0130523	0.0161697	0.0141967	0.0185637	0.0245263	0.012185
-0.0707071	0.0177206	0.01311	0.0135687	0.0161204	0.0138504	0.019045	0.0237895	0.0121138
-0.0505051	0.0172345	0.012823	0.0137565	0.0160547	0.0134547	0.0189075	0.0231579	0.0121494
-0.030303	0.016881	0.0126635	0.0143669	0.0157755	0.0131579	0.0192513	0.0226316	0.0120545
-0.010101	0.0164391	0.0127273	0.0145547	0.0155866	0.0131579	0.0194575	0.0208421	0.0121494
0.010101	0.0156878	0.0127592	0.0147894	0.0153156	0.0131084	0.0193888	0.0209474	0.0120545
0.030303	0.0156436	0.0128549	0.0147425	0.0152499	0.0128116	0.0191825	0.0196842	0.0121494
0.0505051	0.0154227	0.0128868	0.0149772	0.0150528	0.0128116	0.0192513	0.0190526	0.0120426
0.0707071	0.0152017	0.0125359	0.0149772	0.0147818	0.0129106	0.0190794	0.018	0.0121257
0.0909091	0.0147156	0.0125997	0.0149303	0.0145683	0.0127127	0.0191825	0.0172632	0.0122918
0.111111	0.0142295	0.0126635	0.0144608	0.0142973	0.0128116	0.0190106	0.0164211	0.0121257
0.131313	0.0136992	0.0125997	0.0146486	0.014051	0.0127622	0.0191481	0.0157895	0.0122443
0.151515	0.0131248	0.0128549	0.0149303	0.0136732	0.0124159	0.01932	0.0149474	0.012268
0.171717	0.0129038	0.0127911	0.0150242	0.0134843	0.012317	0.0190106	0.0142105	0.0121731
0.191919	0.0122851	0.0130144	0.0150242	0.0131558	0.0122675	0.0191481	0.0131579	0.0121731
0.212121	0.0117106	0.0131738	0.0149303	0.0129588	0.0120696	0.0186669	0.0122105	0.0121138
0.232323	0.0110036	0.0133014	0.0146955	0.0126631	0.0119707	0.018495	0.0112632	0.0119002
0.252525	0.0106942	0.0129825	0.0145077	0.0124496	0.0115255	0.0181856	0.0102105	0.0117341
0.272727	0.0102965	0.0131419	0.0148364	0.0121704	0.0120696	0.0179106	0.00957895	0.0116392
0.292929	0.00998718	0.01311	0.0147894	0.0118173	0.0119213	0.0176012	0.00915789	0.0114375
0.313131	0.00950108	0.0129506	0.0148364	0.0114806	0.012218	0.0168792	0.00863158	0.0113426
0.333333	0.00901498	0.0130144	0.0151181	0.0111521	0.012218	0.0164323	0.00778947	0.0111409
0.353535	0.00848469	0.0127273	0.0146955	0.0108729	0.0121686	0.0156073	0.00715789	0.0109392
0.373737	0.00813116	0.0124721	0.014273	0.0105608	0.0119213	0.015126	0.00715789	0.010785
0.393939	0.00751248	0.0123764	0.0139913	0.0102405	0.0119213	0.0143697	0.00621053	0.010607
0.414141	0.00676124	0.0121531	0.0139913	0.00977244	0.0121686	0.0141291	0.00578947	0.0104053
0.434343	0.00614256	0.0120574	0.0134279	0.00941111	0.0119213	0.0132352	0.00547368	0.0104409
0.454545	0.00556808	0.0120893	0.0136157	0.00905799	0.0119707	0.0126508	0.00515789	0.0101205
0.474747	0.00525874	0.0120893	0.0138035	0.00872129	0.0118718	0.0118602	0.00452632	0.0098002
0.494949	0.00472845	0.0115152	0.0138974	0.00832711	0.0114761	0.0111382	0.00389474	0.00970528
0.515152	0.00441911	0.0111005	0.0136626	0.00808074	0.0108825	0.0104507	0.00336842	0.00944426
0.535354	0.00380043	0.0108134	0.0129584	0.00776868	0.0108825	0.00938499	0.00284211	0.0092307
0.555556	0.00318176	0.0103987	0.0129114	0.0073088	0.0106351	0.00880058	0.00263158	0.00918324
0.575758	0.00278404	0.0101754	0.0127706	0.00699674	0.0101899	0.00773488	0.00252632	0.00907646
0.59596	0.00260727	0.00982456	0.0128175	0.00647938	0.00984369	0.00715047	0.00221053	0.0088273
0.616162	0.00234213	0.00947368	0.0121132	0.00618374	0.00954689	0.00663481	0.00189474	0.00880357
0.636364	0.0019886	0.00944179	0.0121132	0.00577313	0.00915117	0.00598164	0.00168421	0.00864933
0.656566	0.00172345	0.00912281	0.0115029	0.00535431	0.00831025	0.00543161	0.00157895	0.00850695
0.676768	0.00136992	0.00893142	0.0109864	0.00495192	0.00821132	0.00522534	0.00126316	0.00843576
0.69697	0.00114897	0.00854864	0.0103761	0.00463164	0.0075188	0.00477844	0.00115789	0.00830525
0.717172	0.00106059	0.00826156	0.00985962	0.00436064	0.00692521	0.00429716	0.000947368	0.0082578
0.737374	0.000839631	0.00807018	0.00939011	0.00410607	0.00652948	0.00405652	0.000736842	0.00817474
0.757576	0.000618675	0.0076555	0.00929621	0.00383507	0.00638108	0.00360961	0.000526316	0.00799677
0.777778	0.000486102	0.00724083	0.00868585	0.00354764	0.0057875	0.00333459	0.000421053	0.00793745
0.79798	0.000441911	0.00695375	0.00840415	0.00326022	0.00524337	0.00292207	0.000421053	0.00788999
0.818182	0.000353529	0.00663477	0.0081694	0.00308776	0.00524337	0.00257829	0.000421053	0.00767643
0.838384	0.000265146	0.0062201	0.00732429	0.00280034	0.00450139	0.0022689	0.000421053	0.00723744
0.858586	0.00024695	0.0057041	0.00666422	0.00257909	0.00403582	0.00203635	0.000470588	0.00713414
0.878788	0.000223901	0.00553535	0.00642284	0.00229885	0.00388471	0.00187241	0.0004	0.00700331
0.89899	0.000193761	0.00526807	0.00569546	0.00214842	0.0036871	0.00190926	0	0.00664146
0.919192	0.00022899	0.00512397	0.00551456	0.0020284	0.00341763	0.00166261	0	0.00639397
0.939394	0.000186585	0.00451178	0.00495589	0.00192438	0.00323726	0.00174178	0	0.00633704
0.959596	0.000239894	0.0038961	0.00484262	0.00187237	0.00268528	0.00139965	0	0.00605436
0.979798	0.000167926	0.00363636	0.00392507	0.00149789	0.00300752	0.00104507	0	0.00554554
1	0	0.00323232	0.00327089	0.00130025	0.00250627	0.000435445	0	0.00443342

## Sheet: Figure 9D
SPN	PV-ALL	dSPN	iSPN	PV-Scgn-	PV+Scgn+
-0.0909091	-0.212121	0	-0.0909091	-0.212121	-0.232323
-0.131313	-0.212121	-0.252525	-0.131313	-0.212121	0.030303
0.010101	-0.232323	-0.171717	0.010101	-0.313131	0.151515
0	-0.313131	-0.151515	-0.252525	-0.0909091	-0.111111
-0.252525	-0.0909091	-0.171717	-0.131313	-0.373737	-0.030303
-0.0707071	-0.373737	-0.343434	0.0707071	-0.191919	0.030303
-0.0505051	0.030303	-0.353535	-0.0909091	-0.272727	-0.171717
-0.313131	0.151515	-0.232323	0.030303	-0.212121	-0.010101
-0.030303	-0.111111	-0.020202	-0.020202	-0.151515
-0.20202	-0.191919	0.252525	0.111111
-0.151515	-0.030303	-0.393939	-0.0505051
-0.474747	-0.272727	-0.262626	-0.030303
-0.373737	0.030303	-0.141414	0.030303
-0.252525	-0.171717	-0.10101	-0.0505051
-0.353535	-0.010101	-0.151515	-0.040404
-0.333333	-0.212121	-0.232323	-0.232323
-0.474747	-0.151515	-0.131313	-0.131313
-0.0707071	-0.111111	-0.242424	0.131313
-0.131313	-0.131313
-0.171717	-0.272727
-0.171717	-0.333333
-0.0909091	-0.131313
-0.151515	-0.212121
-0.171717	-0.212121
-0.343434	-0.171717
-0.353535	-0.252525
-0.232323
0.030303
-0.020202
0.111111
-0.020202
0.252525
-0.0505051
-0.030303
-0.393939
-0.262626
-0.141414
-0.10101
0.030303
-0.151515
-0.0505051
-0.040404
-0.232323
-0.232323
-0.131313
-0.242424
-0.131313
0.131313
