# Supplementary material for: Secretagogin expression delineates functionally-specialized populations of striatal parvalbumin-containing interneurons
Source: eLife. 2016 Sep 26;5:e16088. doi: 10.7554/eLife.16088 (PMC5036963; doi:10.7554/eLife.16088)
Supplement: Figure 10—source data 1. — DOI: http://dx.doi.org/10.7554/eLife.16088.020 [file elife-16088-fig10-data1.xlsx]

## Sheet: activated
	cv2 mean	cv2 ratio	log ISI 10	log ISI 85	log ISI 50	mean rate
'chat'	0.650228	0.0461779	4.37073	6.01284	5.02614	4.59182
'chat'	0.71684	0.0365788	4.39512	6.11196	5.10618	3.90794
'chat'	0.293416	0.0955776	5.09428	5.76624	5.47345	4.06667
'chat'	0.492215	0.0637548	4.84612	5.80523	5.46729	4.12725
'chat'	0.755258	0.0373538	4.21617	5.84459	5.34226	4.53207
'chat'	0.965162	0.00842475	4.03673	6.60168	5.41653	2.90736
'chat'	0.682051	0.0417586	4.82204	6.40115	5.44855	3.12593
'chat'	0.664884	0.0409859	4.13047	6.01582	5.04833	4.576
'chat'	0.617743	0.0492434	4.47052	5.85402	5.11208	4.71429
'chat'	0.743462	0.032854	4.36454	6.02837	5.15525	4.24777
'chat'	0.840803	0.0385477	3.50264	6.27707	4.16594	6.04545
'chat'	0.58655	0.063564	3.94658	5.30416	4.49807	6.10141
'chat'	0.648776	0.0432889	4.35831	5.84275	5.24414	4.56625
'chat'	0.661817	0.0481928	3.95783	5.90587	4.7803	5.18542
'chat'	0.84311	0.0243728	4.18098	6.10751	4.96672	3.93466
'chat'	0.388961	0.076106	4.77207	5.67856	5.33758	4.66835
'chat'	0.768119	0.0428571	3.84748	6.18688	4.57644	5.35443
'chat'	0.503717	0.0612394	4.41893	5.81401	5.12378	4.9
'chat'	0.672278	0.0408364	4.45362	6.00949	5.43587	3.88883
'chat'	0.541049	0.0559074	4.28035	5.7279	5.08223	5.13389
'chat'	0.506917	0.0571743	4.88894	6.0279	5.47754	3.64667
'chat'	0.692921	0.0460696	4.05382	5.75394	4.65841	6.08552
'chat'	0.79849	0.0389457	3.82643	6.17801	4.46492	5.58804
'chat'	0.746113	0.0418274	4.10342	6.08575	4.82047	4.90397
'pv'	0.887402	0.0205573	3.41027	5.78262	4.72122	3.21
'pv'	1.03351	0.00600142	3.5872	6.52822	5.24156	2.89091
'pv'	1.35178	-0.0723796	-0.0237165	6.54021	4.00164	2.96886
'pv'	0.880152	0.0239765	2.97202	5.2544	4.16594	9.2037
'pv'	0.98943	0.00251051	3.02081	6.67751	3.90811	3.74
'pv'	0.582082	0.0483018	3.98362	5.42732	4.67676	5.6614
'pv'	0.84173	0.0268265	4.01933	6.04864	5.24928	4.17975
'pv'	1.00233	0.0149597	3.02081	5.84275	4.15067	6.25331
'pv'	0.97694	0.00998612	2.37418	5.18577	3.53163	11.1389
'pv'	1.00606	0.00715789	4.02981	7.22859	6.00456	1.36699
'pv'	1.07383	-0.00355556	3.37748	6.9009	4.56634	2.74272
'scg'	0.665724	0.0453775	3.02081	4.96672	3.76047	11.8674
'scg'	0.710775	0.0385212	2.92072	4.51958	3.76047	18.3621
'scg'	0.833319	0.0287783	2.68433	4.77207	3.71395	15.063
'scg'	0.806039	0.0314238	2.74887	4.82047	3.71395	13.8646
'scg'	0.740454	0.0330396	2.68433	4.49807	3.53163	14.6476
'scg'	1.0117	0.00629728	2.92072	6.11617	4.00164	4.94979
'scg'	1.17458	-0.0276197	3.19516	7.12871	5.95263	1.57994
'nos'	0.92848	0.0178495	4.58145	7.07383	6.0319	1.46154
'nos'	0.948993	0.02249	5.07248	7.84318	6.48207	0.617077
'nos'	1.05781	-0.00366013	5.47754	8.10214	7.09915	0.49226
'nos'	0.950926	0.0192157	4.35706	7.0359	6.01535	1.64356
'nos'	0.964539	0.0127619	5.77991	8.63657	7.8552	0.296
'nos'	0.816308	0.0336889	4.67676	6.79543	5.95263	1.79936

## Sheet: swa
	iLFP peak	CV	log ISI 10	SWA Vec	Spin vec	cv2 ratio	gam. Vec
'chat'	-0.79798	0.428182	4.63024	0.159759	0.0314314	0.0782626	0.0594972
'chat'	-0.333333	0.487125	4.65934	0.0731584	0.0839252	0.0466667	0.0196638
'chat'	-0.232323	0.618769	4.32009	0.132949	0.0693153	0.0429781	0.0611921
'chat'	-0.575758	0.62176	4.84074	0.270933	0.0331817	0.041198	0.0650722
'chat'	-0.59596	0.507737	4.64911	0.258144	0.0337138	0.0500492	0.0565215
'chat'	-0.313131	1.08222	3.41027	0.0534365	0.0137653	0.0237924	0.0651276
'chat'	-0.313131	0.717219	4.55099	0.160009	0.0340727	0.0465622	0.021966
'chat'	0.393939	1.52922	3.27212	0.0651999	0.0215977	0.010312	0.0363458
'chat'	-0.575758	0.500922	4.94818	0.144604	0.0327624	0.0546135	0.0314507
'chat'	-0.555556	0.794103	4.08716	0.328176	0.0551998	0.0334703	0.0244098
'chat'	0.414141	0.683295	4.55202	0.0527706	0.0297357	0.0414672	0.0122748
'chat'	-0.838384	0.640461	4.03673	0.206785	0.035667	0.0290006	0.0385344
'chat'	-0.636364	1.08133	3.78295	0.179135	0.0796818	0.0290577	0.0767102
'chat'	-0.414141	0.716463	4.71773	0.333502	0.0272336	0.0521382	0.0656108
'chat'	-0.515152	0.56892	4.9165	0.29551	0.0602694	0.049472	0.049501
'chat'	-0.111111	0.928856	4.16594	0.252127	0.0590492	0.0454643	0.0458493
'chat'	-0.171717	0.532783	4.42714	0.117582	0.0538197	0.0532171	0.0354457
'chat'	-0.737374	0.466279	4.85909	0.0686359	0.0546691	0.0501587	0.0254298
'chat'	-0.656566	0.71009	4.19579	0.277003	0.0221831	0.0300405	0.0600708
'chat'	-0.878788	0.643404	4.10985	0.284887	0.0665563	0.0289417	0.0196018
'chat'	-0.656566	0.949761	3.23438	0.226214	0.0287985	0.0188974	0.0492571
'chat'	-0.535354	0.544994	4.60126	0.222313	0.0173102	0.0648798	0.0483901
'chat'	-0.656566	0.630624	4.383	0.257117	0.0171295	0.0356651	0.0333706
'chat'	-0.535354	0.544994	4.60126	0.222313	0.0173102	0.0648798	0.0483901
'chat'	-0.535354	0.653995	4.79657	0.187406	0.0219305	0.040295	0.0550406
'chat'	-0.717172	0.705176	4.36454	0.274916	0.0734748	0.0348329	0.0609889
'chat'	-0.454545	0.850697	4.28035	0.239719	0.0405138	0.0326893	0.0278254
'chat'	0.59596	0.795326	4.34573	0.037785	0.0309296	0.057976	0.0262202
'chat'	-0.777778	0.65887	5.27809	0.20062	0.0658981	0.0383991	0.0371775
'chat'	-0.656566	0.678911	4.27764	0.221413	0.0232701	0.0409065	0.011382
'chat'	-0.676768	0.634561	4.72987	0.230724	0.057308	0.0318856	0.0283791
'chat'	-0.676768	0.462264	4.76627	0.103417	0.0578741	0.0545348	0.0129694
'chat'	-0.515152	0.513619	5.00672	0.0746439	0.100167	0.0467472	0.0348417
'chat'	-0.737374	0.538484	4.11942	0.193196	0.0684434	0.0338722	0.035514
'chat'	-0.757576	0.7894	4.18098	0.127141	0.0357774	0.0418792	0.056964
'chat'	-0.616162	0.479802	4.47609	0.200246	0.0146742	0.0622651	0.0315024
'pv'	-0.252525	1.66659	3.12044	0.756036	0.108191	-0.00608414	0.092282
'pv'	-0.313131	1.69274	3.42627	0.535416	0.197011	-0.0159429	0.0919005
'pv'	-0.333333	1.54606	3.19516	0.702203	0.22044	-0.0583045	0.289902
'pv'	-0.0707071	1.28662	3.30849	0.428214	0.125551	-0.0080065	0.0837795
'pv'	-0.393939	2.09554	2.17351	0.514051	0.121866	-0.0376596	0.090451
'pv'	-0.292929	1.89612	2.61534	0.487331	0.00363326	0.0188989	0.0293613
'pv'	-0.292929	2.80944	2.17351	0.530448	0.145307	0.015959	0.0457832
'pv'	-0.333333	1.97214	2.46119	0.316542	0.100012	-0.000558591	0.0461927
'pv'	-0.272727	1.93292	3.62694	0.545548	0.0889865	-0.0455892	0.194635
'scg'	-0.373737	1.55712	3.02081	0.622602	0.131768	-0.000419426	0.0971553
'scg'	-0.252525	1.80578	2.61534	0.175703	0.0261786	0.00385711	0.0512592
'scg'	0.333333	2.29843	2.61534	0.16677	0.0229632	0.0269879	0.0893317
'scg'	-0.272727	2.55768	2.17351	0.241839	0.0130101	0.0369964	0.133024
'scg'	-0.171717	1.71374	2.92072	0.0887864	0.0421204	0.0102793	0.266595
'scg'	-0.010101	2.18182	2.8095	0.222862	0.0548164	0.00193498	0.319808
'scg'	-0.212121	1.82373	2.86666	0.593359	0.0432927	-0.0338545	0.0644254
'scg'	0.0909091	3.0798	2.27887	0.190164	0.0168043	0.0338319	0.0767442
'nos'	-0.030303	1.25495	2.92072	0.429148	0.0374921	0.0324234	0.0586013
'nos'	-0.555556	1.06199	3.01124	0.345547	0.0513886	-0.0192496	0.0617235
'nos'	-0.636364	1.3807	2.37418	0.586539	0.164332	-0.0589554	0.107673
'nos'	-0.555556	0.857057	4.00164	0.516375	0.0385044	-0.00540598	0.0439296
'nos'	-0.232323	1.02923	3.47279	0.247241	0.014169	0.0150811	0.0843272
'nos'	-0.454545	1.3212	2.86666	0.318097	0.0179435	0.0123333	0.0301477
'nos'	-0.252525	1.31972	3.11612	0.522074	0.0278856	0.0126074	0.0171794
'nos'	-0.131313	1.10006	4.36081	0.064736	0.0474624	0.0182019	0.0311401
'nos'	-0.272727	1.07809	3.69956	0.107264	0.0484026	0.0131438	0.0379806
'nos'	-0.434343	1.27393	3.30849	0.511407	0.0444333	0.00695652	0.0314042
'nos'	-0.373737	1.67645	2.68433	0.485309	0.0274004	0.0146933	0.0229945
'nos'	-0.232323	1.42014	2.68433	0.290915	0.0186542	0.010446	0.0395556
